# Supplementary material for: Exploring the Chemical Space of Protein Glycosylation in Noncovalent Protein Complexes: An Expedition along Different Structural Levels of Human Chorionic Gonadotropin by Employing Mass Spectrometry
Source: Anal Chem. 2021 Jul 21;93(30):10424–34. doi: 10.1021/acs.analchem.1c02199 (PMC8340079; doi:10.1021/acs.analchem.1c02199)
Supplement: Supplementary file 2 — ac1c02199_si_002.xlsx [file ac1c02199_si_002.xlsx]

## Sheet: Ovitrelle BA059433&BA056714
BA059433
Name	Structure	Theor. Mass	Monosaccharide composition	Peak No.
Core-1		365.133	HexNac(1)Hex(1)Neu5Ac(0)Neu5Gc(0)Fuc(0)	Manually added
1 x Core + 1 x S		656.589	HexNac(1)Hex(1)Neu5Ac(1)Neu5Gc(0)Fuc(0)	Assessed by HPLC-MS/MS
1 x Core + 1 x S		656.589	HexNac(1)Hex(1)Neu5Ac(1)Neu5Gc(0)Fuc(0)
1 x Core + 2 x S		947.844	HexNac(1)Hex(1)Neu5Ac(2)Neu5Gc(0)Fuc(0)
M5		1216.42	HexNac(2)Hex(5)Neu5Ac(0)Neu5Gc(0)Fuc(0)	26
A1G1		1257.45	HexNac(3)Hex(4)Neu5Ac(0)Neu5Gc(0)Fuc(0)	29
M6		1378.48	HexNac(2)Hex(6)Neu5Ac(0)Neu5Gc(0)Fuc(0)	30
A1G1F		1403.51	HexNac(3)Hex(4)Neu5Ac(0)Neu5Gc(0)Fuc(1)	31,34
A2G0F		1444.53	HexNac(4)Hex(3)Neu5Ac(0)Neu5Gc(0)Fuc(1)	31
A2G1		1460.53	HexNac(4)Hex(4)Neu5Ac(0)Neu5Gc(0)Fuc(0)	33,35
M7		1540.53	HexNac(2)Hex(7)Neu5Ac(0)Neu5Gc(0)Fuc(0)	38
A1S1		1548.54	HexNac(3)Hex(4)Neu5Ac(1)Neu5Gc(0)Fuc(0)	7
M5-A1G1		1581.55	HexNac(3)Hex(6)Neu5Ac(0)Neu5Gc(0)Fuc(0)	40
A2G2		1622.58	HexNac(4)Hex(5)Neu5Ac(0)Neu5Gc(0)Fuc(0)	41
A1S1F		1694.6	HexNac(3)Hex(4)Neu5Ac(1)Neu5Gc(0)Fuc(1)	13
A2S1G0		1751.62	HexNac(4)Hex(4)Neu5Ac(1)Neu5Gc(0)Fuc(0)	12,14
A2G2F		1768.64	HexNac(4)Hex(5)Neu5Ac(0)Neu5Gc(0)Fuc(1)	42
M5-A1S1		1872.65	HexNac(3)Hex(6)NeuAc(1)NeuGc(0)Fuc(0)	21
A2S1G1		1913.68	HexNac(4)Hex(5)Neu5Ac(1)Neu5Gc(0)Fuc(0)	23,24
A2Sg1G1		1929.67	HexNac(4)Hex(5)NeuAc(0)NeuGc(1)Fuc(0)	25
A3G3		1987.71	HexNac(5)Hex(6)NeuAc(0)NeuGc(0)Fuc(0)	43
A2S1G1F		2059.73	HexNac(4)Hex(5)Neu5Ac(1)Neu5Gc(0)Fuc(1)	27,28
A2Sg1G1F		2075.73	HexNac(4)Hex(5)NeuAc(0)NeuGc(1)Fuc(1)	28
A2S2		2204.77	HexNac(4)Hex(5)Neu5Ac(2)Neu5Gc(0)Fuc(0)	5
A2S1Sg1		2220.77	HexNac(4)Hex(5)NeuAc(1)NeuGc(1)Fuc(0)	6
A3S1G2		2278.81	HexNac(5)Hex(6)NeuAc(1)NeuGc(0)Fuc(0)	31,32,33
A2S2F		2350.83	HexNac(4)Hex(5)Neu5Ac(2)Neu5Gc(0)Fuc(1)	7,8
A2S1Sg1F		2366.83	HexNac(4)Hex(5)NeuAc(1)NeuGc(1)Fuc(1)	9
A2Sg2F		2382.82	HexNac(4)Hex(5)NeuAc(0)NeuGc(2)Fuc(1)	10
A3S1G2F		2424.87	HexNac(5)Hex(6)Neu5Ac(1)Neu5Gc(0)Fuc(1)	35,36,37
A2S2F2		2496.89	HexNac(4)Hex(5)NeuAc(2)NeuGc(0)Fuc(2)	11
A3S2G1		2569.9	HexNac(5)Hex(6)Neu5Ac(2)Neu5Gc(0)Fuc(0)	14,15,16,17
A3S2G1F		2715.96	HexNac(5)Hex(6)Neu5Ac(2)Neu5Gc(0)Fuc(1)	18,19,20,22
A3S3		2861	HexNac(5)Hex(6)Neu5Ac(3)Neu5Gc(0)Fuc(0)	2,3
A3S3F		3007.06	HexNac(5)Hex(6)Neu5Ac(3)Neu5Gc(0)Fuc(1)	4,6
A3S2G1F+LacN1		3081.09	HexNac(6)Hex(7)NeuAc(2)NeuGc(0)Fuc(1)	32
A3S3F+LacN1		3372.19	HexNac(6)Hex(7)NeuAc(3)NeuGc(0)Fuc(1)	20
A4S4		3517.23	HexNac(6)Hex(7)NeuAc(4)NeuGc(0)Fuc(0)	1
