# Supplementary material for: Exploring the Chemical Space of Protein Glycosylation in Noncovalent Protein Complexes: An Expedition along Different Structural Levels of Human Chorionic Gonadotropin by Employing Mass Spectrometry
Source: Anal Chem. 2021 Jul 21;93(30):10424–34. doi: 10.1021/acs.analchem.1c02199 (PMC8340079; doi:10.1021/acs.analchem.1c02199)
Supplement: Supplementary file 3 — ac1c02199_si_003.zip [file ac1c02199_si_003.zip]

Archive with 12 entries (12 files):
- Byonic results N-glycan_Ovitrelle BA056714 R1.xlsx
- Byonic results N-glycan_Ovitrelle BA056714 R2.xlsx
- Byonic results N-glycan_Ovitrelle BA056714 R3.xlsx
- Byonic results N-glycan_Ovitrelle BA059433 R1.xlsx
- Byonic results N-glycan_Ovitrelle BA059433 R2.xlsx
- Byonic results N-glycan_Ovitrelle BA059433 R3.xlsx
- Byonic results O-glycan_Ovitrelle BA056714 R1.xlsx
- Byonic results O-glycan_Ovitrelle BA056714 R2.xlsx
- Byonic results O-glycan_Ovitrelle BA056714 R3.xlsx
- Byonic results O-glycan_Ovitrelle BA059433 R1.xlsx
- Byonic results O-glycan_Ovitrelle BA059433 R2.xlsx
- Byonic results O-glycan_Ovitrelle BA059433 R3.xlsx
