# Supplementary material for: Exploring the Chemical Space of Protein Glycosylation in Noncovalent Protein Complexes: An Expedition along Different Structural Levels of Human Chorionic Gonadotropin by Employing Mass Spectrometry
Source: Anal Chem. 2021 Jul 21;93(30):10424–34. doi: 10.1021/acs.analchem.1c02199 (PMC8340079; doi:10.1021/acs.analchem.1c02199)
Supplement: Supplementary file 4 — ac1c02199_si_004.zip [file ac1c02199_si_004.zip]

Archive with 6 entries (6 files):
- Annotations/Annotations_Ovitrelle_BA056714_Alpha.xlsx
- Annotations/Annotations_Ovitrelle_BA056714_Beta.xlsx
- Annotations/Annotations_Ovitrelle_BA056714_Dimer.xlsx
- Annotations/Annotations_Ovitrelle_BA059433_Alpha.xlsx
- Annotations/Annotations_Ovitrelle_BA059433_Beta.xlsx
- Annotations/Annotations_Ovitrelle_BA059433_Dimer.xlsx
