# Supplementary material for: Exploring the Chemical Space of Protein Glycosylation in Noncovalent Protein Complexes: An Expedition along Different Structural Levels of Human Chorionic Gonadotropin by Employing Mass Spectrometry
Source: Anal Chem. 2021 Jul 21;93(30):10424–34. doi: 10.1021/acs.analchem.1c02199 (PMC8340079; doi:10.1021/acs.analchem.1c02199)
Supplement: Supplementary file 4 — ac1c02199_si_004.zip [file ac1c02199_si_004.zip › Annotations/Annotations_Ovitrelle_BA056714_Alpha.xlsx]

## Sheet: annotation alpha untreated
Exp. Mass [Da]	Relative Abundance [%]	Hit Score	Theo. Mass [Da]	Error [Da]	Error [ppm]	Hex	HexNAc	Neu5Ac	Fuc	Oxidation	OffBy+1	OffBy-1	N52	N78	Fractional Abundance [%]
11812.2	0.1	100	11812.2	-0.0053	0	5	4	0	0	0	1	0	unmodified	A2G2	0.0194483
12102.3	0.9	100	12102.3	0.0035	0	5	4	1	0	0	0	0	unmodified	A2S1G1	0.175034
12102.3	0.5	100	12102.3	0.0109	1	5	4	1	0	0	0	0	unmodified	A2S1G1	0.0972413
12108.2	0														0
12119.3	0	100	12119.3	-0.0108	-1	5	4	1	0	1	1	0	unmodified	A2S1G1	0
12136.3	0														0
12394.3	0.2	100	12394.4	-0.0323	-3	5	4	2	0	0	1	0	unmodified	A2S2	0.0388965
12394.4	2.1	100	12394.4	-0.0028	0	5	4	2	0	0	1	0	unmodified	A2S2	0.408413
12409.3	0	100	12409.4	-0.017	-1	5	4	2	0	1	0	0	unmodified	A2S2	0
12758.4	0	100	12758.5	-0.0722	-6	6	5	2	0	0	0	0	unmodified	A3S2G1	0
12952.6	0.1														0
12991.6	0														0
13025.5	0														0
13027.6	0.1	82.67	13027.6	-0.0022	0	10	6	0	0	0	0	0	M5	A2G2	0.0160779
13027.6	0.1	12.99	13027.6	0.0182	1	8	6	1	0	2	1	0	A1G1	A1S1	0.00252633
13027.6	0.1	3.48	13027.6	-0.0022	0	10	6	0	0	0	0	0	M5-A1G1	A1G1	0.000676799
13027.6	0.1	0.86	13027.6	-0.0022	0	10	6	0	0	0	0	0	M6	A2G1	0.000167255
13049.6	0	100	13049.6	0.0237	2	6	5	3	0	0	0	0	unmodified	A3S3	0
13050.6	0.1	100	13050.6	-0.0164	-1	6	5	3	0	0	1	0	unmodified	A3S3	0.0194483
13068.6	0.1	100	13068.6	-0.004	0	9	7	0	0	0	0	0	A1G1	A2G2	0.0194483
13070.6	0.1														0
13110.4	0.1	100	13110.6	-0.208	-16	8	8	0	0	0	1	0	A2G1	A2G1	0.0194483
13112.6	0.1														0
13118.6	0														0
13159.7	0.1														0
13187.6	0														0
13194.7	0.1														0
13196.7	0	100	13196.6	0.0054	0	6	5	3	1	0	1	0	unmodified	A3S3F	0
13230.6	0.3	38.16	13230.7	-0.0957	-7	8	7	1	0	2	1	0	A1S1	A2G1	0.0222644
13230.6	0.3	35.56	13230.7	-0.0957	-7	8	7	1	0	2	1	0	A1G1	A2S1G0	0.0207474
13230.6	0.3	14.49	13230.7	-0.1161	-9	9	7	0	1	1	0	0	A2G2F	A1G1	0.00845416
13230.6	0.3	11.79	13230.7	-0.1161	-9	10	7	0	0	0	0	0	M5-A1G1	A2G1	0.00687885
13232.7	0.2														0
13235.7	0														0
13252.7	0														0
13263.6	0	100	13263.7	-0.059	-4	10	7	0	0	2	1	0	M5-A1G1	A2G1	0
13265.7	0.2														0
13271.6	1.2	100	13271.7	-0.0565	-4	9	8	0	0	0	0	0	A2G2	A2G1	0.233379
13279.7	0.3														0
13284.7	0.1														0
13288.7	0	100	13288.7	-0.0283	-2	9	8	0	0	1	1	0	A2G2	A2G1	0
13289.7	0.1														0
13295.7	0.1														0
13299.7	0.1														0
13307.7	0														0
13310.7	0	77.1	13310.7	0.0547	4	11	5	1	0	2	1	0	M5	M5-A1S1	0
13310.7	0	16.36	13310.7	0.0547	4	11	5	1	0	2	1	0	A1S1	M7	0
13310.7	0	6.54	13310.7	0.0343	3	13	5	0	0	0	0	0	M5-A1G1	M7	0
13318.7	1.2	95.35	13318.7	0.0229	2	10	6	1	0	0	0	0	M5	A2S1G1	0.222527
13318.7	1.2	1.86	13318.7	0.0229	2	10	6	1	0	0	0	0	A1G1	M5-A1S1	0.00434085
13318.7	1.2	1.61	13318.7	0.0433	3	8	6	2	0	2	1	0	A1S1	A1S1	0.0037574
13318.7	1.2	0.97	13318.7	0.0229	2	10	6	1	0	0	0	0	M5-A1G1	A1S1	0.00226378
13318.7	1.2	0.21	13318.7	0.0229	2	10	6	1	0	0	0	0	M6	A2S1G0	0.000490096
13321.7	0.4														0
13331.7	0														0
13335.7	0.1	96.84	13335.7	0.0296	2	10	6	1	0	1	1	0	M5	A2S1G1	0.0188337
13335.7	0.1	1.89	13335.7	0.0296	2	10	6	1	0	1	1	0	A1G1	M5-A1S1	0.000367572
13335.7	0.1	0.98	13335.7	0.0296	2	10	6	1	0	1	1	0	M5-A1G1	A1S1	0.000190593
13335.7	0.1	0.21	13335.7	0.0296	2	10	6	1	0	1	1	0	M6	A2S1G0	4.08413e-05
13335.7	0.1	0.08	13335.7	0.0092	1	11	6	0	1	0	0	0	A2G2F	M6	1.55586e-05
13340.7	0.1														0
13344.7	0	100	13344.7	-0.0362	-3	8	7	1	1	0	1	0	A2G1	A1S1F	0
13349.7	0														0
13352.7	0	94.55	13352.7	-0.0062	0	12	6	0	0	0	1	0	A2G2	M7	0
13352.7	0	3.01	13352.7	-0.0062	0	12	6	0	0	0	1	0	M5-A1G1	M5-A1G1	0
13352.7	0	2.44	13352.7	-0.0062	0	11	6	0	1	1	1	0	A2G2F	M6	0
13359.8	1.7	78.66	13359.7	0.0407	3	9	7	1	0	0	0	0	A1G1	A2S1G1	0.260066
13359.8	1.7	21.32	13359.7	0.0407	3	9	7	1	0	0	0	0	A2G2	A1S1	0.0704883
13359.8	1.7	0.01	13359.7	0.0407	3	8	7	1	1	1	0	0	A2G1	A1S1F	3.3062e-05
13367.7	0	94.55	13367.7	0.0117	1	12	6	0	0	1	0	0	A2G2	M7	0
13367.7	0	3.01	13367.7	0.0117	1	12	6	0	0	1	0	0	M5-A1G1	M5-A1G1	0
13367.7	0	2.44	13367.7	0.0117	1	11	6	0	1	2	0	0	A2G2F	M6	0
13375.7	0	78.66	13375.7	0.0239	2	9	7	1	0	1	0	0	A1G1	A2S1G1	0
13375.7	0	21.32	13375.7	0.0239	2	9	7	1	0	1	0	0	A2G2	A1S1	0
13375.7	0	0.01	13375.7	0.0239	2	8	7	1	1	2	0	0	A2G1	A1S1F	0
13378.7	0.1														0
13390.7	0.1														0
13394.7	0.1														0
13398.7	0.1														0
13399.7	0.1														0
13400.8	0.1	100	13400.7	0.0136	1	8	8	1	0	0	0	0	A2G1	A2S1G0	0.0194483
13402.7	0.1														0
13405.7	0														0
13413.7	0.1														0
13415.6	0														0
13416.7	0	100	13416.7	-0.0011	0	8	8	1	0	1	0	0	A2G1	A2S1G0	0
13420.7	0.1														0
13424.7	0	90.48	13424.7	0.0143	1	11	7	0	0	2	0	0	M5-A1G1	A2G2	0
13424.7	0	9.51	13424.7	0.0143	1	11	7	0	0	2	0	0	M5	A3G3	0
13424.7	0	0.01	13424.7	0.0096	1	11	5	1	1	0	1	0	M7	A1S1F	0
13433.8	5	97.61	13433.8	0.0002	0	10	8	0	0	0	0	0	A2G2	A2G2	0.949172
13433.8	5	1.09	13433.7	0.0206	2	8	8	1	0	2	1	0	A2G1	A2S1G0	0.0105993
13433.8	5	0.74	13433.8	0.0002	0	10	8	0	0	0	0	0	A1G1	A3G3	0.00719585
13433.8	5	0.56	13433.8	0.0002	0	9	8	0	1	1	0	0	A2G2F	A2G1	0.00544551
13439.7	0.1	99.32	13439.7	0.0282	2	12	5	1	0	0	0	0	M6	M5-A1S1	0.019316
13439.7	0.1	0.68	13439.7	0.0282	2	11	5	1	1	1	0	0	M7	A1S1F	0.000132248
13440.7	0.4	99.32	13440.7	0.0253	2	12	5	1	0	0	1	0	M6	M5-A1S1	0.077264
13440.7	0.4	0.68	13440.7	0.0253	2	11	5	1	1	1	1	0	M7	A1S1F	0.000528993
13448.8	0.2	100	13448.7	0.046	3	8	6	2	1	1	1	0	A1S1	A1S1F	0.0388965
13449.8	0.7	98.69	13449.7	0.0249	2	10	8	0	0	1	0	0	A2G2	A2G2	0.134354
13449.8	0.7	0.75	13449.7	0.0249	2	10	8	0	0	1	0	0	A1G1	A3G3	0.00102103
13449.8	0.7	0.56	13449.7	0.0249	2	9	8	0	1	2	0	0	A2G2F	A2G1	0.000762372
13456.8	0.2	99.32	13456.7	0.0663	5	12	5	1	0	1	1	0	M6	M5-A1S1	0.038632
13456.8	0.2	0.68	13456.7	0.0663	5	11	5	1	1	2	1	0	M7	A1S1F	0.000264496
13458.7	0.2														0
13464.7	0.1	96.69	13464.7	-0.0128	-1	10	6	1	1	0	0	0	M5	A2S1G1F	0.0188045
13464.7	0.1	2.23	13464.7	0.0076	1	8	6	2	1	2	1	0	A1S1	A1S1F	0.000433696
13464.7	0.1	1.08	13464.7	-0.0128	-1	10	6	1	1	0	0	0	M5-A1G1	A1S1F	0.000210041
13465.7	0.1	98.63	13465.7	-0.0038	0	10	8	0	0	2	0	0	A2G2	A2G2	0.0191818
13465.7	0.1	0.75	13465.7	-0.0038	0	10	8	0	0	2	0	0	A1G1	A3G3	0.000145862
13465.7	0.1	0.61	13465.7	-0.0086	-1	10	6	1	1	0	1	0	M5	A2S1G1F	0.000118634
13465.7	0.1	0.01	13465.7	-0.0086	-1	10	6	1	1	0	1	0	M5-A1G1	A1S1F	1.94483e-06
13472.8	0.1	100	13472.7	0.0906	7	12	5	1	0	2	1	0	M6	M5-A1S1	0.0194483
13473.7	0.1														0
13478.7	0														0
13481.7	0.7	88.59	13481.7	-0.0009	0	11	6	1	0	0	1	0	M6	A2S1G1	0.120604
13481.7	0.7	10.1	13481.7	-0.0009	0	10	6	1	1	1	1	0	M5	A2S1G1F	0.0137499
13481.7	0.7	1.19	13481.7	-0.0009	0	11	6	1	0	0	1	0	A2S1G0	M7	0.00162004
13481.7	0.7	0.11	13481.7	-0.0009	0	10	6	1	1	1	1	0	M5-A1G1	A1S1F	0.000149752
13489.7	0.1	100	13489.8	-0.0399	-3	8	7	2	0	0	1	0	A1S1	A2S1G0	0.0194483
13490.7	0.1														0
13493.8	0														0
13496.7	0	88.59	13496.7	-0.0044	0	11	6	1	0	1	0	0	M6	A2S1G1	0
13496.7	0	10.1	13496.7	-0.0044	0	10	6	1	1	2	0	0	M5	A2S1G1F	0
13496.7	0	1.19	13496.7	-0.0044	0	11	6	1	0	1	0	0	A2S1G0	M7	0
13496.7	0	0.11	13496.7	-0.0044	0	10	6	1	1	2	0	0	M5-A1G1	A1S1F	0
13498.7	0.1	100	13498.8	-0.0325	-2	12	6	0	1	0	1	0	A2G2F	M7	0.0194483
13498.8	0.1	100	13498.8	0.0006	0	12	6	0	1	0	1	0	A2G2F	M7	0.0194483
13502.7	0.1														0
13504.7	0	100	13504.8	-0.0268	-2	8	7	2	0	1	0	0	A1S1	A2S1G0	0
13508.7	0.1														0
13511.7	0.1														0
13521.8	3	28.86	13521.7	0.0258	2	8	7	2	0	2	1	0	A1S1	A2S1G0	0.168383
13521.8	3	22.59	13521.8	0.0054	0	9	7	1	1	1	0	0	A1G1	A2S1G1F	0.131801
13521.8	3	19.3	13521.8	0.0054	0	10	7	1	0	0	0	0	M5-A1S1	A2G1	0.112605
13521.8	3	14.07	13521.8	0.0054	0	9	7	1	1	1	0	0	A2G2F	A1S1	0.0820911
13521.8	3	11.26	13521.8	0.0054	0	10	7	1	0	0	0	0	M5-A1G1	A2S1G0	0.0656962
13521.8	3	3.91	13521.8	0.0054	0	9	7	1	1	1	0	0	A2G2	A1S1F	0.0228128
13528.8	0.1														0
13529.8	0.2	100	13529.7	0.0143	1	12	6	0	1	2	0	0	A2G2F	M7	0.0388965
13530.7	0.1	100	13530.7	-0.0026	0	12	6	0	1	2	1	0	A2G2F	M7	0.0194483
13536.8	0.1														0
13537.8	0.1	31.76	13537.8	0.0406	3	9	7	1	1	2	0	0	A1G1	A2S1G1F	0.00617677
13537.8	0.1	27.14	13537.8	0.0406	3	10	7	1	0	1	0	0	M5-A1S1	A2G1	0.00527826
13537.8	0.1	19.78	13537.8	0.0406	3	9	7	1	1	2	0	0	A2G2F	A1S1	0.00384686
13537.8	0.1	15.83	13537.8	0.0406	3	10	7	1	0	1	0	0	M5-A1G1	A2S1G0	0.00307866
13537.8	0.1	5.49	13537.8	0.0406	3	9	7	1	1	2	0	0	A2G2	A1S1F	0.00106771
13540.8	0.1														0
13542.7	0.3														0
13545.8	0.1														0
13546.8	0														0
13554.8	0.6	55.43	13554.8	0.0222	2	10	7	1	0	2	1	0	M5-A1S1	A2G1	0.064681
13554.8	0.6	32.33	13554.8	0.0222	2	10	7	1	0	2	1	0	M5-A1G1	A2S1G0	0.0377257
13554.8	0.6	8.43	13554.8	0.0018	0	11	7	0	1	1	0	0	M5-A1G1	A2G2F	0.00983693
13554.8	0.6	3.82	13554.8	0.0018	0	12	7	0	0	0	0	0	M6	A3G3	0.00445754
13555.8	0.5	68.84	13555.8	-0.0093	-1	11	7	0	1	1	1	0	M5-A1G1	A2G2F	0.0669409
13555.8	0.5	31.16	13555.8	-0.0093	-1	12	7	0	0	0	1	0	M6	A3G3	0.0303004
13560.8	3.8	100	13560.8	0.0066	0	7	6	3	1	0	0	0	A3S3F+LacN1	unmodified	0.739034
13567.8	0.4														0
13571.7	0.2	68.84	13571.8	-0.0328	-2	11	7	0	1	2	1	0	M5-A1G1	A2G2F	0.0267764
13571.7	0.2	31.16	13571.8	-0.0328	-2	12	7	0	0	1	1	0	M6	A3G3	0.0121202
13575.8	0														0
13579.8	0.7	71.49	13579.8	0.0127	1	9	8	1	0	1	1	0	A2G1	A2S1G1	0.0973249
13579.8	0.7	19.93	13579.8	0.0127	1	9	8	1	0	1	1	0	A2G2	A2S1G0	0.0271323
13579.8	0.7	8.58	13579.8	-0.0077	-1	10	8	0	1	0	0	0	A2G2F	A2G2	0.0116806
13587.8	0.3	100	13587.8	0.0014	0	12	7	0	0	2	1	0	M6	A3G3	0.0583448
13595.8	0.5	71.49	13595.8	0.0167	1	9	8	1	0	2	1	0	A2G1	A2S1G1	0.0695178
13595.8	0.5	19.93	13595.8	0.0167	1	9	8	1	0	2	1	0	A2G2	A2S1G0	0.0193802
13595.8	0.5	8.58	13595.8	-0.0037	0	10	8	0	1	1	0	0	A2G2F	A2G2	0.0083433
13600.8	0														0
13601.8	0	100	13601.8	-0.0099	-1	13	5	1	0	0	0	0	M5-A1S1	M7	0
13609.8	1.9	98.27	13609.8	0.0076	1	10	6	2	0	0	0	0	M5	A2S2	0.363124
13609.8	1.9	1.73	13609.8	0.0076	1	10	6	2	0	0	0	0	A1S1	M5-A1S1	0.00639264
13615.8	0.1														0
13617.8	0.1	100	13617.8	0.0394	3	13	5	1	0	1	0	0	M5-A1S1	M7	0.0194483
13623.8	0.3														0
13633.8	0.6	100	13633.8	0.0454	3	13	5	1	0	2	0	0	M5-A1S1	M7	0.11669
13636.8	0	100	13636.8	-0.0432	-3	10	9	0	0	0	0	0	A2G1	A3G3	0
13642.8	0.7	92.27	13642.8	0.0582	4	10	6	2	0	2	1	0	M5	A2S2	0.125614
13642.8	0.7	5.49	13642.8	0.0378	3	12	6	1	0	0	0	0	M7	A2S1G1	0.00747396
13642.8	0.7	1.62	13642.8	0.0582	4	10	6	2	0	2	1	0	A1S1	M5-A1S1	0.00220543
13642.8	0.7	0.5	13642.8	0.0378	3	12	6	1	0	0	0	0	M5-A1G1	M5-A1S1	0.000680689
13642.8	0.7	0.12	13642.8	0.0378	3	11	6	1	1	1	0	0	M6	A2S1G1F	0.000163365
13650.8	3.7	53.84	13650.8	-0.0036	0	9	7	2	0	0	0	0	A1G1	A2S2	0.387425
13650.8	3.7	46.16	13650.8	-0.0036	0	9	7	2	0	0	0	0	A1S1	A2S1G1	0.332161
13650.8	3.7	0	13650.8	-0.0036	0	8	7	2	1	1	0	0	A2S1G0	A1S1F	0
13658.8	0.5	89.84	13658.8	0.0102	1	12	6	1	0	1	0	0	M7	A2S1G1	0.0873616
13658.8	0.5	8.14	13658.8	0.0102	1	12	6	1	0	1	0	0	M5-A1G1	M5-A1S1	0.00791544
13658.8	0.5	2.02	13658.8	0.0102	1	11	6	1	1	2	0	0	M6	A2S1G1F	0.00196427
13666.8	0.1	53.84	13666.8	-0.0244	-2	9	7	2	0	1	0	0	A1G1	A2S2	0.0104709
13666.8	0.1	46.16	13666.8	-0.0244	-2	9	7	2	0	1	0	0	A1S1	A2S1G1	0.00897731
13666.8	0.1	0	13666.8	-0.0244	-2	8	7	2	1	2	0	0	A2S1G0	A1S1F	0
13667.8	0.4	53.84	13667.8	0.0334	2	9	7	2	0	1	1	0	A1G1	A2S2	0.0418838
13667.8	0.4	46.15	13667.8	0.0334	2	9	7	2	0	1	1	0	A1S1	A2S1G1	0.0359015
13667.8	0.4	0.01	13667.8	0.013	1	9	7	1	2	1	0	0	A2G2F	A1S1F	7.7793e-06
13667.8	0.4	0	13667.8	0.0334	2	8	7	2	1	2	1	0	A2S1G0	A1S1F	0
13673.8	0.2														0
13676.7	0.3														0
13683.8	1.8	41.85	13683.8	0.0197	1	9	7	2	0	2	1	0	A1G1	A2S2	0.146504
13683.8	1.8	35.88	13683.8	0.0197	1	9	7	2	0	2	1	0	A1S1	A2S1G1	0.125605
13683.8	1.8	14.51	13683.8	-0.0007	0	11	7	1	0	0	0	0	M5-A1G1	A2S1G1	0.050795
13683.8	1.8	6.17	13683.8	-0.0007	0	11	7	1	0	0	0	0	A2G2	M5-A1S1	0.0215992
13683.8	1.8	1.58	13683.8	-0.0007	0	11	7	1	0	0	0	0	M5	A3S1G2	0.00553108
13683.8	1.8	0	13683.8	-0.0007	0	9	7	1	2	2	0	0	A2G2F	A1S1F	0
13692.8	0.1	100	13692.8	-0.0463	-3	8	8	2	0	0	1	0	A2S1G0	A2S1G0	0.0194483
13694.8	0.6														0
13701.8	0.1														0
13703.8	0.4														0
13708.8	0.2	48.38	13708.9	-0.0316	-2	9	8	1	1	0	0	0	A2S1G1F	A2G1	0.0188181
13708.8	0.2	31.8	13708.9	-0.0316	-2	9	8	1	1	0	0	0	A2G2F	A2S1G0	0.0123691
13708.8	0.2	19.82	13708.8	-0.0112	-1	8	8	2	0	1	1	0	A2S1G0	A2S1G0	0.00770929
13710.8	0.8														0
13725.9	36.4	99.2	13725.8	0.0235	2	10	8	1	0	0	1	0	A2G2	A2S1G1	7.02253
13725.9	36.4	0.49	13725.8	0.0235	2	10	8	1	0	0	1	0	A1G1	A3S1G2	0.0346879
13725.9	36.4	0.12	13725.8	0.0235	2	9	8	1	1	1	1	0	A2S1G1F	A2G1	0.008495
13725.9	36.4	0.1	13725.8	0.0235	2	10	8	1	0	0	1	0	A1S1	A3G3	0.00707916
13725.9	36.4	0.08	13725.8	0.0235	2	9	8	1	1	1	1	0	A2G2F	A2S1G0	0.00566333
13725.9	36.4	0.01	13725.9	0.0031	0	10	8	0	2	0	0	0	A2G2F	A2G2F	0.000707916
13740.8	1.9	99.21	13740.8	-0.0193	-1	10	8	1	0	1	0	0	A2G2	A2S1G1	0.366598
13740.8	1.9	0.49	13740.8	-0.0193	-1	10	8	1	0	1	0	0	A1G1	A3S1G2	0.00181063
13740.8	1.9	0.12	13740.8	-0.0193	-1	9	8	1	1	2	0	0	A2S1G1F	A2G1	0.00044342
13740.8	1.9	0.1	13740.8	-0.0193	-1	10	8	1	0	1	0	0	A1S1	A3G3	0.000369517
13740.8	1.9	0.08	13740.8	-0.0193	-1	9	8	1	1	2	0	0	A2G2F	A2S1G0	0.000295613
13740.8	1.9	99.21	13740.8	-0.0012	0	10	8	1	0	1	0	0	A2G2	A2S1G1	0.366598
13740.8	1.9	0.49	13740.8	-0.0012	0	10	8	1	0	1	0	0	A1G1	A3S1G2	0.00181063
13740.8	1.9	0.12	13740.8	-0.0012	0	9	8	1	1	2	0	0	A2S1G1F	A2G1	0.00044342
13740.8	1.9	0.1	13740.8	-0.0012	0	10	8	1	0	1	0	0	A1S1	A3G3	0.000369517
13740.8	1.9	0.08	13740.8	-0.0012	0	9	8	1	1	2	0	0	A2G2F	A2S1G0	0.000295613
13747.9	3														0
13749.8	0.5	100	13749.8	0.0084	1	13	7	0	0	2	1	0	A3G3	M7	0.0972413
13757.9	1.1	99.37	13757.8	0.0135	1	10	8	1	0	2	1	0	A2G2	A2S1G1	0.212583
13757.9	1.1	0.49	13757.8	0.0135	1	10	8	1	0	2	1	0	A1G1	A3S1G2	0.00104826
13757.9	1.1	0.1	13757.8	0.0135	1	10	8	1	0	2	1	0	A1S1	A3G3	0.000213931
13757.9	1.1	0.04	13757.9	-0.0069	-1	12	8	0	0	0	0	0	M5-A1G1	A3G3	8.55723e-05
13757.9	1.1	0.01	13757.9	-0.0069	-1	10	8	0	2	2	0	0	A2G2F	A2G2F	2.13931e-05
13759.8	1.4														0
13765.8	0.4														0
13766.8	0.2														0
13768.9	0.8														0
13772.8	1.3	88.42	13772.8	0.0099	1	11	6	2	0	0	1	0	M6	A2S2	0.22355
13772.8	1.3	11.46	13772.8	0.0099	1	10	6	2	1	1	1	0	M5	A2S2F	0.028974
13772.8	1.3	0.12	13772.8	0.0099	1	10	6	2	1	1	1	0	M5-A1S1	A1S1F	0.000303393
13779.8	0.5														0
13780.8	0.2														0
13781.8	0.1														0
13785.8	0.4														0
13787.8	0.1	88.42	13787.8	-0.0067	0	11	6	2	0	1	0	0	M6	A2S2	0.0171961
13787.8	0.1	11.46	13787.8	-0.0067	0	10	6	2	1	2	0	0	M5	A2S2F	0.00222877
13787.8	0.1	0.12	13787.8	-0.0067	0	10	6	2	1	2	0	0	M5-A1S1	A1S1F	2.33379e-05
13788.8	0.4	87.34	13788.8	-0.0218	-2	11	6	2	0	1	1	0	M6	A2S2	0.0679444
13788.8	0.4	11.32	13788.8	-0.0218	-2	10	6	2	1	2	1	0	M5	A2S2F	0.00880617
13788.8	0.4	1.22	13788.9	-0.0422	-3	12	6	1	1	0	0	0	A2S1G1F	M7	0.000949075
13788.8	0.4	0.12	13788.8	-0.0218	-2	10	6	2	1	2	1	0	M5-A1S1	A1S1F	9.33516e-05
13788.8	0	87.34	13788.8	-0.0188	-1	11	6	2	0	1	1	0	M6	A2S2	0
13788.8	0	11.32	13788.8	-0.0188	-1	10	6	2	1	2	1	0	M5	A2S2F	0
13788.8	0	1.22	13788.9	-0.0392	-3	12	6	1	1	0	0	0	A2S1G1F	M7	0
13788.8	0	0.12	13788.8	-0.0188	-1	10	6	2	1	2	1	0	M5-A1S1	A1S1F	0
13789.8	0.1	76.81	13789.8	-0.0241	-2	12	8	0	0	2	0	0	M5-A1G1	A3G3	0.0149382
13789.8	0.1	23.19	13789.9	-0.0289	-2	12	6	1	1	0	1	0	A2S1G1F	M7	0.00451005
13795.9	0.2														0
13796.8	0.2	46.63	13796.9	-0.0514	-4	9	7	2	1	0	0	0	A1G1	A2S2F	0.0181374
13796.8	0.2	43.79	13796.9	-0.0514	-4	9	7	2	1	0	0	0	A2S1G1F	A1S1	0.0170328
13796.8	0.2	9.58	13796.9	-0.0514	-4	9	7	2	1	0	0	0	A2S1G1	A1S1F	0.00372629
13796.8	0	46.63	13796.9	-0.0511	-4	9	7	2	1	0	0	0	A1G1	A2S2F	0
13796.8	0	43.79	13796.9	-0.0511	-4	9	7	2	1	0	0	0	A2S1G1F	A1S1	0
13796.8	0	9.58	13796.9	-0.0511	-4	9	7	2	1	0	0	0	A2S1G1	A1S1F	0
13796.8	0.5	46.63	13796.9	-0.0354	-3	9	7	2	1	0	0	0	A1G1	A2S2F	0.0453436
13796.8	0.5	43.79	13796.9	-0.0354	-3	9	7	2	1	0	0	0	A2S1G1F	A1S1	0.042582
13796.8	0.5	9.58	13796.9	-0.0354	-3	9	7	2	1	0	0	0	A2S1G1	A1S1F	0.00931571
13803.9	0.8	100	13803.8	0.0319	2	11	6	2	0	2	0	0	M6	A2S2	0.155586
13812.8	7.8	35.52	13812.9	-0.015	-1	9	7	2	1	1	0	0	A1G1	A2S2F	0.538826
13812.8	7.8	33.36	13812.9	-0.015	-1	9	7	2	1	1	0	0	A2S1G1F	A1S1	0.506059
13812.8	7.8	23.81	13812.9	-0.015	-1	10	7	2	0	0	0	0	M5-A1S1	A2S1G0	0.361189
13812.8	7.8	7.3	13812.9	-0.015	-1	9	7	2	1	1	0	0	A2S1G1	A1S1F	0.110738
13819.8	0.4														0
13824.8	0.3														0
13827.9	0.7														0
13832.9	0.4														0
13834.8	0.1														0
13834.9	0.7														0
13836.8	0.1														0
13842.9	0.9														0
13844.9	0.5	100	13844.9	0.0374	3	10	7	2	0	2	0	0	M5-A1S1	A2S1G0	0.0972413
13849.9	6.9														0
13856.9	0														0
13857.9	1.5														0
13869.9	1.9	61.67	13869.9	-0.0134	-1	9	8	2	0	1	0	0	A2G1	A2S2	0.227881
13869.9	1.9	38.33	13869.9	-0.0134	-1	9	8	2	0	1	0	0	A2S1G0	A2S1G1	0.141636
13877.9	0.6	100	13877.9	-0.0123	-1	12	7	1	0	2	0	0	M6	A3S1G2	0.11669
13881.9	0.1														0
13886.9	1.4	42.23	13886.9	-0.0106	-1	9	8	2	0	2	1	0	A2G1	A2S2	0.114982
13886.9	1.4	26.25	13886.9	-0.0106	-1	9	8	2	0	2	1	0	A2S1G0	A2S1G1	0.0714723
13886.9	1.4	22.91	13886.9	-0.031	-2	10	8	1	1	1	0	0	A2G2F	A2S1G1	0.0623783
13886.9	1.4	8.56	13886.9	-0.031	-2	10	8	1	1	1	0	0	A2G2	A2S1G1F	0.0233068
13886.9	1.4	0.04	13886.9	-0.031	-2	10	8	1	1	1	0	0	A3S1G2F	A1G1	0.00010891
13886.9	1.4	0	13886.9	-0.031	-2	10	8	1	1	1	0	0	A3G3	A1S1F	0
13893.9	0.1														0
13893.9	0														0
13899.9	0.6														0
13907.9	1.6														0
13914.9	0.1														0
13920.9	0.6														0
13922.9	0														0
13928.9	1.8	86.55	13928.9	-0.0253	-2	10	9	1	0	0	1	0	A2G1	A3S1G2	0.302984
13928.9	1.8	13.45	13928.9	-0.0253	-2	10	9	1	0	0	1	0	A3G3	A2S1G0	0.0470842
13936.9	0.2														0
13942.9	3.2	99.99	13942.9	0.0134	1	9	7	3	0	0	1	0	A1S1	A2S2	0.622282
13942.9	3.2	0.01	13942.9	-0.007	-1	9	7	2	2	0	0	0	A2S1G1F	A1S1F	6.22344e-05
13949.9	0.3	88.82	13949.9	0.0064	0	12	6	2	0	1	0	0	M7	A2S2	0.0518218
13949.9	0.3	8.61	13949.9	0.0064	0	12	6	2	0	1	0	0	M5-A1S1	M5-A1S1	0.00502348
13949.9	0.3	2.58	13949.9	0.0064	0	11	6	2	1	2	0	0	M6	A2S2F	0.00150529
13951.9	0														0
13957.9	0.9	100	13957.9	0.0284	2	9	7	3	0	1	0	0	A1S1	A2S2	0.175034
13958.9	0.3	99.99	13958.9	-0.002	0	9	7	3	0	1	1	0	A1S1	A2S2	0.0583389
13958.9	0.3	0.01	13958.9	-0.0224	-2	9	7	2	2	1	0	0	A2S1G1F	A1S1F	5.83448e-06
13966.9	0.7	91.17	13966.9	0.0225	2	12	6	2	0	2	1	0	M7	A2S2	0.124117
13966.9	0.7	8.83	13966.9	0.0225	2	12	6	2	0	2	1	0	M5-A1S1	M5-A1S1	0.012021
13974.9	3.3	47.63	13974.9	0.0251	2	9	7	3	0	2	1	0	A1S1	A2S2	0.305686
13974.9	3.3	26.12	13974.9	0.0047	0	11	7	2	0	0	0	0	M5-A1S1	A2S1G1	0.167636
13974.9	3.3	20.89	13974.9	0.0047	0	11	7	2	0	0	0	0	M5-A1G1	A2S2	0.13407
13974.9	3.3	5.35	13974.9	0.0047	0	11	7	2	0	0	0	0	M5	A3S2G1	0.0343359
13974.9	3.3	0.01	13974.9	0.0047	0	9	7	2	2	2	0	0	A2S1G1F	A1S1F	6.41792e-05
13985.9	1.2														0
13995	1.2														0
14002	2.1														0
14017	88	49.64	14016.9	0.0316	2	10	8	2	0	0	1	0	A2S1G1	A2S1G1	8.49562
14017	88	49.43	14016.9	0.0316	2	10	8	2	0	0	1	0	A2G2	A2S2	8.45968
14017	88	0.59	14016.9	0.0316	2	10	8	2	0	0	1	0	A1G1	A3S2G1	0.100975
14017	88	0.2	14016.9	0.0316	2	10	8	2	0	0	1	0	A1S1	A3S1G2	0.0342289
14017	88	0.06	14016.9	0.0316	2	9	8	2	1	1	1	0	A2G1	A2S2F	0.0102687
14017	88	0.05	14016.9	0.0316	2	9	8	2	1	1	1	0	A2S1G1F	A2S1G0	0.00855723
14017	88	0.02	14017	0.0112	1	10	8	1	2	0	0	0	A2G2F	A2S1G1F	0.00342289
14032.9	9.3	49.64	14032.9	0.0109	1	10	8	2	0	1	1	0	A2S1G1	A2S1G1	0.897833
14032.9	9.3	49.43	14032.9	0.0109	1	10	8	2	0	1	1	0	A2G2	A2S2	0.894034
14032.9	9.3	0.59	14032.9	0.0109	1	10	8	2	0	1	1	0	A1G1	A3S2G1	0.0106713
14032.9	9.3	0.2	14032.9	0.0109	1	10	8	2	0	1	1	0	A1S1	A3S1G2	0.00361738
14032.9	9.3	0.06	14032.9	0.011	1	9	8	2	1	2	1	0	A2G1	A2S2F	0.00108521
14032.9	9.3	0.05	14032.9	0.011	1	9	8	2	1	2	1	0	A2S1G1F	A2S1G0	0.000904344
14032.9	9.3	0.02	14033	-0.0095	-1	10	8	1	2	1	0	0	A2G2F	A2S1G1F	0.000361738
14033	3.2	49.64	14032.9	0.0242	2	10	8	2	0	1	1	0	A2S1G1	A2S1G1	0.308932
14033	3.2	49.43	14032.9	0.0242	2	10	8	2	0	1	1	0	A2G2	A2S2	0.307625
14033	3.2	0.59	14032.9	0.0242	2	10	8	2	0	1	1	0	A1G1	A3S2G1	0.00367183
14033	3.2	0.2	14032.9	0.0242	2	10	8	2	0	1	1	0	A1S1	A3S1G2	0.00124469
14033	3.2	0.06	14032.9	0.0242	2	9	8	2	1	2	1	0	A2G1	A2S2F	0.000373406
14033	3.2	0.05	14032.9	0.0242	2	9	8	2	1	2	1	0	A2S1G1F	A2S1G0	0.000311172
14033	3.2	0.02	14033	0.0038	0	10	8	1	2	1	0	0	A2G2F	A2S1G1F	0.000124469
14040	5.8	100	14039.9	0.0467	3	13	7	1	0	2	0	0	M7	A3S1G2	1.128
14041.9	0.9														0
14047	0.1														0
14048.9	4.3	49.64	14048.9	0.0074	1	10	8	2	0	2	1	0	A2S1G1	A2S1G1	0.415127
14048.9	4.3	49.43	14048.9	0.0074	1	10	8	2	0	2	1	0	A2G2	A2S2	0.413371
14048.9	4.3	0.59	14048.9	0.0074	1	10	8	2	0	2	1	0	A1G1	A3S2G1	0.00493402
14048.9	4.3	0.2	14048.9	0.0074	1	10	8	2	0	2	1	0	A1S1	A3S1G2	0.00167255
14048.9	4.3	0.09	14049	-0.013	-1	12	8	1	0	0	0	0	M5-A1G1	A3S1G2	0.000752647
14048.9	4.3	0.03	14049	-0.013	-1	12	8	1	0	0	0	0	M5-A1S1	A3G3	0.000250882
14048.9	4.3	0.02	14049	-0.013	-1	10	8	1	2	2	0	0	A2G2F	A2S1G1F	0.000167255
14057	5.7														0
14062.9	0.4														0
14063.9	0.7														0
14069.9	3.3														0
14073.9	0	100	14074	-0.0405	-3	10	9	1	1	0	0	0	A3S1G2F	A2G1	0
14079.9	2.1	100	14079.9	-0.0397	-3	12	6	2	1	0	0	0	A2S2F	M7	0.408413
14089.9	4.5	66.24	14090	-0.0491	-3	11	9	1	0	0	0	0	A2G2	A3S1G2	0.579714
14089.9	4.5	33.65	14090	-0.0491	-3	11	9	1	0	0	0	0	A3G3	A2S1G1	0.294495
14089.9	4.5	0.11	14090	-0.0491	-3	10	9	1	1	1	0	0	A3S1G2F	A2G1	0.000962689
14096.9	1	100	14096.9	-0.0039	0	12	6	2	1	1	1	0	A2S2F	M7	0.194483
14104	8.6	88.78	14104	-0.0021	0	9	7	3	1	1	0	0	A1S1	A2S2F	1.48489
14104	8.6	11.22	14104	-0.0021	0	9	7	3	1	1	0	0	A2S2	A1S1F	0.18766
14111.9	0.9	100	14111.9	-0.0026	0	12	6	2	1	2	0	0	A2S2F	M7	0.175034
14119	2.4														0
14129	2.5														0
14139	7.2														0
14145.9	0.5	100	14146	-0.0514	-4	9	8	3	0	0	1	0	A2S1G0	A2S2	0.0972413
14146	1.1	100	14146	-0.0277	-2	9	8	3	0	0	1	0	A2S1G0	A2S2	0.213931
14148.6	0														0
14154	1.1	40.88	14154	-0.0068	0	12	7	2	0	1	1	0	M6	A3S2G1	0.0874549
14154	1.1	32.44	14154	-0.0068	0	11	7	2	1	2	1	0	A2S1G1F	M5-A1S1	0.0693992
14154	1.1	20.65	14154	-0.0068	0	11	7	2	1	2	1	0	M5-A1G1	A2S2F	0.0441767
14154	1.1	5.59	14154	-0.0068	0	11	7	2	1	2	1	0	M5	A3S2G1F	0.0119587
14154	1.1	0.44	14154	-0.0272	-2	13	7	1	1	0	0	0	A3S1G2F	M7	0.000941296
14154.9	0.1	100	14155	-0.0433	-3	13	7	1	1	0	1	0	A3S1G2F	M7	0.0194483
14158	0.5														0
14162	2.3	33.97	14162	-0.0456	-3	10	8	2	1	0	0	0	A2S1G1F	A2S1G1	0.151951
14162	2.3	28.78	14162	-0.0456	-3	10	8	2	1	0	0	0	A2G2F	A2S2	0.128736
14162	2.3	26.78	14162	-0.0252	-2	9	8	3	0	1	1	0	A2S1G0	A2S2	0.11979
14162	2.3	10.27	14162	-0.0456	-3	10	8	2	1	0	0	0	A2G2	A2S2F	0.0459387
14162	2.3	0.13	14162	-0.0456	-3	10	8	2	1	0	0	0	A1G1	A3S2G1F	0.000581503
14162	2.3	0.06	14162	-0.0456	-3	10	8	2	1	0	0	0	A3S1G2F	A1S1	0.000268386
14162	2.3	0	14162	-0.0456	-3	10	8	2	1	0	0	0	A3S1G2	A1S1F	0
14170.9	0.7	100	14171	-0.0297	-2	13	7	1	1	1	1	0	A3S1G2F	M7	0.136138
14178	0.1	33.97	14178	0.0062	0	10	8	2	1	1	0	0	A2S1G1F	A2S1G1	0.00660657
14178	0.1	28.78	14178	0.0062	0	10	8	2	1	1	0	0	A2G2F	A2S2	0.00559721
14178	0.1	26.78	14178	0.0266	2	9	8	3	0	2	1	0	A2S1G0	A2S2	0.00520824
14178	0.1	10.27	14178	0.0062	0	10	8	2	1	1	0	0	A2G2	A2S2F	0.00199734
14178	0.1	0.13	14178	0.0062	0	10	8	2	1	1	0	0	A1G1	A3S2G1F	2.52827e-05
14178	0.1	0.06	14178	0.0062	0	10	8	2	1	1	0	0	A3S1G2F	A1S1	1.1669e-05
14178	0.1	0	14178	0.0062	0	10	8	2	1	1	0	0	A3S1G2	A1S1F	0
14179	2.5	46.4	14179	-0.0378	-3	10	8	2	1	1	1	0	A2S1G1F	A2S1G1	0.2256
14179	2.5	39.31	14179	-0.0378	-3	10	8	2	1	1	1	0	A2G2F	A2S2	0.191128
14179	2.5	14.02	14179	-0.0378	-3	10	8	2	1	1	1	0	A2G2	A2S2F	0.0681661
14179	2.5	0.18	14179	-0.0378	-3	10	8	2	1	1	1	0	A1G1	A3S2G1F	0.000875171
14179	2.5	0.08	14179	-0.0378	-3	10	8	2	1	1	1	0	A3S1G2F	A1S1	0.000388965
14179	2.5	0.01	14179	-0.0378	-3	10	8	2	1	1	1	0	A3S1G2	A1S1F	4.86206e-05
14189	0.7														0
14198	3.8														0
14207	0														0
14211	1.1	100	14211	0.0119	1	12	8	1	1	1	0	0	A3S1G2F	M5-A1G1	0.213931
14219	2.9	82.16	14219	-0.0231	-2	10	9	2	0	0	0	0	A2G1	A3S2G1	0.463382
14219	2.9	17.84	14219	-0.0231	-2	10	9	2	0	0	0	0	A2S1G0	A3S1G2	0.100617
14228	0.7	100	14228	-0.0168	-1	12	8	1	1	2	1	0	A3S1G2F	M5-A1G1	0.136138
14236	1.6	61.73	14236	-0.0151	-1	10	9	2	0	1	1	0	A2G1	A3S2G1	0.192087
14236	1.6	14.99	14236	-0.0355	-2	11	9	1	1	0	0	0	A2G2F	A3S1G2	0.0466447
14236	1.6	13.4	14236	-0.0151	-1	10	9	2	0	1	1	0	A2S1G0	A3S1G2	0.0416971
14236	1.6	5.87	14236	-0.0355	-2	11	9	1	1	0	0	0	A3S1G2F	A2G2	0.0182658
14236	1.6	4.02	14236	-0.0355	-2	11	9	1	1	0	0	0	A2S1G1F	A3G3	0.0125091
14243	0.2														0
14244	0.1														0
14247	0														0
14250	1.1	100	14250	-0.0056	0	9	7	3	2	1	0	0	A2S2F	A1S1F	0.213931
14257	0.2														0
14258	0.2														0
14265	3.2														0
14276	1.2														0
14284	1.2	100	14284	-0.0016	0	12	7	2	1	0	1	0	M6	A3S2G1F	0.233379
14292	2.5	100	14292	-0.0101	-1	9	8	3	1	0	1	0	A2S2F	A2S1G0	0.486206
14307.1	100	98.84	14307	0.0247	2	10	8	3	0	0	0	0	A2S1G1	A2S2	19.2227
14307.1	100	0.58	14307	0.0247	2	10	8	3	0	0	0	0	A1S1	A3S2G1	0.1128
14307.1	100	0.53	14307	0.0247	2	10	8	3	0	0	0	0	A1G1	A3S3	0.103076
14307.1	100	0.05	14307	0.0247	2	9	8	3	1	1	0	0	A2S2F	A2S1G0	0.00972413
14313	0.1														0
14323	12.2	98.84	14323	0.0129	1	10	8	3	0	1	0	0	A2S1G1	A2S2	2.34516
14323	12.2	0.58	14323	0.0129	1	10	8	3	0	1	0	0	A1S1	A3S2G1	0.0137616
14323	12.2	0.53	14323	0.0129	1	10	8	3	0	1	0	0	A1G1	A3S3	0.0125752
14323	12.2	0.05	14323	0.0129	1	9	8	3	1	2	0	0	A2S2F	A2S1G0	0.00118634
14323.1	3.6	98.84	14323	0.0207	1	10	8	3	0	1	0	0	A2S1G1	A2S2	0.692016
14323.1	3.6	0.58	14323	0.0207	1	10	8	3	0	1	0	0	A1S1	A3S2G1	0.0040608
14323.1	3.6	0.53	14323	0.0207	1	10	8	3	0	1	0	0	A1G1	A3S3	0.00371073
14323.1	3.6	0.05	14323	0.0207	1	9	8	3	1	2	0	0	A2S2F	A2S1G0	0.000350069
14330.1	7.6														0
14332	1.5	100	14332	-0.0055	0	13	7	2	0	2	1	0	M7	A3S2G1	0.291724
14340	5.9	98.44	14340	0.0008	0	10	8	3	0	2	1	0	A2S1G1	A2S2	1.12955
14340	5.9	0.58	14340	0.0008	0	10	8	3	0	2	1	0	A1S1	A3S2G1	0.00665519
14340	5.9	0.52	14340	0.0008	0	10	8	3	0	2	1	0	A1G1	A3S3	0.00596672
14340	5.9	0.27	14340	-0.0196	-1	12	8	2	0	0	0	0	M5-A1G1	A3S2G1	0.00309811
14340	5.9	0.13	14340	-0.0196	-1	12	8	2	0	0	0	0	M5-A1S1	A3S1G2	0.00149168
14340	5.9	0.03	14340	-0.0196	-1	10	8	2	2	2	0	0	A2G2F	A2S2F	0.000344234
14340	5.9	0.02	14340	-0.0196	-1	10	8	2	2	2	0	0	A2S1G1F	A2S1G1F	0.000229489
14340	5.9	0	14340	-0.0196	-1	10	8	2	2	2	0	0	A3S1G2F	A1S1F	0
14349	7.4														0
14359	3.7														0
14367	2.8														0
14373	0.5	67.61	14373	-0.034	-2	12	8	2	0	2	1	0	M5-A1G1	A3S2G1	0.0657448
14373	0.5	32.39	14373	-0.034	-2	12	8	2	0	2	1	0	M5-A1S1	A3S1G2	0.0314964
14374	0.3														0
14381	12.4	54.35	14381.1	-0.0506	-4	11	9	2	0	0	0	0	A2G2	A3S2G1	1.3107
14381	12.4	35.67	14381.1	-0.0506	-4	11	9	2	0	0	0	0	A2S1G1	A3S1G2	0.860212
14381	12.4	9.86	14381.1	-0.0506	-4	11	9	2	0	0	0	0	A3G3	A2S2	0.237782
14381	12.4	0.07	14381.1	-0.0506	-4	10	9	2	1	1	0	0	A2G1	A3S2G1F	0.00168811
14381	12.4	0.04	14381.1	-0.0506	-4	10	9	2	1	1	0	0	A3S1G2F	A2S1G0	0.000964633
14387.1	0.1														0
14388	0.8														0
14391	0.1														0
14395.1	3.6														0
14398	0	54.35	14398.1	-0.0476	-3	11	9	2	0	1	1	0	A2G2	A3S2G1	0
14398	0	35.67	14398.1	-0.0476	-3	11	9	2	0	1	1	0	A2S1G1	A3S1G2	0
14398	0	9.86	14398.1	-0.0476	-3	11	9	2	0	1	1	0	A3G3	A2S2	0
14398	0	0.07	14398.1	-0.0476	-3	10	9	2	1	2	1	0	A2G1	A3S2G1F	0
14398	0	0.04	14398.1	-0.0476	-3	10	9	2	1	2	1	0	A3S1G2F	A2S1G0	0
14398	0	0.01	14398.1	-0.068	-5	11	9	1	2	1	0	0	A3S1G2F	A2G2F	0
14405	2.9														0
14408.1	0														0
14413	1	54.18	14413.1	-0.0356	-2	11	9	2	0	2	0	0	A2G2	A3S2G1	0.105371
14413	1	35.56	14413.1	-0.0356	-2	11	9	2	0	2	0	0	A2S1G1	A3S1G2	0.069158
14413	1	9.83	14413.1	-0.0356	-2	11	9	2	0	2	0	0	A3G3	A2S2	0.0191176
14413	1	0.33	14413.1	-0.0403	-3	11	7	3	1	0	1	0	M5-A1S1	A2S2F	0.000641792
14413	1	0.1	14413.1	-0.0403	-3	11	7	3	1	0	1	0	M5	A3S3F	0.000194483
14421	2.5														0
14422.1	0														0
14430	0.1														0
14430.1	3.7														0
14437	0.3														0
14439.5	0.1														0
14441	0.3														0
14441.1	0.1														0
14444	0.9	43.38	14444.1	-0.0151	-1	11	7	3	1	2	0	0	M5-A1S1	A2S2F	0.0759299
14444	0.9	43.08	14444.1	-0.0151	-1	12	7	3	0	1	0	0	M6	A3S3	0.0754048
14444	0.9	13.54	14444.1	-0.0151	-1	11	7	3	1	2	0	0	M5	A3S3F	0.0236996
14451	0.9														0
14453.1	2.4	57.05	14453.1	-0.0352	-2	10	8	3	1	0	0	0	A2S1G1F	A2S2	0.266285
14453.1	2.4	42.41	14453.1	-0.0352	-2	10	8	3	1	0	0	0	A2S2F	A2S1G1	0.197952
14453.1	2.4	0.33	14453.1	-0.0352	-2	10	8	3	1	0	0	0	A1G1	A3S3F	0.0015403
14453.1	2.4	0.2	14453.1	-0.0352	-2	10	8	3	1	0	0	0	A1S1	A3S2G1F	0.000933516
14453.1	2.4	0.01	14453.1	-0.0352	-2	10	8	3	1	0	0	0	A3S2G1	A1S1F	4.66758e-05
14458.1	0.5														0
14461	0.4	98.38	14461.1	-0.0115	-1	12	7	3	0	2	1	0	M6	A3S3	0.0765328
14461	0.4	1.62	14461.1	-0.0319	-2	13	7	2	1	1	0	0	A3S2G1F	M7	0.00126025
14466	0														0
14469.1	2.8	57.05	14469.1	-0.0138	-1	10	8	3	1	1	0	0	A2S1G1F	A2S2	0.310666
14469.1	2.8	42.41	14469.1	-0.0138	-1	10	8	3	1	1	0	0	A2S2F	A2S1G1	0.230944
14469.1	2.8	0.33	14469.1	-0.0138	-1	10	8	3	1	1	0	0	A1G1	A3S3F	0.00179702
14469.1	2.8	0.2	14469.1	-0.0138	-1	10	8	3	1	1	0	0	A1S1	A3S2G1F	0.0010891
14469.1	2.8	0.01	14469.1	-0.0138	-1	10	8	3	1	1	0	0	A3S2G1	A1S1F	5.44551e-05
14477.1	0.1	100	14477.1	-0.0018	0	13	7	2	1	2	0	0	A3S2G1F	M7	0.0194483
14479.1	0.7														0
14489.1	4.5														0
14497.1	0.7														0
14506.1	2.6														0
14509.1	0														0
14514.1	1.2														0
14525.1	1.4														0
14532.1	0.8														0
14539.1	0														0
14542	0.9	60.48	14542.1	-0.0672	-5	10	9	3	0	2	0	0	A2G1	A3S3	0.105861
14542	0.9	39.52	14542.1	-0.0672	-5	10	9	3	0	2	0	0	A2S1G0	A3S2G1	0.0691736
14547.2	0														0
14549	0.1														0
14555.1	1														0
14555.1	0														0
14566.1	1														0
14574.1	0.1	100	14574.1	-0.0002	0	12	7	3	1	0	0	0	M6	A3S3F	0.0194483
14575.1	0.3	100	14575.1	-0.0373	-3	12	7	3	1	0	1	0	M6	A3S3F	0.0583448
14576.2	0.1														0
14583.1	1.3														0
14596	0														0
14598.1	42.7	98.84	14598.1	0.0125	1	10	8	4	0	0	0	0	A2S2	A2S2	8.20807
14598.1	42.7	1.16	14598.1	0.0125	1	10	8	4	0	0	0	0	A1S1	A3S3	0.0963311
14612.1	1.2														0
14614.1	6.2	98.84	14614.1	0.0134	1	10	8	4	0	1	0	0	A2S2	A2S2	1.1918
14614.1	6.2	1.16	14614.1	0.0134	1	10	8	4	0	1	0	0	A1S1	A3S3	0.0139872
14619.2	2.6														0
14622.1	1.8	100	14622.1	0.0026	0	13	7	3	0	2	0	0	M7	A3S3	0.350069
14624.1	0														0
14626.1	0.3														0
14631.1	2.4	97.36	14631.1	0.0114	1	10	8	4	0	2	1	0	A2S2	A2S2	0.454436
14631.1	2.4	1.14	14631.1	0.0114	1	10	8	4	0	2	1	0	A1S1	A3S3	0.00532104
14631.1	2.4	0.83	14631.1	-0.009	-1	12	8	3	0	0	0	0	M5-A1S1	A3S2G1	0.00387409
14631.1	2.4	0.55	14631.1	-0.009	-1	12	8	3	0	0	0	0	M5-A1G1	A3S3	0.00256717
14631.1	2.4	0.12	14631.1	-0.009	-1	10	8	3	2	2	0	0	A2S1G1F	A2S2F	0.00056011
14631.1	2.4	0	14631.1	-0.009	-1	10	8	3	2	2	0	0	A3S2G1F	A1S1F	0
14633.1	0.9	100	14633.2	-0.021	-1	12	10	1	1	2	0	0	A3S1G2F	A3G3	0.175034
14641.1	3.7														0
14647.1	0	60.36	14647.1	-0.0165	-1	12	8	3	0	1	0	0	M5-A1S1	A3S2G1	0
14647.1	0	39.64	14647.1	-0.0165	-1	12	8	3	0	1	0	0	M5-A1G1	A3S3	0
14649.1	0.9	100	14649.2	-0.0606	-4	13	8	2	1	0	1	0	A3S2G1F+LacN1	M6	0.175034
14656.1	2.2	64.06	14656.2	-0.0397	-3	10	9	3	1	0	0	0	A2G1	A3S3F	0.274088
14656.1	2.2	35.94	14656.2	-0.0397	-3	10	9	3	1	0	0	0	A3S2G1F	A2S1G0	0.153773
14663.1	0.3	60.36	14663.1	-0.0283	-2	12	8	3	0	2	0	0	M5-A1S1	A3S2G1	0.0352169
14663.1	0.3	39.64	14663.1	-0.0283	-2	12	8	3	0	2	0	0	M5-A1G1	A3S3	0.0231279
14672.1	20.4	53.62	14672.2	-0.045	-3	11	9	3	0	0	0	0	A2S1G1	A3S2G1	2.12734
14672.1	20.4	28.27	14672.2	-0.045	-3	11	9	3	0	0	0	0	A2G2	A3S3	1.1216
14672.1	20.4	18.01	14672.2	-0.045	-3	11	9	3	0	0	0	0	A2S2	A3S1G2	0.714537
14672.1	20.4	0.06	14672.2	-0.045	-3	10	9	3	1	1	0	0	A2G1	A3S3F	0.00238047
14672.1	20.4	0.04	14672.2	-0.045	-3	10	9	3	1	1	0	0	A3S2G1F	A2S1G0	0.00158698
14687.2	0.9														0
14687.2	3.1														0
14695.2	2.7														0
14705.1	1.5	53.65	14705.2	-0.0219	-1	11	9	3	0	2	1	0	A2S1G1	A3S2G1	0.15651
14705.1	1.5	28.29	14705.2	-0.0219	-1	11	9	3	0	2	1	0	A2G2	A3S3	0.0825287
14705.1	1.5	18.02	14705.2	-0.0219	-1	11	9	3	0	2	1	0	A2S2	A3S1G2	0.0525686
14705.1	1.5	0.02	14705.2	-0.0423	-3	11	9	2	2	2	0	0	A2G2F	A3S2G1F	5.83448e-05
14705.1	1.5	0.01	14705.2	-0.0423	-3	11	9	2	2	2	0	0	A3S1G2F	A2S1G1F	2.91724e-05
14711.1	0.1														0
14714.2	2														0
14723.1	1														0
14732.1	0.9														0
14738.1	0.1														0
14745.2	2.2	99.29	14745.2	-0.0116	-1	10	8	4	1	0	1	0	A2S2F	A2S2	0.424824
14745.2	2.2	0.7	14745.2	-0.0116	-1	10	8	4	1	0	1	0	A1S1	A3S3F	0.00299503
14745.2	2.2	0	14745.2	-0.0116	-1	10	8	4	1	0	1	0	A3S3	A1S1F	0
14759.2	1.5														0
14767.2	0.6														0
14774.2	0.3														0
14781.2	2.1														0
14784.1	0														0
14789.2	0.1														0
14796.2	1.5														0
14797.2	0.2														0
14803.2	0.1														0
14809.2	0.2	51.74	14809.2	0.019	1	12	8	3	1	2	0	0	M5-A1G1	A3S3F	0.0201251
14809.2	0.2	45.88	14809.2	0.019	1	12	8	3	1	2	0	0	M5-A1S1	A3S2G1F	0.0178457
14809.2	0.2	2.38	14809.2	0.019	1	12	8	3	1	2	0	0	A3S3F+LacN1	M5	0.000925737
14811.2	0.3	100	14811.2	-0.0149	-1	14	8	2	1	0	1	0	A3S2G1F+LacN1	M7	0.0583448
14819.2	1	23.73	14819.2	-0.0148	-1	11	9	3	1	0	1	0	A2S1G1F	A3S2G1	0.0461507
14819.2	1	21.34	14819.2	-0.0148	-1	11	9	3	1	0	1	0	A3S2G1F	A2S1G1	0.0415026
14819.2	1	20.94	14819.2	-0.0148	-1	11	9	3	1	0	1	0	A3S1G2F	A2S2	0.0407246
14819.2	1	15.87	14819.2	-0.0148	-1	11	9	3	1	0	1	0	A2G2F	A3S3	0.0308644
14819.2	1	11.54	14819.2	-0.0148	-1	11	9	3	1	0	1	0	A2G2	A3S3F	0.0224433
14819.2	1	6.44	14819.2	-0.0148	-1	11	9	3	1	0	1	0	A2S2F	A3S1G2	0.0125247
14819.2	1	0.09	14819.2	-0.0148	-1	11	9	3	1	0	1	0	A3S2G1F+LacN1	A1S1	0.000175034
14819.2	1	0.06	14819.2	-0.0148	-1	11	9	3	1	0	1	0	A3S3F+LacN1	A1G1	0.00011669
14827.2	0.1	100	14827.2	-0.0307	-2	14	8	2	1	1	1	0	A3S2G1F+LacN1	M7	0.0194483
14835.2	0.4	23.73	14835.2	-0.0162	-1	11	9	3	1	1	1	0	A2S1G1F	A3S2G1	0.0184603
14835.2	0.4	21.34	14835.2	-0.0162	-1	11	9	3	1	1	1	0	A3S2G1F	A2S1G1	0.016601
14835.2	0.4	20.94	14835.2	-0.0162	-1	11	9	3	1	1	1	0	A3S1G2F	A2S2	0.0162899
14835.2	0.4	15.87	14835.2	-0.0162	-1	11	9	3	1	1	1	0	A2G2F	A3S3	0.0123458
14835.2	0.4	11.54	14835.2	-0.0162	-1	11	9	3	1	1	1	0	A2G2	A3S3F	0.00897731
14835.2	0.4	6.44	14835.2	-0.0162	-1	11	9	3	1	1	1	0	A2S2F	A3S1G2	0.00500987
14835.2	0.4	0.09	14835.2	-0.0162	-1	11	9	3	1	1	1	0	A3S2G1F+LacN1	A1S1	7.00137e-05
14835.2	0.4	0.06	14835.2	-0.0162	-1	11	9	3	1	1	1	0	A3S3F+LacN1	A1G1	4.66758e-05
14844.2	0.1														0
14854.2	0.9														0
14867.2	0.2	100	14867.2	-0.0019	0	13	9	2	1	1	0	0	A3S2G1F+LacN1	M5-A1G1	0.0388965
14875.2	0.3														0
14882.2	0.1														0
14891.2	0.7	99.93	14891.2	-0.0029	0	10	8	4	2	0	1	0	A2S2F	A2S2F	0.136042
14891.2	0.7	0.07	14891.2	-0.0029	0	10	8	4	2	0	1	0	A3S3F	A1S1F	9.52964e-05
14901.2	0.1														0
14907.2	0.1	99.93	14907.2	-0.0229	-2	10	8	4	2	1	1	0	A2S2F	A2S2F	0.0194346
14907.2	0.1	0.07	14907.2	-0.0229	-2	10	8	4	2	1	1	0	A3S3F	A1S1F	1.36138e-05
14909.2	0.1	48.99	14909.3	-0.0387	-3	12	10	2	1	1	1	0	A3S1G2F	A3S1G2	0.0095277
14909.2	0.1	39.28	14909.3	-0.0387	-3	12	10	2	1	1	1	0	A3S2G1F+LacN1	A2G2	0.00763927
14909.2	0.1	11.73	14909.3	-0.0387	-3	12	10	2	1	1	1	0	A3S2G1F	A3G3	0.00228128
14918.2	0.2														0
14920.2	0.2														0
14928.2	0.1														0
14931.2	0.2														0
14936.3	0.1														0
14940.2	0	100	14940.3	-0.0553	-4	13	8	3	1	0	1	0	A3S3F+LacN1	M6	0
14947.2	0.3	100	14947.3	-0.081	-5	10	9	4	1	0	0	0	A2S1G0	A3S3F	0.0583448
14950.3	0.1														0
14960.2	0														0
14963.3	18.2	50.85	14963.3	0.0041	0	11	9	4	0	0	0	0	A2S1G1	A3S3	1.79988
14963.3	18.2	49.03	14963.3	0.0041	0	11	9	4	0	0	0	0	A2S2	A3S2G1	1.73546
14963.3	18.2	0.07	14963.3	0.0041	0	11	9	4	0	0	0	0	A1G1	A4S4	0.00247771
14963.3	18.2	0.04	14963.3	0.0041	0	10	9	4	1	1	0	0	A2S1G0	A3S3F	0.00141583
14972.3	0.2	100	14972.2	0.0148	1	13	8	3	1	2	1	0	A3S3F+LacN1	M6	0.0388965
14977.3	0.1														0
14980.3	2.9	50.79	14980.3	0.0297	2	11	9	4	0	1	1	0	A2S1G1	A3S3	0.286455
14980.3	2.9	48.97	14980.3	0.0297	2	11	9	4	0	1	1	0	A2S2	A3S2G1	0.27619
14980.3	2.9	0.07	14980.3	0.0297	2	11	9	4	0	1	1	0	A1G1	A4S4	0.0003948
14980.3	2.9	0.06	14980.3	0.0093	1	11	9	3	2	1	0	0	A2G2F	A3S3F	0.0003384
14980.3	2.9	0.05	14980.3	0.0093	1	11	9	3	2	1	0	0	A2S1G1F	A3S2G1F	0.000282
14980.3	2.9	0.04	14980.3	0.0297	2	10	9	4	1	2	1	0	A2S1G0	A3S3F	0.0002256
14980.3	2.9	0.03	14980.3	0.0093	1	11	9	3	2	1	0	0	A3S1G2F	A2S2F	0.0001692
14980.3	2.9	0	14980.3	0.0093	1	11	9	3	2	1	0	0	A3S2G1F+LacN1	A1S1F	0
14982.3	1														0
14986.2	0														0
14987.2	0.4														0
14995.3	0.3	50.88	14995.3	0.0139	1	11	9	4	0	2	0	0	A2S1G1	A3S3	0.0296858
14995.3	0.3	49.05	14995.3	0.0139	1	11	9	4	0	2	0	0	A2S2	A3S2G1	0.0286181
14995.3	0.3	0.07	14995.3	0.0139	1	11	9	4	0	2	0	0	A1G1	A4S4	4.08413e-05
14996.3	0.1	50.81	14996.3	0.0112	1	11	9	4	0	2	1	0	A2S1G1	A3S3	0.00988166
14996.3	0.1	48.99	14996.3	0.0112	1	11	9	4	0	2	1	0	A2S2	A3S2G1	0.0095277
14996.3	0.1	0.07	14996.3	0.0112	1	11	9	4	0	2	1	0	A1G1	A4S4	1.36138e-05
14996.3	0.1	0.06	14996.3	-0.0092	-1	11	9	3	2	2	0	0	A2G2F	A3S3F	1.1669e-05
14996.3	0.1	0.05	14996.3	-0.0092	-1	11	9	3	2	2	0	0	A2S1G1F	A3S2G1F	9.72413e-06
14996.3	0.1	0.03	14996.3	-0.0092	-1	11	9	3	2	2	0	0	A3S1G2F	A2S2F	5.83448e-06
14996.3	0.1	0	14996.3	-0.0092	-1	11	9	3	2	2	0	0	A3S2G1F+LacN1	A1S1F	0
14996.3	0.7	50.81	14996.3	0.0113	1	11	9	4	0	2	1	0	A2S1G1	A3S3	0.0691716
14996.3	0.7	48.99	14996.3	0.0113	1	11	9	4	0	2	1	0	A2S2	A3S2G1	0.0666939
14996.3	0.7	0.07	14996.3	0.0113	1	11	9	4	0	2	1	0	A1G1	A4S4	9.52964e-05
14996.3	0.7	0.06	14996.3	-0.0091	-1	11	9	3	2	2	0	0	A2G2F	A3S3F	8.16827e-05
14996.3	0.7	0.05	14996.3	-0.0091	-1	11	9	3	2	2	0	0	A2S1G1F	A3S2G1F	6.80689e-05
14996.3	0.7	0.03	14996.3	-0.0091	-1	11	9	3	2	2	0	0	A3S1G2F	A2S2F	4.08413e-05
14996.3	0.7	0	14996.3	-0.0091	-1	11	9	3	2	2	0	0	A3S2G1F+LacN1	A1S1F	0
15004.3	0.4														0
15005.3	1.1														0
15016.3	0.2														0
15017.2	0.3														0
15018.3	0.2														0
15027.2	0.3														0
15037.3	1.3	74.53	15037.3	-0.0374	-2	12	10	3	0	0	0	0	A3S1G2	A3S2G1	0.188432
15037.3	1.3	24.86	15037.3	-0.0374	-2	12	10	3	0	0	0	0	A3G3	A3S3	0.0628529
15037.3	1.3	0.37	15037.3	-0.0374	-2	11	10	3	1	1	0	0	A3S2G1F+LacN1	A2S1G0	0.000935461
15037.3	1.3	0.24	15037.3	-0.0374	-2	11	10	3	1	1	0	0	A3S3F+LacN1	A2G1	0.000606786
15038.3	0.3	74.48	15038.3	-0.0528	-4	12	10	3	0	0	1	0	A3S1G2	A3S2G1	0.0434552
15038.3	0.3	24.84	15038.3	-0.0528	-4	12	10	3	0	0	1	0	A3G3	A3S3	0.0144928
15038.3	0.3	0.37	15038.3	-0.0528	-4	11	10	3	1	1	1	0	A3S2G1F+LacN1	A2S1G0	0.000215876
15038.3	0.3	0.24	15038.3	-0.0528	-4	11	10	3	1	1	1	0	A3S3F+LacN1	A2G1	0.000140027
15038.3	0.3	0.06	15038.3	-0.0732	-5	12	10	2	2	0	0	0	A3S2G1F+LacN1	A2G2F	3.50069e-05
15047.3	0.3														0
15049.3	0.2														0
15053.2	0	74.53	15053.3	-0.0515	-3	12	10	3	0	1	0	0	A3S1G2	A3S2G1	0
15053.2	0	24.86	15053.3	-0.0515	-3	12	10	3	0	1	0	0	A3G3	A3S3	0
15053.2	0	0.37	15053.3	-0.0515	-3	11	10	3	1	2	0	0	A3S2G1F+LacN1	A2S1G0	0
15053.2	0	0.24	15053.3	-0.0515	-3	11	10	3	1	2	0	0	A3S3F+LacN1	A2G1	0
15060.3	0.2														0
15061.3	0.3														0
15068.2	0.1	100	15068.3	-0.0609	-4	12	8	4	1	0	0	0	M5-A1S1	A3S3F	0.0194483
15069.2	0	73.5	15069.3	-0.047	-3	12	10	3	0	2	0	0	A3S1G2	A3S2G1	0
15069.2	0	24.52	15069.3	-0.047	-3	12	10	3	0	2	0	0	A3G3	A3S3	0
15069.2	0	1.99	15069.3	-0.0518	-3	12	8	4	1	0	1	0	M5-A1S1	A3S3F	0
15076.3	0.2														0
15077.3	0.1														0
15085.3	0.3	90.61	15085.3	0.001	0	12	8	4	1	1	1	0	M5-A1S1	A3S3F	0.0528662
15085.3	0.3	9.39	15085.3	0.001	0	13	8	4	0	0	1	0	M6	A4S4	0.00547857
15088.2	0.1														0
15092.3	0														0
15098.3	0.1														0
15099.3	0.1														0
15109.3	0.5	28.95	15109.3	-0.0179	-1	11	9	4	1	0	0	0	A3S2G1F	A2S2	0.0281513
15109.3	0.5	25.51	15109.3	-0.0179	-1	11	9	4	1	0	0	0	A2S1G1F	A3S3	0.0248062
15109.3	0.5	24	15109.3	-0.0179	-1	11	9	4	1	0	0	0	A2S1G1	A3S3F	0.0233379
15109.3	0.5	21.45	15109.3	-0.0179	-1	11	9	4	1	0	0	0	A2S2F	A3S2G1	0.0208583
15109.3	0.5	0.1	15109.3	-0.0179	-1	11	9	4	1	0	0	0	A3S3F+LacN1	A1S1	9.72413e-05
15125.3	0.2	28.95	15125.3	-0.0143	-1	11	9	4	1	1	0	0	A3S2G1F	A2S2	0.0112605
15125.3	0.2	25.51	15125.3	-0.0143	-1	11	9	4	1	1	0	0	A2S1G1F	A3S3	0.0099225
15125.3	0.2	24	15125.3	-0.0143	-1	11	9	4	1	1	0	0	A2S1G1	A3S3F	0.00933516
15125.3	0.2	21.45	15125.3	-0.0143	-1	11	9	4	1	1	0	0	A2S2F	A3S2G1	0.0083433
15125.3	0.2	0.1	15125.3	-0.0143	-1	11	9	4	1	1	0	0	A3S3F+LacN1	A1S1	3.88965e-05
15130.3	0														0
15145.3	0.7														0
15157.3	0.1														0
15166.3	0.2	100	15166.3	-0.0732	-5	11	10	4	0	0	0	0	A2G1	A4S4	0.0388965
15176.3	0														0
15184.3	0.1	51.87	15184.4	-0.02	-1	12	10	3	1	0	1	0	A3S2G1F+LacN1	A2S1G1	0.0100878
15184.3	0.1	28.7	15184.4	-0.02	-1	12	10	3	1	0	1	0	A3S1G2F	A3S2G1	0.00558165
15184.3	0.1	10.31	15184.4	-0.02	-1	12	10	3	1	0	1	0	A3S2G1F	A3S1G2	0.00200512
15184.3	0.1	6.71	15184.4	-0.02	-1	12	10	3	1	0	1	0	A3S3F+LacN1	A2G2	0.00130498
15184.3	0.1	2.41	15184.4	-0.02	-1	12	10	3	1	0	1	0	A3G3	A3S3F	0.000468703
15203.4	0														0
15218.4	0														0
15239.3	0														0
15254.4	3.5	99.8	15254.4	0.0734	5	11	9	5	0	0	0	0	A2S2	A3S3	0.679328
15254.4	3.5	0.2	15254.4	0.0734	5	11	9	5	0	0	0	0	A1S1	A4S4	0.00136138
15272.4	0.6	61.57	15272.4	0.0215	1	11	9	4	2	1	1	0	A2S1G1F	A3S3F	0.0718457
15272.4	0.6	38.31	15272.4	0.0215	1	11	9	4	2	1	1	0	A3S2G1F	A2S2F	0.0447038
15272.4	0.6	0.12	15272.4	0.0215	1	11	9	4	2	1	1	0	A3S3F+LacN1	A1S1F	0.000140027
15272.4	0.1	61.57	15272.4	0.071	5	11	9	4	2	1	1	0	A2S1G1F	A3S3F	0.0119743
15272.4	0.1	38.31	15272.4	0.071	5	11	9	4	2	1	1	0	A3S2G1F	A2S2F	0.00745063
15272.4	0.1	0.12	15272.4	0.071	5	11	9	4	2	1	1	0	A3S3F+LacN1	A1S1F	2.33379e-05
15273.4	0.2	100	15273.4	0.0102	1	13	11	2	1	1	0	0	A3S2G1F+LacN1	A3G3	0.0388965
15280.4	0.1														0
15281.4	0.1														0
15285.4	0.1														0
15288.4	0	48.01	15288.4	-0.009	-1	11	9	4	2	2	1	0	A2S1G1F	A3S3F	0
15288.4	0	29.88	15288.4	-0.009	-1	11	9	4	2	2	1	0	A3S2G1F	A2S2F	0
15288.4	0	22.02	15288.4	-0.009	-1	13	9	4	0	0	1	0	M5-A1G1	A4S4	0
15288.4	0	0.09	15288.4	-0.009	-1	11	9	4	2	2	1	0	A3S3F+LacN1	A1S1F	0
15293.4	0.3														0
15294.4	0.2														0
15305.4	0.1														0
15306.3	0.1														0
15315.3	0.1														0
15328.4	1.7	46.26	15328.4	-0.0297	-2	12	10	4	0	0	0	0	A3S2G1	A3S2G1	0.152945
15328.4	1.7	33.62	15328.4	-0.0297	-2	12	10	4	0	0	0	0	A3S1G2	A3S3	0.111155
15328.4	1.7	19.9	15328.4	-0.0297	-2	12	10	4	0	0	0	0	A2G2	A4S4	0.0657934
15328.4	1.7	0.22	15328.4	-0.0297	-2	11	10	4	1	1	0	0	A3S3F+LacN1	A2S1G0	0.000727365
15341.4	0.1														0
15346.4	0.1	51.78	15346.4	-0.0033	0	12	10	3	2	1	1	0	A3S2G1F+LacN1	A2S1G1F	0.0100703
15346.4	0.1	35.21	15346.4	-0.0033	0	12	10	3	2	1	1	0	A3S1G2F	A3S2G1F	0.00684773
15346.4	0.1	13.02	15346.4	-0.0033	0	12	10	3	2	1	1	0	A3S3F+LacN1	A2G2F	0.00253216
15347.4	0.1														0
15354.4	0.1														0
15364.4	0														0
15367.4	0.1														0
15386.4	0														0
15619.3	0.8	63.55	15619.5	-0.2418	-15	12	10	5	0	0	0	0	A3S2G1	A3S3	0.0988749
15619.3	0.8	36.45	15619.5	-0.2418	-15	12	10	5	0	0	0	0	A2S1G1	A4S4	0.0567111
15639.5	0														0
20486.4	0.1														0
20849.6	0														0
22106.9	0.1														0
28615.1	0														0

## Sheet: annotation alpha desialylated
Exp. Mass [Da]	Relative Abundance [%]	Hit Score	Theo. Mass [Da]	Error [Da]	Error [ppm]	Hex	HexNAc	Fuc	Oxidation	OffBy+1	OffBy-1	N52	N78	Fractional Abundance [%]
10526.2	0													0
10532.2	0													0
11456.5	0													0
11812.1	0.1	100	11812.2	-0.0884	-7	5	4	0	0	1	0	unmodified	A2G2	0.0578369
11812.1	0.1	100	11812.2	-0.0654	-6	5	4	0	0	1	0	unmodified	A2G2	0.0578369
12663.3	0	100	12663.5	-0.1127	-9	9	5	0	0	1	0	M5	A1G1	0
12704.4	0	98.77	12704.5	-0.0685	-5	8	6	0	0	1	0	A1G1	A1G1	0
12704.4	0	1.23	12704.5	-0.0685	-5	7	6	1	1	1	0	A3G3F+LacN1	unmodified	0
12751.5	0													0
12768.4	0													0
12784.5	0	100	12784.5	0.057	4	11	4	0	0	1	0	M5	M6	0
12817.4	0													0
12824.4	0	94.73	12824.5	-0.0816	-6	10	5	0	0	0	0	M6	A1G1	0
12824.4	0	5.27	12824.5	-0.0816	-6	9	5	1	1	0	0	M5	A1G1F	0
12826.4	0													0
12865.4	0.1	98.41	12865.5	-0.1453	-11	9	6	0	0	0	0	M5	A2G1	0.0569173
12865.4	0.1	1.59	12865.5	-0.1453	-11	8	6	1	1	0	0	A1G1	A1G1F	0.000919607
12868.5	0													0
12902.4	0.1													0
12905.5	0													0
12908.4	0													0
12910.6	0													0
12913.4	0													0
12916.6	0													0
12941.4	0													0
12947.4	0.1													0
12950.5	0													0
12951.5	0													0
12986.5	0	75.3	12986.6	-0.1019	-8	11	5	0	0	0	0	M5	M5-A1G1	0
12986.5	0	24.58	12986.6	-0.1019	-8	11	5	0	0	0	0	A1G1	M7	0
12986.5	0	0.12	12986.6	-0.1019	-8	10	5	1	1	0	0	M6	A1G1F	0
13010.4	0													0
13027.4	1	97.39	13027.6	-0.208	-16	10	6	0	0	0	0	M5	A2G2	0.563274
13027.4	1	2.43	13027.6	-0.208	-16	10	6	0	0	0	0	M5-A1G1	A1G1	0.0140544
13027.4	1	0.18	13027.6	-0.208	-16	10	6	0	0	0	0	M6	A2G1	0.00104106
13038.5	0													0
13040.5	0													0
13053.5	0.1	100	13053.6	-0.1438	-11	8	7	1	0	1	0	A2G1	A1G1F	0.0578369
13060.5	0.1	97.39	13060.6	-0.0777	-6	10	6	0	2	1	0	M5	A2G2	0.0563274
13060.5	0.1	2.43	13060.6	-0.0777	-6	10	6	0	2	1	0	M5-A1G1	A1G1	0.00140544
13060.5	0.1	0.18	13060.6	-0.0777	-6	10	6	0	2	1	0	M6	A2G1	0.000104106
13068.5	2.4	99.99	13068.6	-0.0825	-6	9	7	0	0	0	0	A1G1	A2G2	1.38795
13068.5	2.4	0.01	13068.6	-0.0825	-6	8	7	1	1	0	0	A2G1	A1G1F	0.000138809
13075.5	0.2													0
13079.6	0.1													0
13085.5	0.2	99.99	13085.6	-0.1048	-8	9	7	0	1	1	0	A1G1	A2G2	0.115662
13085.5	0.2	0.01	13085.6	-0.1048	-8	8	7	1	2	1	0	A2G1	A1G1F	1.15674e-05
13088.5	0													0
13093.5	0													0
13093.5	0													0
13098.5	0													0
13099.5	0													0
13101.5	0.1	100	13101.6	-0.072	-5	9	7	0	2	1	0	A1G1	A2G2	0.0578369
13107.5	0.2	100	13107.6	-0.0925	-7	13	4	0	0	0	0	M6	M7	0.115674
13116.6	0.2													0
13116.6	0.1													0
13124.5	0	100	13124.6	-0.0627	-5	13	4	0	1	1	0	M6	M7	0
13132.6	0.1	100	13132.6	-0.0593	-5	11	5	1	0	0	0	M7	A1G1F	0.0578369
13135.5	0													0
13141.5	0	100	13141.6	-0.1205	-9	8	8	0	2	0	0	A2G1	A2G1	0
13141.5	0	100	13141.6	-0.1032	-8	8	8	0	2	0	0	A2G1	A2G1	0
13148.6	0.2	99.52	13148.6	-0.0331	-3	12	5	0	0	0	0	M6	M5-A1G1	0.115119
13148.6	0.2	0.48	13148.6	-0.0331	-3	11	5	1	1	0	0	M7	A1G1F	0.000555234
13156.5	0.1													0
13163.5	0													0
13173.5	0.1	99.11	13173.7	-0.1055	-8	10	6	1	0	0	0	M5	A2G2F	0.0573222
13173.5	0.1	0.89	13173.7	-0.1055	-8	10	6	1	0	0	0	M5-A1G1	A1G1F	0.000514748
13181.5	0.1	100	13181.6	-0.1211	-9	12	5	0	2	1	0	M6	M5-A1G1	0.0578369
13185.5	0.1													0
13189.6	0.2	87.15	13189.6	-0.0518	-4	11	6	0	0	0	0	M6	A2G2	0.10081
13189.6	0.2	11.5	13189.6	-0.0518	-4	10	6	1	1	0	0	M5	A2G2F	0.0133025
13189.6	0.2	1.25	13189.6	-0.0518	-4	11	6	0	0	0	0	A2G1	M7	0.00144592
13189.6	0.2	0.1	13189.6	-0.0518	-4	10	6	1	1	0	0	M5-A1G1	A1G1F	0.000115674
13191.6	0													0
13197.6	0.1													0
13211.5	0													0
13212.6	0													0
13213.6	0.1													0
13223.7	0.2													0
13224.6	0.2													0
13231.5	5.3	63.67	13231.7	-0.1723	-13	9	7	1	1	1	0	A1G1	A2G2F	1.95171
13231.5	5.3	30	13231.7	-0.1723	-13	10	7	0	0	1	0	M5-A1G1	A2G1	0.919607
13231.5	5.3	6.33	13231.7	-0.1723	-13	9	7	1	1	1	0	A2G2	A1G1F	0.194037
13241.6	0													0
13248.6	0.7													0
13265.6	0.3													0
13266.6	6.3													0
13274.6	1.8													0
13282.6	0.3													0
13283.6	0.4													0
13292.6	0.2													0
13294.6	0.1													0
13297.6	0.1													0
13301.6	0.3	100	13301.6	-0.0594	-4	14	4	0	2	0	0	M7	M7	0.173511
13303.6	0.1	100	13303.7	-0.1024	-8	9	8	0	2	0	0	A2G1	A2G2	0.0578369
13305.6	0													0
13306.6	0													0
13313.6	0.7													0
13319.5	0													0
13321.6	0.3													0
13330.6	0.3													0
13332.6	0.1													0
13336.5	0	100	13336.7	-0.1582	-12	11	6	1	0	1	0	M6	A2G2F	0
13338.6	0													0
13346.7	1													0
13353.6	0.2													0
13360.7	0.7	100	13360.7	-0.08	-6	9	7	2	0	0	0	A2G2F	A1G1F	0.404858
13366.6	0.1													0
13368.6	0.1	90.3	13368.7	-0.0683	-5	12	6	0	1	1	0	M7	A2G2	0.0522267
13368.6	0.1	7.38	13368.7	-0.0683	-5	12	6	0	1	1	0	M5-A1G1	M5-A1G1	0.00426836
13368.6	0.1	2.31	13368.7	-0.0683	-5	11	6	1	2	1	0	M6	A2G2F	0.00133603
13376.6	0.3	100	13376.7	-0.0911	-7	9	7	2	1	0	0	A2G2F	A1G1F	0.173511
13379.6	0.2													0
13386.6	0.2													0
13392.6	2.8	89.61	13392.7	-0.0782	-6	11	7	0	0	0	0	M5-A1G1	A2G2	1.45117
13392.6	2.8	10.38	13392.7	-0.0782	-6	11	7	0	0	0	0	M5	A3G3	0.168097
13392.6	2.8	0.01	13392.7	-0.0782	-6	9	7	2	2	0	0	A2G2F	A1G1F	0.000161943
13401.6	0.2													0
13405.6	0.7													0
13409.6	0.1	89.62	13409.7	-0.0932	-7	11	7	0	1	1	0	M5-A1G1	A2G2	0.0518334
13409.6	0.1	10.38	13409.7	-0.0932	-7	11	7	0	1	1	0	M5	A3G3	0.00600347
13416.7	0.3													0
13417.7	1.3	100	13417.8	-0.0876	-7	9	8	1	0	0	0	A2G2F	A2G1	0.75188
13433.6	100	98.99	13433.8	-0.168	-13	10	8	0	0	0	0	A2G2	A2G2	57.2528
13433.6	100	0.91	13433.8	-0.168	-13	10	8	0	0	0	0	A1G1	A3G3	0.526316
13433.6	100	0.1	13433.8	-0.168	-13	9	8	1	1	0	0	A2G2F	A2G1	0.0578369
13439.6	0.2													0
13439.6	5.4													0
13450.7	12.3	98.99	13450.7	-0.0828	-6	10	8	0	1	1	0	A2G2	A2G2	7.04209
13450.7	12.3	0.91	13450.7	-0.0828	-6	10	8	0	1	1	0	A1G1	A3G3	0.0647368
13450.7	12.3	0.1	13450.7	-0.0828	-6	9	8	1	2	1	0	A2G2F	A2G1	0.00711394
13457.6	3.2													0
13460.7	0.4													0
13461.7	0													0
13467.7	4.3													0
13474.6	0.6													0
13481.7	9.8													0
13488.6	1.8													0
13497.6	4.1	100	13497.8	-0.1274	-9	12	6	1	0	0	0	A2G2F	M7	2.37131
13504.6	0													0
13505.6	0.8													0
13505.6	0.1													0
13514.7	3.1	100	13514.8	-0.1005	-7	12	6	1	1	1	0	A2G2F	M7	1.79294
13522.6	0.3													0
13523.6	0.1													0
13530.7	1.4	100	13530.7	-0.0799	-6	12	6	1	2	1	0	A2G2F	M7	0.809717
13537.6	0.4													0
13538.6	0	88.34	13538.8	-0.1427	-11	11	7	1	0	0	0	M5-A1G1	A2G2F	0
13538.6	0	11.66	13538.8	-0.1427	-11	11	7	1	0	0	0	M5	A3G3F	0
13547.6	5.4													0
13553.6	0.1													0
13555.6	0.6	54.08	13555.8	-0.1355	-10	11	7	1	1	1	0	M5-A1G1	A2G2F	0.187669
13555.6	0.6	38.78	13555.8	-0.1355	-10	12	7	0	0	1	0	M6	A3G3	0.134575
13555.6	0.6	7.14	13555.8	-0.1355	-10	11	7	1	1	1	0	M5	A3G3F	0.0247773
13559.7	0.1													0
13565.7	1.4													0
13573.7	0.1													0
13580.7	2.5	99.62	13580.8	-0.0644	-5	10	8	1	0	1	0	A2G2F	A2G2	1.44043
13580.7	2.5	0.37	13580.8	-0.0644	-5	10	8	1	0	1	0	A1G1	A3G3F	0.00534991
13580.7	2.5	0.01	13580.8	-0.0644	-5	10	8	1	0	1	0	A3G3	A1G1F	0.000144592
13588.7	0.2													0
13596.7	2.5	99.62	13596.8	-0.0654	-5	10	8	1	1	1	0	A2G2F	A2G2	1.44043
13596.7	2.5	0.37	13596.8	-0.0654	-5	10	8	1	1	1	0	A1G1	A3G3F	0.00534991
13596.7	2.5	0.01	13596.8	-0.0654	-5	10	8	1	1	1	0	A3G3	A1G1F	0.000144592
13606.7	0.4													0
13613.6	0													0
13614.7	0.8													0
13625.7	0.2													0
13625.7	0													0
13632.7	1.3													0
13638.7	0.6													0
13643.7	0.1													0
13644.7	0.2													0
13651.7	0.5													0
13661.7	0.7													0
13663.5	0.1													0
13667.7	0													0
13675.8	0.1													0
13676.7	0													0
13677.6	0.1													0
13683.6	0.4													0
13693.7	0.2													0
13695.7	0													0
13703.8	0													0
13703.8	0													0
13705.7	0													0
13711.7	0.4													0
13719.7	0													0
13724.8	0.1													0
13725.7	0	99.9	13725.9	-0.1385	-10	10	8	2	0	0	0	A2G2F	A2G2F	0
13725.7	0	0.1	13725.9	-0.1385	-10	10	8	2	0	0	0	A3G3F	A1G1F	0
13726.8	0.1	99.9	13726.9	-0.0877	-6	10	8	2	0	1	0	A2G2F	A2G2F	0.0577791
13726.8	0.1	0.1	13726.9	-0.0877	-6	10	8	2	0	1	0	A3G3F	A1G1F	5.78369e-05
13740.7	0													0
13741.7	0.6	99.9	13741.9	-0.1192	-9	10	8	2	1	0	0	A2G2F	A2G2F	0.346674
13741.7	0.6	0.1	13741.9	-0.1192	-9	10	8	2	1	0	0	A3G3F	A1G1F	0.000347021
13749.7	0.1	100	13749.8	-0.0923	-7	13	7	0	2	1	0	M7	A3G3	0.0578369
13750.8	0													0
13756.8	0.5													0
13767.7	0.2													0
13776.8	0.2													0
13783.7	0	100	13783.9	-0.1618	-12	10	9	1	0	1	0	A2G1	A3G3F	0
13784.8	0.4													0
13799.8	24.3	99.88	13799.9	-0.1049	-8	11	9	0	0	1	0	A2G2	A3G3	14.0375
13799.8	24.3	0.08	13799.9	-0.1049	-8	10	9	1	1	1	0	A2G1	A3G3F	0.0112435
13799.8	24.3	0.04	13799.9	-0.1049	-8	11	9	0	0	1	0	A1G1	A3G3+LacN1 or A4G4	0.00562175
13810.8	0.2													0
13813.8	0.5													0
13814.8	0.4	99.88	13814.9	-0.095	-7	11	9	0	1	0	0	A2G2	A3G3	0.23107
13814.8	0.4	0.08	13814.9	-0.095	-7	10	9	1	2	0	0	A2G1	A3G3F	0.000185078
13814.8	0.4	0.04	13814.9	-0.095	-7	11	9	0	1	0	0	A1G1	A3G3+LacN1 or A4G4	9.2539e-05
13816.8	0.9													0
13822.8	0.2													0
13822.8	0													0
13830.8	0.2	99.96	13830.9	-0.0791	-6	11	9	0	2	0	0	A2G2	A3G3	0.115628
13830.8	0.2	0.04	13830.9	-0.0791	-6	11	9	0	2	0	0	A1G1	A3G3+LacN1 or A4G4	4.62695e-05
13830.8	0.1	99.96	13830.9	-0.0456	-3	11	9	0	2	0	0	A2G2	A3G3	0.0578138
13830.8	0.1	0.04	13830.9	-0.0456	-3	11	9	0	2	0	0	A1G1	A3G3+LacN1 or A4G4	2.31348e-05
13838.8	1													0
13847.7	2													0
13856.8	0.4													0
13857.4	0													0
13863.7	0.9	100	13863.9	-0.1653	-12	13	7	1	0	1	0	A3G3F	M7	0.520532
13872.8	0.2													0
13874.8	0													0
13880.8	0.7													0
13889.8	0													0
13895.8	0.1	100	13895.9	-0.08	-6	13	7	1	2	1	0	A3G3F	M7	0.0578369
13895.8	0	100	13895.9	-0.0463	-3	13	7	1	2	1	0	A3G3F	M7	0
13898.7	0													0
13901.8	0													0
13913.8	0.3													0
13930.8	0.1													0
13945.7	0.9	50.02	13945.9	-0.2348	-17	11	9	1	0	1	0	A2G2F	A3G3	0.26037
13945.7	0.9	49.87	13945.9	-0.2348	-17	11	9	1	0	1	0	A3G3F	A2G2	0.259589
13945.7	0.9	0.11	13945.9	-0.2348	-17	11	9	1	0	1	0	A3G3F+LacN1	A1G1	0.000572585
13961.7	0.4	50.02	13961.9	-0.2462	-18	11	9	1	1	1	0	A2G2F	A3G3	0.11572
13961.7	0.4	49.87	13961.9	-0.2462	-18	11	9	1	1	1	0	A3G3F	A2G2	0.115373
13961.7	0.4	0.11	13961.9	-0.2462	-18	11	9	1	1	1	0	A3G3F+LacN1	A1G1	0.000254482
13978.8	0													0
13995.8	0.1													0
13996.8	0.1													0
14150.9	0													0
14163.9	1.9	80.25	14164	-0.1493	-11	12	10	0	0	0	0	A3G3	A3G3	0.881868
14163.9	1.9	19.47	14164	-0.1493	-11	12	10	0	0	0	0	A2G2	A3G3+LacN1 or A4G4	0.213956
14163.9	1.9	0.28	14164	-0.1493	-11	11	10	1	1	0	0	A3G3F+LacN1	A2G1	0.00307692
14178	0													0
14180.9	0.1	80.25	14181	-0.0898	-6	12	10	0	1	1	0	A3G3	A3G3	0.0464141
14180.9	0.1	19.47	14181	-0.0898	-6	12	10	0	1	1	0	A2G2	A3G3+LacN1 or A4G4	0.0112608
14180.9	0.1	0.28	14181	-0.0898	-6	11	10	1	2	1	0	A3G3F+LacN1	A2G1	0.000161943
14187	0													0
14212.9	0.1													0
14310	0.1	58.57	14310.1	-0.0878	-6	12	10	1	0	0	0	A3G3F+LacN1	A2G2	0.0338751
14310	0.1	38.81	14310.1	-0.0878	-6	12	10	1	0	0	0	A3G3F	A3G3	0.0224465
14310	0.1	2.62	14310.1	-0.0878	-6	12	10	1	0	0	0	A2G2F	A3G3+LacN1 or A4G4	0.00151533
14311	0	58.57	14311.1	-0.1222	-9	12	10	1	0	1	0	A3G3F+LacN1	A2G2	0
14311	0	38.81	14311.1	-0.1222	-9	12	10	1	0	1	0	A3G3F	A3G3	0
14311	0	2.62	14311.1	-0.1222	-9	12	10	1	0	1	0	A2G2F	A3G3+LacN1 or A4G4	0
14529	0	100	14529.1	-0.104	-7	13	11	0	0	0	0	A3G3	A3G3+LacN1 or A4G4	0
14675	0.1	97.14	14675.2	-0.2025	-14	13	11	1	0	0	0	A3G3F+LacN1	A3G3	0.0561828
14675	0.1	2.86	14675.2	-0.2025	-14	13	11	1	0	0	0	A3G3F	A3G3+LacN1 or A4G4	0.00165414
15480	0													0
16144.2	0													0
16154.8	0													0
16196.7	0													0
16941.6	0													0

## Sheet: meta data
Column name	Description
Exp. Mass [Da]	experimental (deconvoluted) monoisotopic mass
Relative Abundance [%]	peak height relative to the most intense peak
Hit Score	hit score as calculated by MoFi, indicates glycoform contribution to total peak height, totals 100 for each peak
Theo. Mass [Da]	theoretical mass of the annotation
Error [Da]	deviation of experimental and theoretical mass in Dalton
Error [ppm]	deviation of experimental and theoretical mass in parts per million
Hex	number of hexose (hex) residues in the glycan annotation
HexNAc	number of N-acetylhexosamine (HexNAc) residues in the glycan annotation
Neu5Ac	number of sialic acid (Neu5Gc) residues in the glycan annotation
Fuc	number of fucose (Fuc) residues in the glycan annotation
Oxidation	number of oxidations
OffBy+1	presence or absence of +1 Da deviation
OffBy-1	presence or absence of -1 Da deviation
N52	N-glycan at Asn52
N78	N-glycan at Asn78
Fractional Abundance [%]	abundance of glycoform relative to the total abundance in the spectrum
