# Supplementary material for: Exploring the Chemical Space of Protein Glycosylation in Noncovalent Protein Complexes: An Expedition along Different Structural Levels of Human Chorionic Gonadotropin by Employing Mass Spectrometry
Source: Anal Chem. 2021 Jul 21;93(30):10424–34. doi: 10.1021/acs.analchem.1c02199 (PMC8340079; doi:10.1021/acs.analchem.1c02199)
Supplement: Supplementary file 4 — ac1c02199_si_004.zip [file ac1c02199_si_004.zip › Annotations/Annotations_Ovitrelle_BA056714_Beta.xlsx]

## Sheet: annotation beta untreated
Exp. Mass [Da]	Relative Abundance [%]	Hit Score	Theo. Mass [Da]	Error [Da]	Error [ppm]	Hex	HexNAc	Neu5Ac	Fuc	Oxidation	OffBy+1	OffBy-1	N13	N30	O115-122	O123-133	O134-145	Fractional Abundance [%]
16352.4	0.1																	0
16643.5	0.2																	0
19080.9	0.5																	0
19084	0.4																	0
19086.9	0.1	54.1	19086.9	-0.0286	-1	8	9	1	1	1	0	0	A2G0F	A2G1	unmodified	unmodified	1 x Core + 1 x S	0.00241903
19086.9	0.1	33.73	19086.9	-0.0286	-1	9	9	1	0	0	0	0	A2G1	A2G1	unmodified	unmodified	1 x Core + 1 x S	0.0015082
19086.9	0.1	6.93	19086.9	-0.0286	-1	9	9	1	0	0	0	0	A2S1G0	A2G1	unmodified	unmodified	1 x Core	0.000309868
19086.9	0.1	2.76	19086.9	-0.0286	-1	9	9	1	0	0	0	0	A2G1	unmodified	2 x Core	2 x Core + 1 x S	1 x Core	0.000123411
19086.9	0.1	2.47	19086.9	-0.0286	-1	8	9	1	1	1	0	0	A2G0F	unmodified	2 x Core	2 x Core + 1 x S	1 x Core	0.000110443
19374	0.1	55.85	19374	0.0222	1	5	5	7	0	0	1	0	unmodified	unmodified	2 x Core + 2 x S	2 x Core + 3 x S	1 x Core + 2 x S	0.00249727
19374	0.1	44.15	19374	0.0222	1	5	5	7	0	0	1	0	unmodified	unmodified	1 x Core + 1 x S	2 x Core + 3 x S	2 x Core + 3 x S	0.00197412
19747.6	0.1																	0
20116.3	0.5	73.31	20116.3	0.0198	1	14	10	1	0	1	0	0	M6	A2G1	2 x Core	1 x Core	1 x Core + 1 x S	0.0163899
20116.3	0.5	24.14	20116.3	0.0198	1	14	10	1	0	1	0	0	M6	A2G1	2 x Core + 1 x S	1 x Core	1 x Core	0.00539698
20116.3	0.5	2.55	20116.3	0.0198	1	14	10	1	0	1	0	0	M6	A2G1	2 x Core	2 x Core + 1 x S	unmodified	0.000570103
20485.3	0.8	66.45	20485.4	-0.0883	-4	9	8	6	1	0	0	0	unmodified	A2S2F	1 x Core + 1 x S	2 x Core + 2 x S	1 x Core + 1 x S	0.0237699
20485.3	0.8	14.92	20485.4	-0.0883	-4	9	8	6	1	0	0	0	unmodified	A2S1G1F	1 x Core + 1 x S	2 x Core + 2 x S	1 x Core + 2 x S	0.00533706
20485.3	0.8	9.56	20485.4	-0.0883	-4	9	8	6	1	0	0	0	unmodified	A2S1G1F	1 x Core + 1 x S	2 x Core + 3 x S	1 x Core + 1 x S	0.00341972
20485.3	0.8	1.82	20485.4	-0.0883	-4	9	8	6	1	0	0	0	unmodified	A2S2F	1 x Core + 1 x S	2 x Core + 3 x S	1 x Core	0.000651035
20485.3	0.8	1.79	20485.4	-0.0883	-4	9	8	6	1	0	0	0	unmodified	A2S2F	2 x Core + 2 x S	2 x Core + 2 x S	unmodified	0.000640304
20485.3	0.8	1.79	20485.4	-0.0883	-4	9	8	6	1	0	0	0	unmodified	A2S1G1F	unmodified	2 x Core + 2 x S	2 x Core + 3 x S	0.000640304
20485.3	0.8	1.25	20485.4	-0.0883	-4	9	8	6	1	0	0	0	unmodified	A2S2F	1 x Core + 1 x S	2 x Core + 1 x S	1 x Core + 2 x S	0.00044714
20485.3	0.8	1.12	20485.4	-0.0883	-4	9	8	6	1	0	0	0	unmodified	A2S2F	2 x Core + 2 x S	1 x Core + 2 x S	1 x Core	0.000400637
20485.3	0.8	0.59	20485.4	-0.0883	-4	9	8	6	1	0	0	0	unmodified	A2G2F	1 x Core + 1 x S	2 x Core + 3 x S	1 x Core + 2 x S	0.00021105
20485.3	0.8	0.17	20485.4	-0.0883	-4	9	8	6	1	0	0	0	unmodified	A2G2F	2 x Core + 2 x S	1 x Core + 2 x S	1 x Core + 2 x S	6.0811e-05
20485.3	0.8	0.14	20485.4	-0.0883	-4	9	8	6	1	0	0	0	unmodified	A2S2F	unmodified	2 x Core + 1 x S	2 x Core + 3 x S	5.00796e-05
20485.3	0.8	0.09	20485.4	-0.0883	-4	9	8	6	1	0	0	0	unmodified	A2S1G1F	1 x Core	2 x Core + 3 x S	1 x Core + 2 x S	3.21941e-05
20485.3	0.8	0.06	20485.4	-0.0883	-4	9	8	6	1	0	0	0	unmodified	A2S1G1F	2 x Core + 1 x S	1 x Core + 2 x S	1 x Core + 2 x S	2.14627e-05
20485.3	0.8	0.05	20485.4	-0.0883	-4	9	8	6	1	0	0	0	unmodified	A2G2F	unmodified	2 x Core + 3 x S	2 x Core + 3 x S	1.78856e-05
20485.3	0.8	0.04	20485.4	-0.0679	-3	8	8	7	0	1	1	0	A2S1G0	unmodified	1 x Core + 1 x S	2 x Core + 3 x S	1 x Core + 2 x S	1.43085e-05
20485.3	0.8	0.03	20485.4	-0.0883	-4	9	8	6	1	0	0	0	A3S2G1F	unmodified	1 x Core + 1 x S	1 x Core + 2 x S	1 x Core + 1 x S	1.07314e-05
20485.3	0.8	0.03	20485.4	-0.0883	-4	9	8	6	1	0	0	0	A3S3F	unmodified	unmodified	2 x Core + 2 x S	1 x Core + 1 x S	1.07314e-05
20485.3	0.8	0.03	20485.4	-0.0883	-4	9	8	6	1	0	0	0	A3S3F	unmodified	1 x Core + 1 x S	1 x Core + 1 x S	1 x Core + 1 x S	1.07314e-05
20485.3	0.8	0.02	20485.4	-0.0883	-4	9	8	6	1	0	0	0	unmodified	A2S2F	2 x Core	1 x Core + 2 x S	1 x Core + 2 x S	7.15423e-06
20485.3	0.8	0.01	20485.4	-0.0679	-3	8	8	7	0	1	1	0	A2S1G0	unmodified	2 x Core + 2 x S	1 x Core + 2 x S	1 x Core + 2 x S	3.57712e-06
20485.3	0.8	0.01	20485.4	-0.0883	-4	9	8	6	1	0	0	0	A3S2G1F	unmodified	unmodified	2 x Core + 3 x S	1 x Core + 1 x S	3.57712e-06
20485.3	0.8	0.01	20485.4	-0.0883	-4	9	8	6	1	0	0	0	A3S2G1F	unmodified	unmodified	2 x Core + 2 x S	1 x Core + 2 x S	3.57712e-06
20485.3	0.8	0	20485.4	-0.0679	-3	8	8	7	0	1	1	0	A2S1G0	unmodified	unmodified	2 x Core + 3 x S	2 x Core + 3 x S	0
20485.3	0.8	0	20485.4	-0.0883	-4	9	8	6	1	0	0	0	A3S1G2F	unmodified	1 x Core + 1 x S	1 x Core + 2 x S	1 x Core + 2 x S	0
20485.3	0.8	0	20485.4	-0.0883	-4	9	8	6	1	0	0	0	A1S1F	unmodified	2 x Core + 2 x S	2 x Core + 2 x S	1 x Core + 1 x S	0
20485.3	0.8	0	20485.4	-0.0883	-4	9	8	6	1	0	0	0	A3S3F+LacN1	unmodified	unmodified	1 x Core + 2 x S	1 x Core + 1 x S	0
20485.3	0.8	0	20485.4	-0.0883	-4	9	8	6	1	0	0	0	A3S3F	unmodified	1 x Core + 1 x S	1 x Core + 2 x S	1 x Core	0
20485.3	0.8	0	20485.4	-0.0883	-4	9	8	6	1	0	0	0	A3S1G2F	unmodified	unmodified	2 x Core + 3 x S	1 x Core + 2 x S	0
20485.3	0.8	0	20485.4	-0.0883	-4	9	8	6	1	0	0	0	A3S3F	unmodified	unmodified	2 x Core + 3 x S	1 x Core	0
20485.3	0.8	0	20485.4	-0.0679	-3	8	8	7	0	1	1	0	A2G1	unmodified	1 x Core + 2 x S	2 x Core + 3 x S	1 x Core + 2 x S	0
20485.3	0.8	0	20485.4	-0.0679	-3	7	8	7	1	2	1	0	A2G0F	unmodified	1 x Core + 2 x S	2 x Core + 3 x S	1 x Core + 2 x S	0
20485.3	0.8	0	20485.4	-0.0883	-4	9	8	6	1	0	0	0	A3S3F	unmodified	unmodified	2 x Core + 1 x S	1 x Core + 2 x S	0
20485.3	0.8	0	20485.4	-0.0883	-4	9	8	6	1	0	0	0	A3S3F+LacN1	unmodified	unmodified	unmodified	2 x Core + 3 x S	0
20485.3	0.8	0	20485.4	-0.0883	-4	9	8	6	1	0	0	0	A3S2G1F	unmodified	1 x Core	1 x Core + 2 x S	1 x Core + 2 x S	0
20485.3	0.8	0	20485.4	-0.0883	-4	9	8	6	1	0	0	0	A1S1F	unmodified	2 x Core + 1 x S	2 x Core + 3 x S	1 x Core + 1 x S	0
20485.3	0.8	0	20485.4	-0.0883	-4	9	8	6	1	0	0	0	A1S1F	unmodified	2 x Core + 2 x S	2 x Core + 3 x S	1 x Core	0
20485.3	0.8	0	20485.4	-0.0883	-4	9	8	6	1	0	0	0	A1S1F	unmodified	2 x Core + 1 x S	2 x Core + 2 x S	1 x Core + 2 x S	0
20485.3	0.8	0	20485.4	-0.0883	-4	9	8	6	1	0	0	0	A3S2G1F+LacN1	unmodified	unmodified	1 x Core + 2 x S	1 x Core + 2 x S	0
20485.3	0.8	0	20485.4	-0.0883	-4	9	8	6	1	0	0	0	A1S1F	unmodified	2 x Core	2 x Core + 3 x S	1 x Core + 2 x S	0
20651.4	0.5	59.65	20651.5	-0.0321	-2	12	10	3	2	0	1	0	A2G2F	A2S1G1F	1 x Core + 1 x S	unmodified	1 x Core + 1 x S	0.0133359
20651.4	0.5	13.29	20651.5	-0.0321	-2	12	10	3	2	0	1	0	A2G2F	A2S2F	unmodified	1 x Core	1 x Core + 1 x S	0.00297124
20651.4	0.5	12.78	20651.5	-0.0321	-2	12	10	3	2	0	1	0	A2S1G1F	A2S1G1F	unmodified	1 x Core	1 x Core + 1 x S	0.00285722
20651.4	0.5	4.99	20651.5	-0.0321	-2	12	10	3	2	0	1	0	A2G2F	A2S1G1F	unmodified	2 x Core + 2 x S	unmodified	0.00111561
20651.4	0.5	3.97	20651.5	-0.0321	-2	12	10	3	2	0	1	0	A2G2F	A2G2F	unmodified	1 x Core + 2 x S	1 x Core + 1 x S	0.000887572
20651.4	0.5	2.27	20651.5	-0.0321	-2	12	10	3	2	0	1	0	A2G2F	A2S1G1F	unmodified	1 x Core + 2 x S	1 x Core	0.000507503
20651.4	0.5	1.11	20651.5	-0.0321	-2	12	10	3	2	0	1	0	A2S1G1F	A2S2F	unmodified	1 x Core	1 x Core	0.000248162
20651.4	0.5	0.58	20651.5	-0.0321	-2	12	10	3	2	0	1	0	A3S1G2F	A2S1G1F	unmodified	unmodified	1 x Core + 1 x S	0.00012967
20651.4	0.5	0.34	20651.5	-0.0321	-2	12	10	3	2	0	1	0	A2G2F	A2S2F	unmodified	2 x Core + 1 x S	unmodified	7.60137e-05
20651.4	0.5	0.32	20651.5	-0.0321	-2	12	10	3	2	0	1	0	A2S1G1F	A2S1G1F	unmodified	2 x Core + 1 x S	unmodified	7.15423e-05
20651.4	0.5	0.25	20651.5	-0.0321	-2	12	10	3	2	0	1	0	A2G2F	A2G2F	unmodified	unmodified	2 x Core + 3 x S	5.58925e-05
20651.4	0.5	0.16	20651.5	-0.0321	-2	12	10	3	2	0	1	0	A3S2G1F	A2G2F	unmodified	unmodified	1 x Core + 1 x S	3.57712e-05
20651.4	0.5	0.08	20651.5	-0.0321	-2	12	10	3	2	0	1	0	A3S2G1F	A2S1G1F	unmodified	unmodified	1 x Core	1.78856e-05
20651.4	0.5	0.08	20651.5	-0.0321	-2	12	10	3	2	0	1	0	A3S1G2F	A2S2F	unmodified	unmodified	1 x Core	1.78856e-05
20651.4	0.5	0.05	20651.5	-0.0321	-2	12	10	3	2	0	1	0	A2S1G1F	A2S2F	2 x Core	unmodified	unmodified	1.11785e-05
20651.4	0.5	0.03	20651.5	-0.0321	-2	12	10	3	2	0	1	0	A3S1G2F	A2G2F	unmodified	unmodified	1 x Core + 2 x S	6.70709e-06
20651.4	0.5	0.02	20651.5	-0.0321	-2	12	10	3	2	0	1	0	A1S1F	A2G2F	1 x Core + 1 x S	1 x Core	1 x Core + 1 x S	4.4714e-06
20651.4	0.5	0.01	20651.5	-0.0321	-2	12	10	3	2	0	1	0	A3S3F	A2G2F	unmodified	unmodified	1 x Core	2.2357e-06
20651.4	0.5	0.01	20651.5	-0.0321	-2	12	10	3	2	0	1	0	A1S1F	A2S1G1F	1 x Core + 1 x S	1 x Core	1 x Core	2.2357e-06
20651.4	0.5	0.01	20651.5	-0.0321	-2	12	10	3	2	0	1	0	A1S1F	A2G2F	unmodified	2 x Core + 2 x S	1 x Core	2.2357e-06
20651.4	0.5	0	20651.5	-0.0321	-2	12	10	3	2	0	1	0	A1S1F	A2G2F	unmodified	2 x Core + 1 x S	1 x Core + 1 x S	0
20651.4	0.5	0	20651.5	-0.0274	-1	13	12	2	0	1	0	0	A2G2	A2G1	1 x Core + 1 x S	2 x Core + 1 x S	1 x Core	0
20651.4	0.5	0	20651.5	-0.0321	-2	12	10	3	2	0	1	0	A1S1F	A2S1G1F	unmodified	2 x Core + 1 x S	1 x Core	0
20651.4	0.5	0	20651.5	-0.0321	-2	12	10	3	2	0	1	0	A3S2G1F+LacN1	A2S1G1F	unmodified	unmodified	unmodified	0
20651.4	0.5	0	20651.5	-0.0321	-2	12	10	3	2	0	1	0	A1S1F	A2S1G1F	2 x Core	unmodified	1 x Core + 1 x S	0
20651.4	0.5	0	20651.5	-0.0274	-1	13	12	2	0	1	0	0	A2G2	A2G1	1 x Core	2 x Core + 2 x S	1 x Core	0
20651.4	0.5	0	20651.5	-0.0321	-2	12	10	3	2	0	1	0	A3S3F+LacN1	A2G2F	unmodified	unmodified	unmodified	0
20651.4	0.5	0	20651.5	-0.0274	-1	13	12	2	0	1	0	0	A2G2	A2G1	2 x Core	1 x Core + 1 x S	1 x Core + 1 x S	0
20651.4	0.5	0	20651.5	-0.0274	-1	13	12	2	0	1	0	0	A3G3	A2G1	1 x Core + 1 x S	1 x Core	1 x Core + 1 x S	0
20651.4	0.5	0	20651.5	-0.0274	-1	13	12	2	0	1	0	0	A2S1G1	A2G1	2 x Core	1 x Core	1 x Core + 1 x S	0
20651.4	0.5	0	20651.5	-0.0274	-1	13	12	2	0	1	0	0	A3G3	A2G1	unmodified	2 x Core + 2 x S	1 x Core	0
20651.4	0.5	0	20651.5	-0.0274	-1	13	12	2	0	1	0	0	A3S1G2	A2G1	1 x Core + 1 x S	1 x Core	1 x Core	0
20651.4	0.5	0	20651.5	-0.0321	-2	12	10	3	2	0	1	0	A1S1F	A2S2F	2 x Core	unmodified	1 x Core	0
20651.4	0.5	0	20651.5	-0.0274	-1	13	12	2	0	1	0	0	A2G2	A2G1	2 x Core	2 x Core + 2 x S	unmodified	0
20651.4	0.5	0	20651.5	-0.0274	-1	13	12	2	0	1	0	0	A2S1G1	A2G1	2 x Core + 1 x S	1 x Core	1 x Core	0
20651.4	0.5	0	20651.5	-0.0321	-2	12	10	3	2	0	1	0	A1S1F	A2S2F	1 x Core	1 x Core	1 x Core	0
20651.4	0.5	0	20651.5	-0.0274	-1	13	12	2	0	1	0	0	A3G3	A2G1	unmodified	2 x Core + 1 x S	1 x Core + 1 x S	0
20651.4	0.5	0	20651.5	-0.0321	-2	12	10	3	2	0	1	0	A1S1F	A2G2F	1 x Core	1 x Core + 2 x S	1 x Core	0
20651.4	0.5	0	20651.5	-0.0274	-1	13	12	2	0	1	0	0	A2G2	A2G1	2 x Core	1 x Core + 2 x S	1 x Core	0
20651.4	0.5	0	20651.5	-0.0321	-2	12	10	3	2	0	1	0	A1S1F	A2G2F	2 x Core	unmodified	1 x Core + 2 x S	0
20651.4	0.5	0	20651.5	-0.0274	-1	13	12	2	0	1	0	0	A3S1G2	A2G1	unmodified	2 x Core + 1 x S	1 x Core	0
20651.4	0.5	0	20651.5	-0.0274	-1	13	12	2	0	1	0	0	A3S1G2	A2G1	2 x Core	unmodified	1 x Core + 1 x S	0
20651.4	0.5	0	20651.5	-0.0274	-1	13	12	2	0	1	0	0	A2G2	A2G1	2 x Core + 1 x S	2 x Core + 1 x S	unmodified	0
20651.4	0.5	0	20651.5	-0.0274	-1	13	12	2	0	1	0	0	A2S2	A2G1	2 x Core	1 x Core	1 x Core	0
20651.4	0.5	0	20651.5	-0.0274	-1	13	12	2	0	1	0	0	A2S1G1	A2G1	2 x Core	2 x Core + 1 x S	unmodified	0
20651.4	0.5	0	20651.5	-0.0274	-1	13	12	2	0	1	0	0	A1G1	A2G1	2 x Core	2 x Core + 2 x S	1 x Core	0
20651.4	0.5	0	20651.5	-0.0274	-1	13	12	2	0	1	0	0	A1G1	A2G1	2 x Core	2 x Core + 1 x S	1 x Core + 1 x S	0
20651.4	0.5	0	20651.5	-0.0274	-1	13	12	2	0	1	0	0	A3G3	A2G1	1 x Core	1 x Core + 2 x S	1 x Core	0
20651.4	0.5	0	20651.5	-0.0274	-1	13	12	2	0	1	0	0	A3S2G1	A2G1	2 x Core	unmodified	1 x Core	0
20651.4	0.5	0	20651.5	-0.0274	-1	13	12	2	0	1	0	0	A3S2G1	A2G1	1 x Core	1 x Core	1 x Core	0
20651.4	0.5	0	20651.5	-0.0274	-1	13	12	2	0	1	0	0	A3G3	A2G1	2 x Core	unmodified	1 x Core + 2 x S	0
20651.4	0.5	0	20651.5	-0.0274	-1	13	12	2	0	1	0	0	A1G1	A2G1	2 x Core + 1 x S	2 x Core + 1 x S	1 x Core	0
20651.4	0.5	0	20651.5	-0.0274	-1	13	12	2	0	1	0	0	A1S1	A2G1	2 x Core	2 x Core + 1 x S	1 x Core	0
20720.5	0.3	53.5	20720.5	0.0817	4	10	9	6	0	1	0	0	A2S1G1	unmodified	2 x Core + 2 x S	2 x Core + 2 x S	1 x Core + 1 x S	0.00717659
20720.5	0.3	12.98	20720.5	0.0817	4	10	9	6	0	1	0	0	A2G2	unmodified	1 x Core + 1 x S	2 x Core + 2 x S	2 x Core + 3 x S	0.00174116
20720.5	0.3	8.01	20720.5	0.0817	4	10	9	6	0	1	0	0	A3S2G1	unmodified	1 x Core + 1 x S	2 x Core + 2 x S	1 x Core + 1 x S	0.00107448
20720.5	0.3	6.03	20720.5	0.0817	4	10	9	6	0	1	0	0	A2G2	unmodified	2 x Core + 2 x S	2 x Core + 2 x S	1 x Core + 2 x S	0.000808876
20720.5	0.3	4.34	20720.5	0.0817	4	10	9	6	0	1	0	0	A2S2	unmodified	2 x Core + 1 x S	2 x Core + 2 x S	1 x Core + 1 x S	0.000582176
20720.5	0.3	3.36	20720.5	0.0817	4	10	9	6	0	1	0	0	A2S2	unmodified	2 x Core + 2 x S	2 x Core + 2 x S	1 x Core	0.000450717
20720.5	0.3	2.41	20720.5	0.0817	4	10	9	6	0	1	0	0	A3S1G2	unmodified	1 x Core + 1 x S	2 x Core + 2 x S	1 x Core + 2 x S	0.000323282
20720.5	0.3	1.76	20720.5	0.0817	4	10	9	6	0	1	0	0	A2S1G1	unmodified	2 x Core + 1 x S	2 x Core + 3 x S	1 x Core + 1 x S	0.00023609
20720.5	0.3	1.71	20720.5	0.0817	4	10	9	6	0	1	0	0	A2S1G1	unmodified	2 x Core + 2 x S	2 x Core + 3 x S	1 x Core	0.000229383
20720.5	0.3	1.7	20720.5	0.0817	4	10	9	6	0	1	0	0	A2S1G1	unmodified	2 x Core + 1 x S	2 x Core + 2 x S	1 x Core + 2 x S	0.000228041
20720.5	0.3	1.54	20720.5	0.0817	4	10	9	6	0	1	0	0	A3S1G2	unmodified	1 x Core + 1 x S	2 x Core + 3 x S	1 x Core + 1 x S	0.000206578
20720.5	0.3	0.43	20720.5	0.0817	4	10	9	6	0	1	0	0	A3S3	unmodified	1 x Core + 1 x S	2 x Core + 2 x S	1 x Core	5.7681e-05
20720.5	0.3	0.29	20720.5	0.0817	4	10	9	6	0	1	0	0	A3S1G2	unmodified	unmodified	2 x Core + 2 x S	2 x Core + 3 x S	3.89011e-05
20720.5	0.3	0.22	20720.5	0.0817	4	10	9	6	0	1	0	0	A3S2G1	unmodified	1 x Core + 1 x S	2 x Core + 3 x S	1 x Core	2.95112e-05
20720.5	0.3	0.22	20720.5	0.0817	4	10	9	6	0	1	0	0	A3S2G1	unmodified	2 x Core + 2 x S	2 x Core + 2 x S	unmodified	2.95112e-05
20720.5	0.3	0.21	20720.5	0.0817	4	10	9	6	0	1	0	0	A2S2	unmodified	2 x Core	2 x Core + 2 x S	1 x Core + 2 x S	2.81698e-05
20720.5	0.3	0.19	20720.5	0.0817	4	10	9	6	0	1	0	0	A2S2	unmodified	2 x Core	2 x Core + 3 x S	1 x Core + 1 x S	2.5487e-05
20720.5	0.3	0.16	20720.5	0.0817	4	10	9	6	0	1	0	0	A3S3	unmodified	1 x Core + 1 x S	2 x Core + 1 x S	1 x Core + 1 x S	2.14627e-05
20720.5	0.3	0.15	20720.5	0.0817	4	10	9	6	0	1	0	0	A3S2G1	unmodified	1 x Core + 1 x S	2 x Core + 1 x S	1 x Core + 2 x S	2.01213e-05
20720.5	0.3	0.14	20720.5	0.0817	4	10	9	6	0	1	0	0	A2G2	unmodified	2 x Core + 1 x S	2 x Core + 3 x S	1 x Core + 2 x S	1.87799e-05
20720.5	0.3	0.14	20720.5	0.0817	4	10	9	6	0	1	0	0	A3S2G1	unmodified	2 x Core + 2 x S	1 x Core + 2 x S	1 x Core	1.87799e-05
20720.5	0.3	0.1	20720.5	0.0817	4	10	9	6	0	1	0	0	A3G3	unmodified	1 x Core + 1 x S	2 x Core + 3 x S	1 x Core + 2 x S	1.34142e-05
20720.5	0.3	0.09	20720.5	0.0817	4	10	9	6	0	1	0	0	A2S1G1	unmodified	2 x Core	2 x Core + 3 x S	1 x Core + 2 x S	1.20728e-05
20720.5	0.3	0.08	20720.5	0.0817	4	10	9	6	0	1	0	0	A2S2	unmodified	2 x Core + 1 x S	2 x Core + 3 x S	1 x Core	1.07314e-05
20720.5	0.3	0.04	20720.5	0.0817	4	10	9	6	0	1	0	0	A2G2	unmodified	1 x Core	2 x Core + 3 x S	2 x Core + 3 x S	5.36568e-06
20720.5	0.3	0.03	20720.5	0.0817	4	10	9	6	0	1	0	0	A2S2	unmodified	2 x Core + 1 x S	2 x Core + 1 x S	1 x Core + 2 x S	4.02426e-06
20720.5	0.3	0.03	20720.5	0.0817	4	10	9	6	0	1	0	0	A3G3	unmodified	2 x Core + 2 x S	1 x Core + 2 x S	1 x Core + 2 x S	4.02426e-06
20720.5	0.3	0.02	20720.5	0.0817	4	10	9	6	0	1	0	0	A1G1	unmodified	2 x Core + 2 x S	2 x Core + 2 x S	2 x Core + 2 x S	2.68284e-06
20720.5	0.3	0.02	20720.5	0.0817	4	10	9	6	0	1	0	0	A3S2G1	unmodified	unmodified	2 x Core + 1 x S	2 x Core + 3 x S	2.68284e-06
20720.5	0.3	0.01	20720.5	0.0817	4	10	9	6	0	1	0	0	A1G1	unmodified	2 x Core + 1 x S	2 x Core + 2 x S	2 x Core + 3 x S	1.34142e-06
20720.5	0.3	0.01	20720.5	0.0817	4	10	9	6	0	1	0	0	A3S1G2	unmodified	1 x Core	2 x Core + 3 x S	1 x Core + 2 x S	1.34142e-06
20720.5	0.3	0.01	20720.5	0.0817	4	10	9	6	0	1	0	0	A4S4	unmodified	1 x Core + 1 x S	1 x Core	1 x Core + 1 x S	1.34142e-06
20720.5	0.3	0.01	20720.5	0.0817	4	10	9	6	0	1	0	0	A3S1G2	unmodified	2 x Core + 1 x S	1 x Core + 2 x S	1 x Core + 2 x S	1.34142e-06
20720.5	0.3	0.01	20720.5	0.0817	4	10	9	6	0	1	0	0	A3S3	unmodified	2 x Core + 1 x S	2 x Core + 2 x S	unmodified	1.34142e-06
20720.5	0.3	0.01	20720.5	0.0817	4	10	9	6	0	1	0	0	A3G3	unmodified	unmodified	2 x Core + 3 x S	2 x Core + 3 x S	1.34142e-06
20720.5	0.3	0.01	20720.5	0.0817	4	10	9	6	0	1	0	0	A3S3	unmodified	2 x Core	1 x Core + 2 x S	1 x Core + 1 x S	1.34142e-06
20720.5	0.3	0.01	20720.5	0.0817	4	10	9	6	0	1	0	0	A1S1	unmodified	2 x Core	2 x Core + 2 x S	2 x Core + 3 x S	1.34142e-06
20720.5	0.3	0.01	20720.5	0.0817	4	10	9	6	0	1	0	0	A1S1	unmodified	2 x Core + 1 x S	2 x Core + 2 x S	2 x Core + 2 x S	1.34142e-06
20720.5	0.3	0	20720.5	0.0817	4	10	9	6	0	1	0	0	A4S4	unmodified	unmodified	2 x Core + 2 x S	1 x Core	0
20720.5	0.3	0	20720.5	0.0817	4	10	9	6	0	1	0	0	A3S3	unmodified	2 x Core + 1 x S	1 x Core + 2 x S	1 x Core	0
20720.5	0.3	0	20720.5	0.0817	4	10	9	6	0	1	0	0	A3S2G1	unmodified	2 x Core	1 x Core + 2 x S	1 x Core + 2 x S	0
20720.5	0.3	0	20720.5	0.0817	4	10	9	6	0	1	0	0	A4S4	unmodified	unmodified	2 x Core + 1 x S	1 x Core + 1 x S	0
20720.5	0.3	0	20720.5	0.0817	4	10	9	6	0	1	0	0	A3S3	unmodified	1 x Core	2 x Core + 3 x S	1 x Core	0
20720.5	0.3	0	20720.5	0.0817	4	10	9	6	0	1	0	0	A1S1	unmodified	2 x Core + 1 x S	2 x Core + 1 x S	2 x Core + 3 x S	0
20720.5	0.3	0	20720.5	0.0817	4	10	9	6	0	1	0	0	A3S3	unmodified	2 x Core	unmodified	2 x Core + 3 x S	0
20720.5	0.3	0	20720.5	0.0817	4	10	9	6	0	1	0	0	A1G1	unmodified	2 x Core	2 x Core + 3 x S	2 x Core + 3 x S	0
20720.5	0.3	0	20720.5	0.0817	4	10	9	6	0	1	0	0	A4S4	unmodified	1 x Core	1 x Core + 2 x S	1 x Core	0
20720.5	0.3	0	20720.5	0.0817	4	10	9	6	0	1	0	0	A4S4	unmodified	2 x Core	unmodified	1 x Core + 2 x S	0
20762.7	0.8																	0
20775.6	3.4	100	20775.5	0.1055	5	8	8	8	0	1	0	0	A2S1G0	unmodified	1 x Core + 2 x S	2 x Core + 3 x S	1 x Core + 2 x S	0.152027
20776.6	7	51.09	20776.5	0.1258	6	9	8	7	1	0	0	0	unmodified	A2S2F	1 x Core + 1 x S	2 x Core + 2 x S	1 x Core + 2 x S	0.159911
20776.6	7	32.72	20776.5	0.1258	6	9	8	7	1	0	0	0	unmodified	A2S2F	1 x Core + 1 x S	2 x Core + 3 x S	1 x Core + 1 x S	0.102413
20776.6	7	6.89	20776.5	0.1258	6	9	8	7	1	0	0	0	unmodified	A2S1G1F	1 x Core + 1 x S	2 x Core + 3 x S	1 x Core + 2 x S	0.0215655
20776.6	7	6.11	20776.5	0.1258	6	9	8	7	1	0	0	0	unmodified	A2S2F	unmodified	2 x Core + 2 x S	2 x Core + 3 x S	0.0191242
20776.6	7	1.94	20776.5	0.1258	6	9	8	7	1	0	0	0	unmodified	A2S1G1F	2 x Core + 2 x S	1 x Core + 2 x S	1 x Core + 2 x S	0.00607216
20776.6	7	0.61	20776.5	0.1258	6	9	8	7	1	0	0	0	unmodified	A2S1G1F	unmodified	2 x Core + 3 x S	2 x Core + 3 x S	0.00190929
20776.6	7	0.29	20776.5	0.1258	6	9	8	7	1	0	0	0	unmodified	A2S2F	1 x Core	2 x Core + 3 x S	1 x Core + 2 x S	0.000907693
20776.6	7	0.22	20776.5	0.1258	6	9	8	7	1	0	0	0	unmodified	A2S2F	2 x Core + 1 x S	1 x Core + 2 x S	1 x Core + 2 x S	0.000688595
20776.6	7	0.04	20776.5	0.1258	6	9	8	7	1	0	0	0	A3S3F	unmodified	1 x Core + 1 x S	1 x Core + 2 x S	1 x Core + 1 x S	0.000125199
20776.6	7	0.02	20776.5	0.1258	6	9	8	7	1	0	0	0	unmodified	A2G2F	1 x Core + 2 x S	2 x Core + 3 x S	1 x Core + 2 x S	6.25995e-05
20776.6	7	0.02	20776.5	0.1258	6	9	8	7	1	0	0	0	A3S3F	unmodified	unmodified	2 x Core + 3 x S	1 x Core + 1 x S	6.25995e-05
20776.6	7	0.01	20776.5	0.1258	6	9	8	7	1	0	0	0	A3S3F	unmodified	unmodified	2 x Core + 2 x S	1 x Core + 2 x S	3.12998e-05
20776.6	7	0.01	20776.5	0.1258	6	9	8	7	1	0	0	0	A3S2G1F	unmodified	1 x Core + 1 x S	1 x Core + 2 x S	1 x Core + 2 x S	3.12998e-05
20776.6	7	0.01	20776.5	0.1258	6	9	8	7	1	0	0	0	A3S2G1F	unmodified	unmodified	2 x Core + 3 x S	1 x Core + 2 x S	3.12998e-05
20776.6	7	0	20776.5	0.1258	6	9	8	7	1	0	0	0	A1S1F	unmodified	1 x Core + 1 x S	2 x Core + 2 x S	2 x Core + 3 x S	0
20776.6	7	0	20776.5	0.1258	6	9	8	7	1	0	0	0	A1S1F	unmodified	2 x Core + 2 x S	2 x Core + 2 x S	1 x Core + 2 x S	0
20776.6	7	0	20776.5	0.1462	7	8	8	8	0	1	1	0	A2S1G0	unmodified	1 x Core + 2 x S	2 x Core + 3 x S	1 x Core + 2 x S	0
20776.6	7	0	20776.5	0.1258	6	9	8	7	1	0	0	0	A3S3F+LacN1	unmodified	unmodified	1 x Core + 2 x S	1 x Core + 2 x S	0
20776.6	7	0	20776.5	0.1258	6	9	8	7	1	0	0	0	A3S3F	unmodified	1 x Core	1 x Core + 2 x S	1 x Core + 2 x S	0
20776.6	7	0	20776.5	0.1258	6	9	8	7	1	0	0	0	A3S1G2F	unmodified	1 x Core + 2 x S	1 x Core + 2 x S	1 x Core + 2 x S	0
20776.6	7	0	20776.5	0.1258	6	9	8	7	1	0	0	0	A1S1F	unmodified	2 x Core + 1 x S	2 x Core + 3 x S	1 x Core + 2 x S	0
20776.6	7	0	20776.5	0.1258	6	9	8	7	1	0	0	0	A1S1F	unmodified	1 x Core	2 x Core + 3 x S	2 x Core + 3 x S	0
20777.5	0.1	51.09	20777.5	0.0306	1	9	8	7	1	0	1	0	unmodified	A2S2F	1 x Core + 1 x S	2 x Core + 2 x S	1 x Core + 2 x S	0.00228444
20777.5	0.1	32.72	20777.5	0.0306	1	9	8	7	1	0	1	0	unmodified	A2S2F	1 x Core + 1 x S	2 x Core + 3 x S	1 x Core + 1 x S	0.00146304
20777.5	0.1	6.89	20777.5	0.0306	1	9	8	7	1	0	1	0	unmodified	A2S1G1F	1 x Core + 1 x S	2 x Core + 3 x S	1 x Core + 2 x S	0.000308079
20777.5	0.1	6.11	20777.5	0.0306	1	9	8	7	1	0	1	0	unmodified	A2S2F	unmodified	2 x Core + 2 x S	2 x Core + 3 x S	0.000273202
20777.5	0.1	1.94	20777.5	0.0306	1	9	8	7	1	0	1	0	unmodified	A2S1G1F	2 x Core + 2 x S	1 x Core + 2 x S	1 x Core + 2 x S	8.67451e-05
20777.5	0.1	0.61	20777.5	0.0306	1	9	8	7	1	0	1	0	unmodified	A2S1G1F	unmodified	2 x Core + 3 x S	2 x Core + 3 x S	2.72755e-05
20777.5	0.1	0.29	20777.5	0.0306	1	9	8	7	1	0	1	0	unmodified	A2S2F	1 x Core	2 x Core + 3 x S	1 x Core + 2 x S	1.2967e-05
20777.5	0.1	0.22	20777.5	0.0306	1	9	8	7	1	0	1	0	unmodified	A2S2F	2 x Core + 1 x S	1 x Core + 2 x S	1 x Core + 2 x S	9.83707e-06
20777.5	0.1	0.04	20777.5	0.0306	1	9	8	7	1	0	1	0	A3S3F	unmodified	1 x Core + 1 x S	1 x Core + 2 x S	1 x Core + 1 x S	1.78856e-06
20777.5	0.1	0.02	20777.5	0.0306	1	9	8	7	1	0	1	0	unmodified	A2G2F	1 x Core + 2 x S	2 x Core + 3 x S	1 x Core + 2 x S	8.94279e-07
20777.5	0.1	0.02	20777.5	0.0306	1	9	8	7	1	0	1	0	A3S3F	unmodified	unmodified	2 x Core + 3 x S	1 x Core + 1 x S	8.94279e-07
20777.5	0.1	0.01	20777.5	0.0306	1	9	8	7	1	0	1	0	A3S3F	unmodified	unmodified	2 x Core + 2 x S	1 x Core + 2 x S	4.4714e-07
20777.5	0.1	0.01	20777.5	0.0306	1	9	8	7	1	0	1	0	A3S2G1F	unmodified	1 x Core + 1 x S	1 x Core + 2 x S	1 x Core + 2 x S	4.4714e-07
20777.5	0.1	0.01	20777.5	0.0306	1	9	8	7	1	0	1	0	A3S2G1F	unmodified	unmodified	2 x Core + 3 x S	1 x Core + 2 x S	4.4714e-07
20777.5	0.1	0	20777.5	0.0306	1	9	8	7	1	0	1	0	A1S1F	unmodified	1 x Core + 1 x S	2 x Core + 2 x S	2 x Core + 3 x S	0
20777.5	0.1	0	20777.5	0.0306	1	9	8	7	1	0	1	0	A1S1F	unmodified	2 x Core + 2 x S	2 x Core + 2 x S	1 x Core + 2 x S	0
20777.5	0.1	0	20777.5	0.0306	1	9	8	7	1	0	1	0	A3S3F+LacN1	unmodified	unmodified	1 x Core + 2 x S	1 x Core + 2 x S	0
20777.5	0.1	0	20777.5	0.0306	1	9	8	7	1	0	1	0	A3S3F	unmodified	1 x Core	1 x Core + 2 x S	1 x Core + 2 x S	0
20777.5	0.1	0	20777.5	0.0306	1	9	8	7	1	0	1	0	A3S1G2F	unmodified	1 x Core + 2 x S	1 x Core + 2 x S	1 x Core + 2 x S	0
20777.5	0.1	0	20777.5	0.0306	1	9	8	7	1	0	1	0	A1S1F	unmodified	2 x Core + 1 x S	2 x Core + 3 x S	1 x Core + 2 x S	0
20777.5	0.1	0	20777.5	0.0306	1	9	8	7	1	0	1	0	A1S1F	unmodified	1 x Core	2 x Core + 3 x S	2 x Core + 3 x S	0
20783.6	4.4	55.85	20783.4	0.1488	7	11	7	7	0	2	0	0	M6	unmodified	2 x Core + 2 x S	2 x Core + 3 x S	1 x Core + 2 x S	0.10988
20783.6	4.4	44.15	20783.4	0.1488	7	11	7	7	0	2	0	0	M6	unmodified	1 x Core + 1 x S	2 x Core + 3 x S	2 x Core + 3 x S	0.0868613
20792.5	0.9	51.09	20792.5	0.0548	3	9	8	7	1	1	0	0	unmodified	A2S2F	1 x Core + 1 x S	2 x Core + 2 x S	1 x Core + 2 x S	0.0205599
20792.5	0.9	32.72	20792.5	0.0548	3	9	8	7	1	1	0	0	unmodified	A2S2F	1 x Core + 1 x S	2 x Core + 3 x S	1 x Core + 1 x S	0.0131674
20792.5	0.9	6.89	20792.5	0.0548	3	9	8	7	1	1	0	0	unmodified	A2S1G1F	1 x Core + 1 x S	2 x Core + 3 x S	1 x Core + 2 x S	0.00277271
20792.5	0.9	6.11	20792.5	0.0548	3	9	8	7	1	1	0	0	unmodified	A2S2F	unmodified	2 x Core + 2 x S	2 x Core + 3 x S	0.00245882
20792.5	0.9	1.94	20792.5	0.0548	3	9	8	7	1	1	0	0	unmodified	A2S1G1F	2 x Core + 2 x S	1 x Core + 2 x S	1 x Core + 2 x S	0.000780706
20792.5	0.9	0.61	20792.5	0.0548	3	9	8	7	1	1	0	0	unmodified	A2S1G1F	unmodified	2 x Core + 3 x S	2 x Core + 3 x S	0.00024548
20792.5	0.9	0.29	20792.5	0.0548	3	9	8	7	1	1	0	0	unmodified	A2S2F	1 x Core	2 x Core + 3 x S	1 x Core + 2 x S	0.000116703
20792.5	0.9	0.22	20792.5	0.0548	3	9	8	7	1	1	0	0	unmodified	A2S2F	2 x Core + 1 x S	1 x Core + 2 x S	1 x Core + 2 x S	8.85336e-05
20792.5	0.9	0.04	20792.5	0.0548	3	9	8	7	1	1	0	0	A3S3F	unmodified	1 x Core + 1 x S	1 x Core + 2 x S	1 x Core + 1 x S	1.6097e-05
20792.5	0.9	0.02	20792.5	0.0548	3	9	8	7	1	1	0	0	unmodified	A2G2F	1 x Core + 2 x S	2 x Core + 3 x S	1 x Core + 2 x S	8.04851e-06
20792.5	0.9	0.02	20792.5	0.0548	3	9	8	7	1	1	0	0	A3S3F	unmodified	unmodified	2 x Core + 3 x S	1 x Core + 1 x S	8.04851e-06
20792.5	0.9	0.01	20792.5	0.0548	3	9	8	7	1	1	0	0	A3S3F	unmodified	unmodified	2 x Core + 2 x S	1 x Core + 2 x S	4.02426e-06
20792.5	0.9	0.01	20792.5	0.0548	3	9	8	7	1	1	0	0	A3S2G1F	unmodified	1 x Core + 1 x S	1 x Core + 2 x S	1 x Core + 2 x S	4.02426e-06
20792.5	0.9	0.01	20792.5	0.0548	3	9	8	7	1	1	0	0	A3S2G1F	unmodified	unmodified	2 x Core + 3 x S	1 x Core + 2 x S	4.02426e-06
20792.5	0.9	0	20792.5	0.0548	3	9	8	7	1	1	0	0	A1S1F	unmodified	1 x Core + 1 x S	2 x Core + 2 x S	2 x Core + 3 x S	0
20792.5	0.9	0	20792.5	0.0548	3	9	8	7	1	1	0	0	A1S1F	unmodified	2 x Core + 2 x S	2 x Core + 2 x S	1 x Core + 2 x S	0
20792.5	0.9	0	20792.5	0.0752	4	8	8	8	0	2	1	0	A2S1G0	unmodified	1 x Core + 2 x S	2 x Core + 3 x S	1 x Core + 2 x S	0
20792.5	0.9	0	20792.5	0.0548	3	9	8	7	1	1	0	0	A3S3F+LacN1	unmodified	unmodified	1 x Core + 2 x S	1 x Core + 2 x S	0
20792.5	0.9	0	20792.5	0.0548	3	9	8	7	1	1	0	0	A3S3F	unmodified	1 x Core	1 x Core + 2 x S	1 x Core + 2 x S	0
20792.5	0.9	0	20792.5	0.0548	3	9	8	7	1	1	0	0	A3S1G2F	unmodified	1 x Core + 2 x S	1 x Core + 2 x S	1 x Core + 2 x S	0
20792.5	0.9	0	20792.5	0.0548	3	9	8	7	1	1	0	0	A1S1F	unmodified	2 x Core + 1 x S	2 x Core + 3 x S	1 x Core + 2 x S	0
20792.5	0.9	0	20792.5	0.0548	3	9	8	7	1	1	0	0	A1S1F	unmodified	1 x Core	2 x Core + 3 x S	2 x Core + 3 x S	0
20805.5	0.2	100	20805.5	0.0198	1	16	11	1	1	2	0	0	M6	A2G2F	2 x Core	2 x Core + 1 x S	1 x Core	0.00894279
20837.5	0.2																	0
20850.6	1.5	61.31	20850.5	0.0653	3	10	9	6	1	0	0	0	unmodified	A2S1G1F	2 x Core + 2 x S	2 x Core + 2 x S	1 x Core + 1 x S	0.0411212
20850.6	1.5	11.29	20850.5	0.0653	3	10	9	6	1	0	0	0	unmodified	A2S2F	2 x Core + 1 x S	2 x Core + 2 x S	1 x Core + 1 x S	0.00757231
20850.6	1.5	8.75	20850.5	0.0653	3	10	9	6	1	0	0	0	unmodified	A2S2F	2 x Core + 2 x S	2 x Core + 2 x S	1 x Core	0.00586871
20850.6	1.5	6.5	20850.5	0.0653	3	10	9	6	1	0	0	0	unmodified	A2G2F	1 x Core + 1 x S	2 x Core + 2 x S	2 x Core + 3 x S	0.00435961
20850.6	1.5	3.02	20850.5	0.0653	3	10	9	6	1	0	0	0	unmodified	A2G2F	2 x Core + 2 x S	2 x Core + 2 x S	1 x Core + 2 x S	0.00202554
20850.6	1.5	2.01	20850.5	0.0653	3	10	9	6	1	0	0	0	unmodified	A2S1G1F	2 x Core + 1 x S	2 x Core + 3 x S	1 x Core + 1 x S	0.00134813
20850.6	1.5	1.96	20850.5	0.0653	3	10	9	6	1	0	0	0	unmodified	A2S1G1F	2 x Core + 2 x S	2 x Core + 3 x S	1 x Core	0.00131459
20850.6	1.5	1.95	20850.5	0.0653	3	10	9	6	1	0	0	0	unmodified	A2S1G1F	2 x Core + 1 x S	2 x Core + 2 x S	1 x Core + 2 x S	0.00130788
20850.6	1.5	0.54	20850.5	0.0653	3	10	9	6	1	0	0	0	unmodified	A2S2F	2 x Core	2 x Core + 2 x S	1 x Core + 2 x S	0.000362183
20850.6	1.5	0.51	20850.5	0.0653	3	10	9	6	1	0	0	0	unmodified	A2S2F	2 x Core	2 x Core + 3 x S	1 x Core + 1 x S	0.000342062
20850.6	1.5	0.47	20850.5	0.0653	3	10	9	6	1	0	0	0	A3S2G1F	unmodified	1 x Core + 1 x S	2 x Core + 2 x S	1 x Core + 1 x S	0.000315233
20850.6	1.5	0.46	20850.5	0.0857	4	9	9	7	0	1	1	0	A2S1G0	unmodified	1 x Core + 1 x S	2 x Core + 2 x S	2 x Core + 3 x S	0.000308526
20850.6	1.5	0.21	20850.5	0.0857	4	9	9	7	0	1	1	0	A2S1G0	unmodified	2 x Core + 2 x S	2 x Core + 2 x S	1 x Core + 2 x S	0.000140849
20850.6	1.5	0.21	20850.5	0.0653	3	10	9	6	1	0	0	0	unmodified	A2S2F	2 x Core + 1 x S	2 x Core + 3 x S	1 x Core	0.000140849
20850.6	1.5	0.1	20850.5	0.0653	3	10	9	6	1	0	0	0	unmodified	A2S1G1F	2 x Core	2 x Core + 3 x S	1 x Core + 2 x S	6.70709e-05
20850.6	1.5	0.1	20850.5	0.0653	3	10	9	6	1	0	0	0	A3S1G2F	unmodified	1 x Core + 1 x S	2 x Core + 2 x S	1 x Core + 2 x S	6.70709e-05
20850.6	1.5	0.09	20850.5	0.0653	3	10	9	6	1	0	0	0	unmodified	A2S2F	2 x Core + 1 x S	2 x Core + 1 x S	1 x Core + 2 x S	6.03638e-05
20850.6	1.5	0.07	20850.5	0.0653	3	10	9	6	1	0	0	0	unmodified	A2G2F	2 x Core + 1 x S	2 x Core + 3 x S	1 x Core + 2 x S	4.69497e-05
20850.6	1.5	0.06	20850.5	0.0653	3	10	9	6	1	0	0	0	A3S1G2F	unmodified	1 x Core + 1 x S	2 x Core + 3 x S	1 x Core + 1 x S	4.02426e-05
20850.6	1.5	0.05	20850.5	0.0857	4	9	9	7	0	1	1	0	A2G1	unmodified	2 x Core + 2 x S	2 x Core + 3 x S	1 x Core + 2 x S	3.35355e-05
20850.6	1.5	0.05	20850.5	0.0857	4	8	9	7	1	2	1	0	A2G0F	unmodified	2 x Core + 2 x S	2 x Core + 3 x S	1 x Core + 2 x S	3.35355e-05
20850.6	1.5	0.04	20850.5	0.0653	3	10	9	6	1	0	0	0	A3S3F	unmodified	1 x Core + 1 x S	2 x Core + 2 x S	1 x Core	2.68284e-05
20850.6	1.5	0.04	20850.5	0.0857	4	9	9	7	0	1	1	0	A2G1	unmodified	1 x Core + 1 x S	2 x Core + 3 x S	2 x Core + 3 x S	2.68284e-05
20850.6	1.5	0.04	20850.5	0.0653	3	10	9	6	1	0	0	0	A3S3F+LacN1	unmodified	unmodified	2 x Core + 2 x S	1 x Core + 1 x S	2.68284e-05
20850.6	1.5	0.04	20850.5	0.0857	4	8	9	7	1	2	1	0	A2G0F	unmodified	1 x Core + 1 x S	2 x Core + 3 x S	2 x Core + 3 x S	2.68284e-05
20850.6	1.5	0.03	20850.5	0.0653	3	10	9	6	1	0	0	0	A3S3F+LacN1	unmodified	1 x Core + 1 x S	1 x Core + 1 x S	1 x Core + 1 x S	2.01213e-05
20850.6	1.5	0.02	20850.5	0.0653	3	10	9	6	1	0	0	0	unmodified	A2G2F	1 x Core	2 x Core + 3 x S	2 x Core + 3 x S	1.34142e-05
20850.6	1.5	0.02	20850.5	0.0653	3	10	9	6	1	0	0	0	A3S3F	unmodified	1 x Core + 1 x S	2 x Core + 1 x S	1 x Core + 1 x S	1.34142e-05
20850.6	1.5	0.01	20850.5	0.0653	3	10	9	6	1	0	0	0	A3S2G1F	unmodified	1 x Core + 1 x S	2 x Core + 3 x S	1 x Core	6.70709e-06
20850.6	1.5	0.01	20850.5	0.0653	3	10	9	6	1	0	0	0	A3S2G1F	unmodified	2 x Core + 2 x S	2 x Core + 2 x S	unmodified	6.70709e-06
20850.6	1.5	0.01	20850.5	0.0653	3	10	9	6	1	0	0	0	A3S1G2F	unmodified	unmodified	2 x Core + 2 x S	2 x Core + 3 x S	6.70709e-06
20850.6	1.5	0.01	20850.5	0.0653	3	10	9	6	1	0	0	0	A3S2G1F	unmodified	1 x Core + 1 x S	2 x Core + 1 x S	1 x Core + 2 x S	6.70709e-06
20850.6	1.5	0.01	20850.5	0.0653	3	10	9	6	1	0	0	0	A3S2G1F	unmodified	2 x Core + 2 x S	1 x Core + 2 x S	1 x Core	6.70709e-06
20850.6	1.5	0.01	20850.5	0.0653	3	10	9	6	1	0	0	0	A3S2G1F+LacN1	unmodified	1 x Core + 1 x S	1 x Core + 2 x S	1 x Core + 1 x S	6.70709e-06
20850.6	1.5	0.01	20850.5	0.0857	4	9	9	7	0	1	1	0	A2S1G0	unmodified	2 x Core + 1 x S	2 x Core + 3 x S	1 x Core + 2 x S	6.70709e-06
20850.6	1.5	0	20850.5	0.0653	3	10	9	6	1	0	0	0	A3S3F+LacN1	unmodified	1 x Core + 1 x S	1 x Core + 2 x S	1 x Core	0
20850.6	1.5	0	20850.5	0.0653	3	10	9	6	1	0	0	0	A3S2G1F+LacN1	unmodified	unmodified	2 x Core + 3 x S	1 x Core + 1 x S	0
20850.6	1.5	0	20850.5	0.0653	3	10	9	6	1	0	0	0	A3S2G1F+LacN1	unmodified	unmodified	2 x Core + 2 x S	1 x Core + 2 x S	0
20850.6	1.5	0	20850.5	0.0857	4	9	9	7	0	1	1	0	A2S1G0	unmodified	1 x Core	2 x Core + 3 x S	2 x Core + 3 x S	0
20850.6	1.5	0	20850.5	0.0653	3	10	9	6	1	0	0	0	A3S2G1F	unmodified	unmodified	2 x Core + 1 x S	2 x Core + 3 x S	0
20850.6	1.5	0	20850.5	0.0653	3	10	9	6	1	0	0	0	A3S3F	unmodified	2 x Core + 1 x S	2 x Core + 2 x S	unmodified	0
20850.6	1.5	0	20850.5	0.0653	3	10	9	6	1	0	0	0	A3S3F+LacN1	unmodified	unmodified	2 x Core + 3 x S	1 x Core	0
20850.6	1.5	0	20850.5	0.0653	3	10	9	6	1	0	0	0	A3S3F	unmodified	2 x Core	1 x Core + 2 x S	1 x Core + 1 x S	0
20850.6	1.5	0	20850.5	0.0653	3	10	9	6	1	0	0	0	A3S1G2F	unmodified	1 x Core	2 x Core + 3 x S	1 x Core + 2 x S	0
20850.6	1.5	0	20850.5	0.0653	3	10	9	6	1	0	0	0	A3S3F+LacN1	unmodified	unmodified	2 x Core + 1 x S	1 x Core + 2 x S	0
20850.6	1.5	0	20850.5	0.0653	3	10	9	6	1	0	0	0	A3S1G2F	unmodified	2 x Core + 1 x S	1 x Core + 2 x S	1 x Core + 2 x S	0
20850.6	1.5	0	20850.5	0.0653	3	10	9	6	1	0	0	0	A3S3F	unmodified	2 x Core + 1 x S	1 x Core + 2 x S	1 x Core	0
20850.6	1.5	0	20850.5	0.0653	3	10	9	6	1	0	0	0	A3S2G1F	unmodified	2 x Core	1 x Core + 2 x S	1 x Core + 2 x S	0
20850.6	1.5	0	20850.5	0.0653	3	10	9	6	1	0	0	0	A3S3F	unmodified	1 x Core	2 x Core + 3 x S	1 x Core	0
20850.6	1.5	0	20850.5	0.0653	3	10	9	6	1	0	0	0	A3S3F	unmodified	2 x Core	unmodified	2 x Core + 3 x S	0
20850.6	1.5	0	20850.5	0.0653	3	10	9	6	1	0	0	0	A3S2G1F+LacN1	unmodified	1 x Core	1 x Core + 2 x S	1 x Core + 2 x S	0
20850.6	1.5	0	20850.5	0.0653	3	10	9	6	1	0	0	0	A1S1F	unmodified	2 x Core	2 x Core + 2 x S	2 x Core + 3 x S	0
20850.6	1.5	0	20850.5	0.0653	3	10	9	6	1	0	0	0	A1S1F	unmodified	2 x Core + 1 x S	2 x Core + 2 x S	2 x Core + 2 x S	0
20850.6	1.5	0	20850.5	0.0653	3	10	9	6	1	0	0	0	A1S1F	unmodified	2 x Core + 1 x S	2 x Core + 1 x S	2 x Core + 3 x S	0
20851.5	2.5	61.84	20851.5	0.0143	1	10	9	6	1	0	1	0	unmodified	A2S1G1F	2 x Core + 2 x S	2 x Core + 2 x S	1 x Core + 1 x S	0.0691278
20851.5	2.5	11.39	20851.5	0.0143	1	10	9	6	1	0	1	0	unmodified	A2S2F	2 x Core + 1 x S	2 x Core + 2 x S	1 x Core + 1 x S	0.0127323
20851.5	2.5	8.82	20851.5	0.0143	1	10	9	6	1	0	1	0	unmodified	A2S2F	2 x Core + 2 x S	2 x Core + 2 x S	1 x Core	0.00985943
20851.5	2.5	6.55	20851.5	0.0143	1	10	9	6	1	0	1	0	unmodified	A2G2F	1 x Core + 1 x S	2 x Core + 2 x S	2 x Core + 3 x S	0.00732191
20851.5	2.5	3.04	20851.5	0.0143	1	10	9	6	1	0	1	0	unmodified	A2G2F	2 x Core + 2 x S	2 x Core + 2 x S	1 x Core + 2 x S	0.00339826
20851.5	2.5	2.03	20851.5	0.0143	1	10	9	6	1	0	1	0	unmodified	A2S1G1F	2 x Core + 1 x S	2 x Core + 3 x S	1 x Core + 1 x S	0.00226923
20851.5	2.5	1.98	20851.5	0.0143	1	10	9	6	1	0	1	0	unmodified	A2S1G1F	2 x Core + 2 x S	2 x Core + 3 x S	1 x Core	0.00221334
20851.5	2.5	1.97	20851.5	0.0143	1	10	9	6	1	0	1	0	unmodified	A2S1G1F	2 x Core + 1 x S	2 x Core + 2 x S	1 x Core + 2 x S	0.00220216
20851.5	2.5	0.54	20851.5	0.0143	1	10	9	6	1	0	1	0	unmodified	A2S2F	2 x Core	2 x Core + 2 x S	1 x Core + 2 x S	0.000603638
20851.5	2.5	0.51	20851.5	0.0143	1	10	9	6	1	0	1	0	unmodified	A2S2F	2 x Core	2 x Core + 3 x S	1 x Core + 1 x S	0.000570103
20851.5	2.5	0.47	20851.5	0.0143	1	10	9	6	1	0	1	0	A3S2G1F	unmodified	1 x Core + 1 x S	2 x Core + 2 x S	1 x Core + 1 x S	0.000525389
20851.5	2.5	0.21	20851.5	0.0143	1	10	9	6	1	0	1	0	unmodified	A2S2F	2 x Core + 1 x S	2 x Core + 3 x S	1 x Core	0.000234748
20851.5	2.5	0.1	20851.5	0.0143	1	10	9	6	1	0	1	0	unmodified	A2S1G1F	2 x Core	2 x Core + 3 x S	1 x Core + 2 x S	0.000111785
20851.5	2.5	0.1	20851.5	0.0143	1	10	9	6	1	0	1	0	A3S1G2F	unmodified	1 x Core + 1 x S	2 x Core + 2 x S	1 x Core + 2 x S	0.000111785
20851.5	2.5	0.09	20851.5	0.0143	1	10	9	6	1	0	1	0	unmodified	A2S2F	2 x Core + 1 x S	2 x Core + 1 x S	1 x Core + 2 x S	0.000100606
20851.5	2.5	0.07	20851.5	0.0143	1	10	9	6	1	0	1	0	unmodified	A2G2F	2 x Core + 1 x S	2 x Core + 3 x S	1 x Core + 2 x S	7.82494e-05
20851.5	2.5	0.06	20851.5	0.0143	1	10	9	6	1	0	1	0	A3S1G2F	unmodified	1 x Core + 1 x S	2 x Core + 3 x S	1 x Core + 1 x S	6.70709e-05
20851.5	2.5	0.04	20851.5	0.0143	1	10	9	6	1	0	1	0	A3S3F	unmodified	1 x Core + 1 x S	2 x Core + 2 x S	1 x Core	4.4714e-05
20851.5	2.5	0.04	20851.5	0.0143	1	10	9	6	1	0	1	0	A3S3F+LacN1	unmodified	unmodified	2 x Core + 2 x S	1 x Core + 1 x S	4.4714e-05
20851.5	2.5	0.03	20851.5	0.0143	1	10	9	6	1	0	1	0	A3S3F+LacN1	unmodified	1 x Core + 1 x S	1 x Core + 1 x S	1 x Core + 1 x S	3.35355e-05
20851.5	2.5	0.02	20851.5	0.0143	1	10	9	6	1	0	1	0	unmodified	A2G2F	1 x Core	2 x Core + 3 x S	2 x Core + 3 x S	2.2357e-05
20851.5	2.5	0.02	20851.5	0.0143	1	10	9	6	1	0	1	0	A3S3F	unmodified	1 x Core + 1 x S	2 x Core + 1 x S	1 x Core + 1 x S	2.2357e-05
20851.5	2.5	0.01	20851.5	0.0143	1	10	9	6	1	0	1	0	A3S2G1F	unmodified	1 x Core + 1 x S	2 x Core + 3 x S	1 x Core	1.11785e-05
20851.5	2.5	0.01	20851.5	0.0143	1	10	9	6	1	0	1	0	A3S2G1F	unmodified	2 x Core + 2 x S	2 x Core + 2 x S	unmodified	1.11785e-05
20851.5	2.5	0.01	20851.5	0.0143	1	10	9	6	1	0	1	0	A3S1G2F	unmodified	unmodified	2 x Core + 2 x S	2 x Core + 3 x S	1.11785e-05
20851.5	2.5	0.01	20851.5	0.0143	1	10	9	6	1	0	1	0	A3S2G1F	unmodified	1 x Core + 1 x S	2 x Core + 1 x S	1 x Core + 2 x S	1.11785e-05
20851.5	2.5	0.01	20851.5	0.0143	1	10	9	6	1	0	1	0	A3S2G1F	unmodified	2 x Core + 2 x S	1 x Core + 2 x S	1 x Core	1.11785e-05
20851.5	2.5	0.01	20851.5	0.0143	1	10	9	6	1	0	1	0	A3S2G1F+LacN1	unmodified	1 x Core + 1 x S	1 x Core + 2 x S	1 x Core + 1 x S	1.11785e-05
20851.5	2.5	0	20851.5	0.0143	1	10	9	6	1	0	1	0	A3S3F+LacN1	unmodified	1 x Core + 1 x S	1 x Core + 2 x S	1 x Core	0
20851.5	2.5	0	20851.5	0.0143	1	10	9	6	1	0	1	0	A3S2G1F+LacN1	unmodified	unmodified	2 x Core + 3 x S	1 x Core + 1 x S	0
20851.5	2.5	0	20851.5	0.0143	1	10	9	6	1	0	1	0	A3S2G1F+LacN1	unmodified	unmodified	2 x Core + 2 x S	1 x Core + 2 x S	0
20851.5	2.5	0	20851.5	0.0143	1	10	9	6	1	0	1	0	A3S2G1F	unmodified	unmodified	2 x Core + 1 x S	2 x Core + 3 x S	0
20851.5	2.5	0	20851.5	0.0143	1	10	9	6	1	0	1	0	A3S3F	unmodified	2 x Core + 1 x S	2 x Core + 2 x S	unmodified	0
20851.5	2.5	0	20851.5	0.0143	1	10	9	6	1	0	1	0	A3S3F+LacN1	unmodified	unmodified	2 x Core + 3 x S	1 x Core	0
20851.5	2.5	0	20851.5	0.0143	1	10	9	6	1	0	1	0	A3S3F	unmodified	2 x Core	1 x Core + 2 x S	1 x Core + 1 x S	0
20851.5	2.5	0	20851.5	0.0143	1	10	9	6	1	0	1	0	A3S1G2F	unmodified	1 x Core	2 x Core + 3 x S	1 x Core + 2 x S	0
20851.5	2.5	0	20851.5	0.0143	1	10	9	6	1	0	1	0	A3S3F+LacN1	unmodified	unmodified	2 x Core + 1 x S	1 x Core + 2 x S	0
20851.5	2.5	0	20851.5	0.0143	1	10	9	6	1	0	1	0	A3S1G2F	unmodified	2 x Core + 1 x S	1 x Core + 2 x S	1 x Core + 2 x S	0
20851.5	2.5	0	20851.5	0.0143	1	10	9	6	1	0	1	0	A3S3F	unmodified	2 x Core + 1 x S	1 x Core + 2 x S	1 x Core	0
20851.5	2.5	0	20851.5	0.0143	1	10	9	6	1	0	1	0	A3S2G1F	unmodified	2 x Core	1 x Core + 2 x S	1 x Core + 2 x S	0
20851.5	2.5	0	20851.5	0.0143	1	10	9	6	1	0	1	0	A3S3F	unmodified	1 x Core	2 x Core + 3 x S	1 x Core	0
20851.5	2.5	0	20851.5	0.0143	1	10	9	6	1	0	1	0	A3S3F	unmodified	2 x Core	unmodified	2 x Core + 3 x S	0
20851.5	2.5	0	20851.5	0.0143	1	10	9	6	1	0	1	0	A3S2G1F+LacN1	unmodified	1 x Core	1 x Core + 2 x S	1 x Core + 2 x S	0
20851.5	2.5	0	20851.5	0.0143	1	10	9	6	1	0	1	0	A1S1F	unmodified	2 x Core	2 x Core + 2 x S	2 x Core + 3 x S	0
20851.5	2.5	0	20851.5	0.0143	1	10	9	6	1	0	1	0	A1S1F	unmodified	2 x Core + 1 x S	2 x Core + 2 x S	2 x Core + 2 x S	0
20851.5	2.5	0	20851.5	0.0143	1	10	9	6	1	0	1	0	A1S1F	unmodified	2 x Core + 1 x S	2 x Core + 1 x S	2 x Core + 3 x S	0
20863.6	0.4																	0
20912.7	0.1	57.56	20912.5	0.1847	9	10	7	8	0	2	0	0	M5-A1S1	unmodified	1 x Core + 2 x S	2 x Core + 3 x S	1 x Core + 2 x S	0.00257374
20912.7	0.1	42.44	20912.5	0.1847	9	10	7	8	0	2	0	0	M5	unmodified	1 x Core + 2 x S	2 x Core + 3 x S	2 x Core + 3 x S	0.00189766
20949.5	0.1	35.09	20949.5	0.0132	1	14	9	4	1	2	1	0	M6	A2S1G1F	unmodified	2 x Core + 2 x S	1 x Core + 1 x S	0.00156901
20949.5	0.1	33.19	20949.5	0.0132	1	14	9	4	1	2	1	0	M6	A2S1G1F	1 x Core + 1 x S	1 x Core + 1 x S	1 x Core + 1 x S	0.00148406
20949.5	0.1	12.44	20949.5	0.0132	1	14	9	4	1	2	1	0	M6	A2S2F	1 x Core + 1 x S	1 x Core	1 x Core + 1 x S	0.000556242
20949.5	0.1	4.71	20949.5	0.0132	1	14	9	4	1	2	1	0	M6	A2S2F	unmodified	2 x Core + 2 x S	1 x Core	0.000210603
20949.5	0.1	4.34	20949.5	0.0132	1	14	9	4	1	2	1	0	M6	A2G2F	1 x Core + 1 x S	1 x Core + 2 x S	1 x Core + 1 x S	0.000194059
20949.5	0.1	3.26	20949.5	0.0132	1	14	9	4	1	2	1	0	M6	A2S1G1F	1 x Core + 1 x S	1 x Core + 2 x S	1 x Core	0.000145768
20949.5	0.1	2.76	20949.5	0.0132	1	14	9	4	1	2	1	0	M6	A2S2F	unmodified	2 x Core + 1 x S	1 x Core + 1 x S	0.000123411
20949.5	0.1	1.5	20949.5	0.0132	1	14	9	4	1	2	1	0	M6	A2G2F	unmodified	2 x Core + 3 x S	1 x Core + 1 x S	6.70709e-05
20949.5	0.1	1.42	20949.5	0.0132	1	14	9	4	1	2	1	0	M6	A2G2F	unmodified	2 x Core + 2 x S	1 x Core + 2 x S	6.34938e-05
20949.5	0.1	0.68	20949.5	0.0132	1	14	9	4	1	2	1	0	M6	A2S1G1F	unmodified	2 x Core + 3 x S	1 x Core	3.04055e-05
20949.5	0.1	0.42	20949.5	0.0132	1	14	9	4	1	2	1	0	M6	A2S1G1F	unmodified	2 x Core + 1 x S	1 x Core + 2 x S	1.87799e-05
20949.5	0.1	0.1	20949.5	0.0132	1	14	9	4	1	2	1	0	M6	A2S2F	1 x Core	1 x Core + 2 x S	1 x Core	4.4714e-06
20949.5	0.1	0.05	20949.5	0.0132	1	14	9	4	1	2	1	0	M6	A2S2F	2 x Core	unmodified	1 x Core + 2 x S	2.2357e-06
20949.5	0.1	0.02	20949.5	0.0132	1	14	9	4	1	2	1	0	M6	A2G2F	1 x Core	1 x Core + 2 x S	1 x Core + 2 x S	8.94279e-07
21009.6	0.4	100	21009.6	0.0088	0	16	12	1	1	2	1	0	M5-A1G1	A2G2F	2 x Core	2 x Core + 1 x S	1 x Core	0.0178856
21014.9	2.9	17.22	21014.6	0.2882	14	11	11	4	2	2	0	0	A2G0F	A2S1G1F	unmodified	2 x Core + 2 x S	1 x Core + 1 x S	0.0223293
21014.9	2.9	16.29	21014.6	0.2882	14	11	11	4	2	2	0	0	A2G0F	A2S1G1F	1 x Core + 1 x S	1 x Core + 1 x S	1 x Core + 1 x S	0.0211233
21014.9	2.9	11.13	21014.6	0.2882	14	12	11	4	1	1	0	0	A2G1	A2S1G1F	unmodified	2 x Core + 2 x S	1 x Core + 1 x S	0.0144323
21014.9	2.9	10.52	21014.6	0.2882	14	12	11	4	1	1	0	0	A2G1	A2S1G1F	1 x Core + 1 x S	1 x Core + 1 x S	1 x Core + 1 x S	0.0136413
21014.9	2.9	6.11	21014.6	0.2882	14	11	11	4	2	2	0	0	A2G0F	A2S2F	1 x Core + 1 x S	1 x Core	1 x Core + 1 x S	0.00792287
21014.9	2.9	5.65	21014.6	0.2882	14	12	11	4	1	1	0	0	A2S1G0	A2S1G1F	1 x Core + 1 x S	1 x Core	1 x Core + 1 x S	0.00732638
21014.9	2.9	4.33	21014.6	0.2882	14	12	11	4	1	1	0	0	A2S1G0	A2G2F	unmodified	2 x Core + 2 x S	1 x Core + 1 x S	0.00561473
21014.9	2.9	4.09	21014.6	0.2882	14	12	11	4	1	1	0	0	A2S1G0	A2G2F	1 x Core + 1 x S	1 x Core + 1 x S	1 x Core + 1 x S	0.00530352
21014.9	2.9	3.87	21014.6	0.2882	14	12	11	4	1	1	0	0	A2G1	A2S2F	1 x Core + 1 x S	1 x Core	1 x Core + 1 x S	0.00501825
21014.9	2.9	2.31	21014.6	0.2882	14	11	11	4	2	2	0	0	A2G0F	A2S2F	unmodified	2 x Core + 2 x S	1 x Core	0.00299539
21014.9	2.9	2.14	21014.6	0.2882	14	12	11	4	1	1	0	0	A2S1G0	A2S1G1F	unmodified	2 x Core + 2 x S	1 x Core	0.00277495
21014.9	2.9	2.13	21014.6	0.2882	14	11	11	4	2	2	0	0	A2G0F	A2G2F	1 x Core + 1 x S	1 x Core + 2 x S	1 x Core + 1 x S	0.00276198
21014.9	2.9	1.6	21014.6	0.2882	14	11	11	4	2	2	0	0	A2G0F	A2S1G1F	1 x Core + 1 x S	1 x Core + 2 x S	1 x Core	0.00207473
21014.9	2.9	1.49	21014.6	0.2882	14	12	11	4	1	1	0	0	A2G1	A2G2F	1 x Core + 1 x S	1 x Core + 2 x S	1 x Core + 1 x S	0.00193209
21014.9	2.9	1.46	21014.6	0.2882	14	12	11	4	1	1	0	0	A2G1	A2S2F	unmodified	2 x Core + 2 x S	1 x Core	0.00189319
21014.9	2.9	1.36	21014.6	0.2882	14	11	11	4	2	2	0	0	A2G0F	A2S2F	unmodified	2 x Core + 1 x S	1 x Core + 1 x S	0.00176352
21014.9	2.9	1.25	21014.6	0.2882	14	12	11	4	1	1	0	0	A2S1G0	A2S1G1F	unmodified	2 x Core + 1 x S	1 x Core + 1 x S	0.00162088
21014.9	2.9	1.03	21014.6	0.2882	14	12	11	4	1	1	0	0	A2G1	A2S1G1F	1 x Core + 1 x S	1 x Core + 2 x S	1 x Core	0.00133561
21014.9	2.9	0.86	21014.6	0.2882	14	12	11	4	1	1	0	0	A2G1	A2S2F	unmodified	2 x Core + 1 x S	1 x Core + 1 x S	0.00111517
21014.9	2.9	0.73	21014.6	0.2882	14	11	11	4	2	2	0	0	A2G0F	A2G2F	unmodified	2 x Core + 3 x S	1 x Core + 1 x S	0.000946595
21014.9	2.9	0.7	21014.6	0.2882	14	11	11	4	2	2	0	0	A2G0F	A2G2F	unmodified	2 x Core + 2 x S	1 x Core + 2 x S	0.000907693
21014.9	2.9	0.61	21014.6	0.2882	14	12	11	4	1	1	0	0	A2S1G0	A2S2F	1 x Core + 1 x S	1 x Core	1 x Core	0.00079099
21014.9	2.9	0.51	21014.6	0.2882	14	12	11	4	1	1	0	0	A2G1	A2G2F	unmodified	2 x Core + 3 x S	1 x Core + 1 x S	0.000661319
21014.9	2.9	0.49	21014.6	0.2882	14	12	11	4	1	1	0	0	A2G1	A2G2F	unmodified	2 x Core + 2 x S	1 x Core + 2 x S	0.000635385
21014.9	2.9	0.4	21014.6	0.2882	14	12	11	4	1	1	0	0	A2S1G0	A2G2F	1 x Core + 1 x S	1 x Core + 2 x S	1 x Core	0.000518682
21014.9	2.9	0.34	21014.6	0.2882	14	11	11	4	2	2	0	0	A2G0F	A2S1G1F	unmodified	2 x Core + 3 x S	1 x Core	0.00044088
21014.9	2.9	0.22	21014.6	0.2882	14	12	11	4	1	1	0	0	A2G1	A2S1G1F	unmodified	2 x Core + 3 x S	1 x Core	0.000285275
21014.9	2.9	0.21	21014.6	0.2882	14	11	11	4	2	2	0	0	A2G0F	A2S1G1F	unmodified	2 x Core + 1 x S	1 x Core + 2 x S	0.000272308
21014.9	2.9	0.17	21014.6	0.2882	14	12	11	4	1	1	0	0	A2S1G0	A2S2F	unmodified	2 x Core + 1 x S	1 x Core	0.00022044
21014.9	2.9	0.13	21014.6	0.2882	14	12	11	4	1	1	0	0	A2G1	A2S1G1F	unmodified	2 x Core + 1 x S	1 x Core + 2 x S	0.000168572
21014.9	2.9	0.12	21014.6	0.2882	14	12	11	4	1	1	0	0	A2S1G0	A2S2F	2 x Core	unmodified	1 x Core + 1 x S	0.000155605
21014.9	2.9	0.09	21014.6	0.3086	15	11	11	5	0	2	1	0	A2S1G0	A2G1	1 x Core + 1 x S	1 x Core + 2 x S	1 x Core + 1 x S	0.000116703
21014.9	2.9	0.08	21014.6	0.2882	14	12	11	4	1	1	0	0	A2S1G0	A2G2F	unmodified	2 x Core + 3 x S	1 x Core	0.000103736
21014.9	2.9	0.05	21014.6	0.2882	14	12	11	4	1	1	0	0	A2S1G0	A2G2F	unmodified	2 x Core + 1 x S	1 x Core + 2 x S	6.48352e-05
21014.9	2.9	0.05	21014.6	0.2882	14	11	11	4	2	2	0	0	A2G0F	A2S2F	1 x Core	1 x Core + 2 x S	1 x Core	6.48352e-05
21014.9	2.9	0.05	21014.6	0.2882	14	12	11	4	1	1	0	0	A2S1G0	A2S1G1F	1 x Core	1 x Core + 2 x S	1 x Core	6.48352e-05
21014.9	2.9	0.03	21014.6	0.2882	14	12	11	4	1	1	0	0	A2G1	A2S2F	1 x Core	1 x Core + 2 x S	1 x Core	3.89011e-05
21014.9	2.9	0.03	21014.6	0.3086	15	11	11	5	0	2	1	0	A2S1G0	A2G1	unmodified	2 x Core + 3 x S	1 x Core + 1 x S	3.89011e-05
21014.9	2.9	0.03	21014.6	0.3086	15	11	11	5	0	2	1	0	A2S1G0	A2G1	unmodified	2 x Core + 2 x S	1 x Core + 2 x S	3.89011e-05
21014.9	2.9	0.03	21014.6	0.2882	14	11	11	4	2	2	0	0	A2G0F	A2S2F	2 x Core	unmodified	1 x Core + 2 x S	3.89011e-05
21014.9	2.9	0.02	21014.6	0.2882	14	12	11	4	1	1	0	0	A2S1G0	A2S1G1F	2 x Core	unmodified	1 x Core + 2 x S	2.59341e-05
21014.9	2.9	0.02	21014.6	0.2882	14	12	11	4	1	1	0	0	A2G1	A2S2F	2 x Core	unmodified	1 x Core + 2 x S	2.59341e-05
21014.9	2.9	0.02	21014.6	0.2882	14	12	11	4	1	1	0	0	A3S2G1F	A2G1	1 x Core + 1 x S	unmodified	1 x Core + 1 x S	2.59341e-05
21014.9	2.9	0.01	21014.6	0.2882	14	11	11	4	2	2	0	0	A2G0F	A2G2F	1 x Core	1 x Core + 2 x S	1 x Core + 2 x S	1.2967e-05
21014.9	2.9	0.01	21014.6	0.2882	14	12	11	4	1	1	0	0	A2G1	A2G2F	1 x Core	1 x Core + 2 x S	1 x Core + 2 x S	1.2967e-05
21014.9	2.9	0.01	21014.6	0.3086	15	11	11	5	0	2	1	0	A2G1	A2G1	1 x Core + 1 x S	1 x Core + 2 x S	1 x Core + 2 x S	1.2967e-05
21014.9	2.9	0	21014.6	0.2882	14	12	11	4	1	1	0	0	A3S1G2F	A2G1	unmodified	1 x Core + 2 x S	1 x Core + 1 x S	0
21014.9	2.9	0	21014.6	0.3086	15	11	11	5	0	2	1	0	A2G1	A2G1	unmodified	2 x Core + 3 x S	1 x Core + 2 x S	0
21014.9	2.9	0	21014.6	0.2882	14	12	11	4	1	1	0	0	A3S3F	A2G1	unmodified	1 x Core	1 x Core + 1 x S	0
21014.9	2.9	0	21014.6	0.2882	14	12	11	4	1	1	0	0	A3S2G1F	A2G1	unmodified	2 x Core + 2 x S	unmodified	0
21014.9	2.9	0	21014.6	0.2882	14	12	11	4	1	1	0	0	A1S1F	A2G1	1 x Core + 1 x S	2 x Core + 2 x S	1 x Core	0
21014.9	2.9	0	21014.6	0.2882	14	12	11	4	1	1	0	0	A3S3F+LacN1	A2G1	unmodified	unmodified	1 x Core + 1 x S	0
21014.9	2.9	0	21014.6	0.2882	14	12	11	4	1	1	0	0	A3S2G1F	A2G1	unmodified	1 x Core + 2 x S	1 x Core	0
21014.9	2.9	0	21014.6	0.3086	15	11	11	5	0	2	1	0	A2S1G0	A2G1	1 x Core	1 x Core + 2 x S	1 x Core + 2 x S	0
21014.9	2.9	0	21014.6	0.2882	14	12	11	4	1	1	0	0	A3S1G2F	A2G1	unmodified	unmodified	2 x Core + 3 x S	0
21014.9	2.9	0	21014.6	0.2882	14	12	11	4	1	1	0	0	A1S1F	A2G1	1 x Core + 1 x S	2 x Core + 1 x S	1 x Core + 1 x S	0
21014.9	2.9	0	21014.6	0.2882	14	12	11	4	1	1	0	0	A3S2G1F+LacN1	unmodified	2 x Core	2 x Core + 2 x S	1 x Core	0
21014.9	2.9	0	21014.6	0.2882	14	12	11	4	1	1	0	0	A3S2G1F+LacN1	unmodified	2 x Core	2 x Core + 1 x S	1 x Core + 1 x S	0
21014.9	2.9	0	21014.6	0.2882	14	12	11	4	1	1	0	0	A3S2G1F+LacN1	A2G1	unmodified	unmodified	1 x Core + 2 x S	0
21014.9	2.9	0	21014.6	0.2882	14	12	11	4	1	1	0	0	A3S3F	A2G1	unmodified	2 x Core + 1 x S	unmodified	0
21014.9	2.9	0	21014.6	0.2882	14	12	11	4	1	1	0	0	A3S3F+LacN1	unmodified	2 x Core	2 x Core + 1 x S	1 x Core	0
21014.9	2.9	0	21014.6	0.2882	14	12	11	4	1	1	0	0	A3S2G1F+LacN1	unmodified	2 x Core + 1 x S	2 x Core + 1 x S	1 x Core	0
21014.9	2.9	0	21014.6	0.2882	14	12	11	4	1	1	0	0	A3S1G2F	unmodified	2 x Core	2 x Core + 1 x S	2 x Core + 2 x S	0
21014.9	2.9	0	21014.6	0.2882	14	12	11	4	1	1	0	0	A1S1F	A2G1	2 x Core + 1 x S	2 x Core + 2 x S	unmodified	0
21014.9	2.9	0	21014.6	0.2882	14	12	11	4	1	1	0	0	A1S1F	A2G1	2 x Core	1 x Core + 2 x S	1 x Core + 1 x S	0
21014.9	2.9	0	21014.6	0.2882	14	12	11	4	1	1	0	0	A1S1F	A2G1	2 x Core + 1 x S	1 x Core + 2 x S	1 x Core	0
21014.9	2.9	0	21014.6	0.2882	14	12	11	4	1	1	0	0	A1S1F	A2G1	1 x Core	2 x Core + 3 x S	1 x Core	0
21014.9	2.9	0	21014.6	0.2882	14	12	11	4	1	1	0	0	A1S1F	A2G1	2 x Core	unmodified	2 x Core + 3 x S	0
21067.8	11	72.35	21067.6	0.1935	9	9	8	8	1	0	0	0	unmodified	A2S2F	1 x Core + 1 x S	2 x Core + 3 x S	1 x Core + 2 x S	0.355856
21067.8	11	20.41	21067.6	0.1935	9	9	8	8	1	0	0	0	unmodified	A2S2F	2 x Core + 2 x S	1 x Core + 2 x S	1 x Core + 2 x S	0.100387
21067.8	11	6.46	21067.6	0.1935	9	9	8	8	1	0	0	0	unmodified	A2S2F	unmodified	2 x Core + 3 x S	2 x Core + 3 x S	0.0317737
21067.8	11	0.7	21067.6	0.1935	9	9	8	8	1	0	0	0	unmodified	A2S1G1F	1 x Core + 2 x S	2 x Core + 3 x S	1 x Core + 2 x S	0.00344297
21067.8	11	0.05	21067.6	0.1935	9	9	8	8	1	0	0	0	A3S3F	unmodified	1 x Core + 1 x S	1 x Core + 2 x S	1 x Core + 2 x S	0.000245927
21067.8	11	0.02	21067.6	0.1935	9	9	8	8	1	0	0	0	A3S3F	unmodified	unmodified	2 x Core + 3 x S	1 x Core + 2 x S	9.83707e-05
21067.8	11	0	21067.6	0.1935	9	9	8	8	1	0	0	0	A1S1F	unmodified	2 x Core + 2 x S	2 x Core + 3 x S	1 x Core + 2 x S	0
21067.8	11	0	21067.6	0.1935	9	9	8	8	1	0	0	0	A1S1F	unmodified	1 x Core + 1 x S	2 x Core + 3 x S	2 x Core + 3 x S	0
21067.8	11	0	21067.6	0.1935	9	9	8	8	1	0	0	0	A3S2G1F	unmodified	1 x Core + 2 x S	1 x Core + 2 x S	1 x Core + 2 x S	0
21070.6	2	50.02	21070.6	-0.0011	0	11	10	6	0	0	1	0	A3S1G2	unmodified	2 x Core + 2 x S	2 x Core + 2 x S	1 x Core + 1 x S	0.0447318
21070.6	2	8.68	21070.6	-0.0011	0	11	10	6	0	0	1	0	A2G2	unmodified	2 x Core + 2 x S	2 x Core + 2 x S	2 x Core + 2 x S	0.00776234
21070.6	2	6.96	21070.6	-0.0011	0	11	10	6	0	0	1	0	A2G2	unmodified	2 x Core + 1 x S	2 x Core + 2 x S	2 x Core + 3 x S	0.00622418
21070.6	2	6.87	21070.6	-0.0011	0	11	10	6	0	0	1	0	A3S2G1	unmodified	2 x Core + 1 x S	2 x Core + 2 x S	1 x Core + 1 x S	0.0061437
21070.6	2	5.72	21070.6	-0.0011	0	11	10	6	0	0	1	0	A3G3	unmodified	1 x Core + 1 x S	2 x Core + 2 x S	2 x Core + 3 x S	0.00511528
21070.6	2	5.32	21070.6	-0.0011	0	11	10	6	0	0	1	0	A3S2G1	unmodified	2 x Core + 2 x S	2 x Core + 2 x S	1 x Core	0.00475757
21070.6	2	2.89	21070.6	-0.0011	0	11	10	6	0	0	1	0	A2S1G1	unmodified	2 x Core	2 x Core + 2 x S	2 x Core + 3 x S	0.00258447
21070.6	2	2.66	21070.6	-0.0011	0	11	10	6	0	0	1	0	A3G3	unmodified	2 x Core + 2 x S	2 x Core + 2 x S	1 x Core + 2 x S	0.00237878
21070.6	2	2.46	21070.6	-0.0011	0	11	10	6	0	0	1	0	A2S1G1	unmodified	2 x Core + 1 x S	2 x Core + 2 x S	2 x Core + 2 x S	0.00219993
21070.6	2	1.64	21070.6	-0.0011	0	11	10	6	0	0	1	0	A3S1G2	unmodified	2 x Core + 1 x S	2 x Core + 3 x S	1 x Core + 1 x S	0.00146662
21070.6	2	1.6	21070.6	-0.0011	0	11	10	6	0	0	1	0	A3S1G2	unmodified	2 x Core + 2 x S	2 x Core + 3 x S	1 x Core	0.00143085
21070.6	2	1.59	21070.6	-0.0011	0	11	10	6	0	0	1	0	A3S1G2	unmodified	2 x Core + 1 x S	2 x Core + 2 x S	1 x Core + 2 x S	0.0014219
21070.6	2	0.49	21070.6	-0.0011	0	11	10	6	0	0	1	0	A3S3	unmodified	2 x Core	2 x Core + 2 x S	1 x Core + 1 x S	0.000438197
21070.6	2	0.45	21070.6	-0.0011	0	11	10	6	0	0	1	0	A2S1G1	unmodified	2 x Core + 1 x S	2 x Core + 1 x S	2 x Core + 3 x S	0.000402426
21070.6	2	0.43	21070.6	-0.0011	0	11	10	6	0	0	1	0	A2S2	A2G1	unmodified	1 x Core + 2 x S	1 x Core + 2 x S	0.00038454
21070.6	2	0.33	21070.6	-0.0011	0	11	10	6	0	0	1	0	A3S2G1	unmodified	2 x Core	2 x Core + 2 x S	1 x Core + 2 x S	0.000295112
21070.6	2	0.31	21070.6	-0.0011	0	11	10	6	0	0	1	0	A3S2G1	unmodified	2 x Core	2 x Core + 3 x S	1 x Core + 1 x S	0.000277227
21070.6	2	0.3	21070.6	-0.0011	0	11	10	6	0	0	1	0	A2S2	unmodified	2 x Core	2 x Core + 2 x S	2 x Core + 2 x S	0.000268284
21070.6	2	0.26	21070.6	-0.0011	0	11	10	6	0	0	1	0	A3S3	unmodified	2 x Core + 1 x S	2 x Core + 2 x S	1 x Core	0.000232513
21070.6	2	0.25	21070.6	-0.0011	0	11	10	6	0	0	1	0	A2G2	unmodified	2 x Core	2 x Core + 3 x S	2 x Core + 3 x S	0.00022357
21070.6	2	0.13	21070.6	-0.0011	0	11	10	6	0	0	1	0	A3S2G1	unmodified	2 x Core + 1 x S	2 x Core + 3 x S	1 x Core	0.000116256
21070.6	2	0.1	21070.6	-0.0011	0	11	10	6	0	0	1	0	A1S1	A2G1	1 x Core + 1 x S	1 x Core + 2 x S	1 x Core + 2 x S	8.94279e-05
21070.6	2	0.09	21070.6	-0.0011	0	11	10	6	0	0	1	0	A2S2	unmodified	2 x Core	2 x Core + 1 x S	2 x Core + 3 x S	8.04851e-05
21070.6	2	0.08	21070.6	-0.0011	0	11	10	6	0	0	1	0	A3S1G2	unmodified	2 x Core	2 x Core + 3 x S	1 x Core + 2 x S	7.15423e-05
21070.6	2	0.08	21070.6	-0.0011	0	11	10	6	0	0	1	0	A3S3	unmodified	2 x Core + 1 x S	2 x Core + 1 x S	1 x Core + 1 x S	7.15423e-05
21070.6	2	0.06	21070.6	-0.0011	0	11	10	6	0	0	1	0	A3G3	unmodified	2 x Core + 1 x S	2 x Core + 3 x S	1 x Core + 2 x S	5.36568e-05
21070.6	2	0.05	21070.6	-0.0011	0	11	10	6	0	0	1	0	A3S2G1	unmodified	2 x Core + 1 x S	2 x Core + 1 x S	1 x Core + 2 x S	4.4714e-05
21070.6	2	0.05	21070.6	-0.0011	0	11	10	6	0	0	1	0	A2S2	unmodified	2 x Core + 1 x S	2 x Core + 1 x S	2 x Core + 2 x S	4.4714e-05
21070.6	2	0.04	21070.6	-0.0011	0	11	10	6	0	0	1	0	A1S1	A2G1	unmodified	2 x Core + 3 x S	1 x Core + 2 x S	3.57712e-05
21070.6	2	0.02	21070.6	-0.0011	0	11	10	6	0	0	1	0	A4S4	unmodified	1 x Core + 1 x S	2 x Core + 1 x S	1 x Core	1.78856e-05
21070.6	2	0.02	21070.6	-0.0011	0	11	10	6	0	0	1	0	A3G3	unmodified	1 x Core	2 x Core + 3 x S	2 x Core + 3 x S	1.78856e-05
21070.6	2	0.01	21070.6	-0.0011	0	11	10	6	0	0	1	0	A3S3	unmodified	2 x Core	2 x Core + 3 x S	1 x Core	8.94279e-06
21070.6	2	0.01	21070.6	-0.0011	0	11	10	6	0	0	1	0	A4S4	unmodified	1 x Core	2 x Core + 2 x S	1 x Core	8.94279e-06
21070.6	2	0.01	21070.6	-0.0011	0	11	10	6	0	0	1	0	A4S4	unmodified	2 x Core	1 x Core + 1 x S	1 x Core + 1 x S	8.94279e-06
21070.6	2	0.01	21070.6	-0.0011	0	11	10	6	0	0	1	0	A3S3	unmodified	2 x Core	2 x Core + 1 x S	1 x Core + 2 x S	8.94279e-06
21070.6	2	0	21070.6	-0.0011	0	11	10	6	0	0	1	0	A4S4	unmodified	2 x Core	2 x Core + 2 x S	unmodified	0
21070.6	2	0	21070.6	-0.0011	0	11	10	6	0	0	1	0	A4S4	unmodified	2 x Core	1 x Core + 2 x S	1 x Core	0
21070.6	2	0	21070.6	-0.0011	0	11	10	6	0	0	1	0	A1G1	A2G1	1 x Core + 2 x S	1 x Core + 2 x S	1 x Core + 2 x S	0
21070.6	2	0	21070.6	-0.0011	0	11	10	6	0	0	1	0	A4S4	unmodified	2 x Core + 1 x S	2 x Core + 1 x S	unmodified	0
21082.7	3.6																	0
21092.6	1.1																	0
21100.7	0.5	72.35	21100.6	0.1	5	9	8	8	1	2	1	0	unmodified	A2S2F	1 x Core + 1 x S	2 x Core + 3 x S	1 x Core + 2 x S	0.0161753
21100.7	0.5	20.41	21100.6	0.1	5	9	8	8	1	2	1	0	unmodified	A2S2F	2 x Core + 2 x S	1 x Core + 2 x S	1 x Core + 2 x S	0.00456306
21100.7	0.5	6.46	21100.6	0.1	5	9	8	8	1	2	1	0	unmodified	A2S2F	unmodified	2 x Core + 3 x S	2 x Core + 3 x S	0.00144426
21100.7	0.5	0.7	21100.6	0.1	5	9	8	8	1	2	1	0	unmodified	A2S1G1F	1 x Core + 2 x S	2 x Core + 3 x S	1 x Core + 2 x S	0.000156499
21100.7	0.5	0.05	21100.6	0.1	5	9	8	8	1	2	1	0	A3S3F	unmodified	1 x Core + 1 x S	1 x Core + 2 x S	1 x Core + 2 x S	1.11785e-05
21100.7	0.5	0.02	21100.6	0.1	5	9	8	8	1	2	1	0	A3S3F	unmodified	unmodified	2 x Core + 3 x S	1 x Core + 2 x S	4.4714e-06
21100.7	0.5	0	21100.6	0.1	5	9	8	8	1	2	1	0	A1S1F	unmodified	2 x Core + 2 x S	2 x Core + 3 x S	1 x Core + 2 x S	0
21100.7	0.5	0	21100.6	0.1	5	9	8	8	1	2	1	0	A1S1F	unmodified	1 x Core + 1 x S	2 x Core + 3 x S	2 x Core + 3 x S	0
21100.7	0.5	0	21100.6	0.1	5	9	8	8	1	2	1	0	A3S2G1F	unmodified	1 x Core + 2 x S	1 x Core + 2 x S	1 x Core + 2 x S	0
21103.7	1.5	38.84	21103.6	0.1157	5	12	10	5	1	1	1	0	A2S1G1	A2S2F	1 x Core + 1 x S	unmodified	1 x Core + 1 x S	0.0260504
21103.7	1.5	16.7	21103.6	0.1157	5	12	10	5	1	1	1	0	A2S2	A2S1G1F	1 x Core + 1 x S	unmodified	1 x Core + 1 x S	0.0112008
21103.7	1.5	12.31	21103.6	0.1157	5	12	10	5	1	1	1	0	A2S1G1	A2S1G1F	unmodified	1 x Core + 2 x S	1 x Core + 1 x S	0.00825643
21103.7	1.5	8.47	21103.6	0.1157	5	12	10	5	1	1	1	0	A2G2	A2S2F	unmodified	1 x Core + 2 x S	1 x Core + 1 x S	0.00568091
21103.7	1.5	4.27	21103.6	0.1157	5	12	10	5	1	1	1	0	A2S2	A2S2F	unmodified	1 x Core	1 x Core + 1 x S	0.00286393
21103.7	1.5	3.25	21103.6	0.1157	5	12	10	5	1	1	1	0	A2S1G1	A2S2F	unmodified	2 x Core + 2 x S	unmodified	0.00217981
21103.7	1.5	1.71	21103.6	0.1157	5	12	10	5	1	1	1	0	A1S1	A2S1G1F	unmodified	2 x Core + 2 x S	1 x Core + 1 x S	0.00114691
21103.7	1.5	1.62	21103.6	0.1157	5	12	10	5	1	1	1	0	A1S1	A2S1G1F	1 x Core + 1 x S	1 x Core + 1 x S	1 x Core + 1 x S	0.00108655
21103.7	1.5	1.48	21103.6	0.1157	5	12	10	5	1	1	1	0	A2S1G1	A2S2F	unmodified	1 x Core + 2 x S	1 x Core	0.00099265
21103.7	1.5	1.44	21103.6	0.1157	5	12	10	5	1	1	1	0	A2S2	A2G2F	unmodified	1 x Core + 2 x S	1 x Core + 1 x S	0.000965822
21103.7	1.5	1.4	21103.6	0.1157	5	12	10	5	1	1	1	0	A2S2	A2S1G1F	unmodified	2 x Core + 2 x S	unmodified	0.000938993
21103.7	1.5	1.15	21103.6	0.1157	5	12	10	5	1	1	1	0	A1G1	A2S2F	unmodified	2 x Core + 2 x S	1 x Core + 1 x S	0.000771316
21103.7	1.5	1.09	21103.6	0.1157	5	12	10	5	1	1	1	0	A1G1	A2S2F	1 x Core + 1 x S	1 x Core + 1 x S	1 x Core + 1 x S	0.000731073
21103.7	1.5	0.77	21103.6	0.1157	5	12	10	5	1	1	1	0	A2S1G1	A2S1G1F	unmodified	unmodified	2 x Core + 3 x S	0.000516446
21103.7	1.5	0.63	21103.6	0.1157	5	12	10	5	1	1	1	0	A2S2	A2S1G1F	unmodified	1 x Core + 2 x S	1 x Core	0.000422547
21103.7	1.5	0.61	21103.6	0.1157	5	12	10	5	1	1	1	0	A2G2	A2S1G1F	unmodified	1 x Core + 2 x S	1 x Core + 2 x S	0.000409133
21103.7	1.5	0.61	21103.6	0.1157	5	12	10	5	1	1	1	0	A1S1	A2S2F	1 x Core + 1 x S	1 x Core	1 x Core + 1 x S	0.000409133
21103.7	1.5	0.53	21103.6	0.1157	5	12	10	5	1	1	1	0	A2G2	A2S2F	unmodified	unmodified	2 x Core + 3 x S	0.000355476
21103.7	1.5	0.52	21103.6	0.1157	5	12	10	5	1	1	1	0	A1G1	A2S1G1F	1 x Core + 1 x S	1 x Core + 2 x S	1 x Core + 1 x S	0.000348769
21103.7	1.5	0.4	21103.6	0.1157	5	12	10	5	1	1	1	0	A3S2G1	A2S2F	unmodified	unmodified	1 x Core + 1 x S	0.000268284
21103.7	1.5	0.24	21103.6	0.1157	5	12	10	5	1	1	1	0	A2S1G1	A2G2F	unmodified	1 x Core + 2 x S	1 x Core + 2 x S	0.00016097
21103.7	1.5	0.23	21103.6	0.1157	5	12	10	5	1	1	1	0	A1S1	A2S2F	unmodified	2 x Core + 2 x S	1 x Core	0.000154263
21103.7	1.5	0.21	21103.6	0.1157	5	12	10	5	1	1	1	0	A1S1	A2G2F	1 x Core + 1 x S	1 x Core + 2 x S	1 x Core + 1 x S	0.000140849
21103.7	1.5	0.18	21103.6	0.1157	5	12	10	5	1	1	1	0	A1G1	A2S1G1F	unmodified	2 x Core + 3 x S	1 x Core + 1 x S	0.000120728
21103.7	1.5	0.17	21103.6	0.1157	5	12	10	5	1	1	1	0	A1G1	A2S1G1F	unmodified	2 x Core + 2 x S	1 x Core + 2 x S	0.000114021
21103.7	1.5	0.16	21103.6	0.1157	5	12	10	5	1	1	1	0	A1S1	A2S1G1F	1 x Core + 1 x S	1 x Core + 2 x S	1 x Core	0.000107314
21103.7	1.5	0.13	21103.6	0.1157	5	12	10	5	1	1	1	0	A1S1	A2S2F	unmodified	2 x Core + 1 x S	1 x Core + 1 x S	8.71922e-05
21103.7	1.5	0.11	21103.6	0.1157	5	12	10	5	1	1	1	0	A2S2	A2S2F	unmodified	2 x Core + 1 x S	unmodified	7.3778e-05
21103.7	1.5	0.11	21103.6	0.1157	5	12	10	5	1	1	1	0	A1G1	A2S2F	1 x Core + 1 x S	1 x Core + 2 x S	1 x Core	7.3778e-05
21103.7	1.5	0.1	21103.6	0.1157	5	12	10	5	1	1	1	0	A3S3	A2S1G1F	unmodified	unmodified	1 x Core + 1 x S	6.70709e-05
21103.7	1.5	0.09	21103.6	0.1157	5	12	10	5	1	1	1	0	A3S1G2	A2S2F	unmodified	unmodified	1 x Core + 2 x S	6.03638e-05
21103.7	1.5	0.09	21103.6	0.1157	5	12	10	5	1	1	1	0	A2S2	A2G2F	unmodified	unmodified	2 x Core + 3 x S	6.03638e-05
21103.7	1.5	0.07	21103.6	0.1157	5	12	10	5	1	1	1	0	A1S1	A2G2F	unmodified	2 x Core + 3 x S	1 x Core + 1 x S	4.69497e-05
21103.7	1.5	0.07	21103.6	0.1157	5	12	10	5	1	1	1	0	A1S1	A2G2F	unmodified	2 x Core + 2 x S	1 x Core + 2 x S	4.69497e-05
21103.7	1.5	0.07	21103.6	0.1157	5	12	10	5	1	1	1	0	A3S2G1	A2S1G1F	unmodified	unmodified	1 x Core + 2 x S	4.69497e-05
21103.7	1.5	0.03	21103.6	0.1157	5	12	10	5	1	1	1	0	A1S1	A2S1G1F	unmodified	2 x Core + 3 x S	1 x Core	2.01213e-05
21103.7	1.5	0.02	21103.6	0.1157	5	12	10	5	1	1	1	0	A1G1	A2S2F	unmodified	2 x Core + 3 x S	1 x Core	1.34142e-05
21103.7	1.5	0.02	21103.6	0.1157	5	12	10	5	1	1	1	0	A1S1	A2S1G1F	unmodified	2 x Core + 1 x S	1 x Core + 2 x S	1.34142e-05
21103.7	1.5	0.02	21103.6	0.1157	5	12	10	5	1	1	1	0	A1G1	A2G2F	1 x Core + 1 x S	1 x Core + 2 x S	1 x Core + 2 x S	1.34142e-05
21103.7	1.5	0.01	21103.6	0.1157	5	12	10	5	1	1	1	0	A3S3	A2S2F	unmodified	unmodified	1 x Core	6.70709e-06
21103.7	1.5	0.01	21103.6	0.1157	5	12	10	5	1	1	1	0	A1G1	A2S2F	unmodified	2 x Core + 1 x S	1 x Core + 2 x S	6.70709e-06
21103.7	1.5	0.01	21103.6	0.1157	5	13	10	5	0	0	1	0	M5	A2G1	1 x Core + 1 x S	2 x Core + 2 x S	1 x Core + 2 x S	6.70709e-06
21103.7	1.5	0.01	21103.6	0.1157	5	13	10	5	0	0	1	0	M5	A2G1	1 x Core + 1 x S	2 x Core + 3 x S	1 x Core + 1 x S	6.70709e-06
21103.7	1.5	0.01	21103.6	0.1157	5	12	10	5	1	1	1	0	A1G1	A2G2F	unmodified	2 x Core + 3 x S	1 x Core + 2 x S	6.70709e-06
21103.7	1.5	0.01	21103.6	0.1157	5	13	10	5	0	0	1	0	M5-A1S1	A2G1	1 x Core + 1 x S	1 x Core + 2 x S	1 x Core + 1 x S	6.70709e-06
21103.7	1.5	0.01	21103.6	0.1157	5	12	10	5	1	1	1	0	A1S1	A2S2F	1 x Core	1 x Core + 2 x S	1 x Core	6.70709e-06
21103.7	1.5	0	21103.6	0.1157	5	12	10	5	1	1	1	0	A3S3	A2G2F	unmodified	unmodified	1 x Core + 2 x S	0
21103.7	1.5	0	21103.6	0.1157	5	12	10	5	1	1	1	0	A1G1	A2S1G1F	1 x Core	1 x Core + 2 x S	1 x Core + 2 x S	0
21103.7	1.5	0	21103.6	0.1157	5	12	10	5	1	1	1	0	A1S1	A2S2F	2 x Core	unmodified	1 x Core + 2 x S	0
21103.7	1.5	0	21103.6	0.1157	5	13	10	5	0	0	1	0	M5-A1S1	A2G1	unmodified	2 x Core + 3 x S	1 x Core + 1 x S	0
21103.7	1.5	0	21103.6	0.1157	5	13	10	5	0	0	1	0	M5-A1S1	A2G1	unmodified	2 x Core + 2 x S	1 x Core + 2 x S	0
21103.7	1.5	0	21103.6	0.1157	5	13	10	5	0	0	1	0	M5	A2G1	unmodified	2 x Core + 2 x S	2 x Core + 3 x S	0
21103.7	1.5	0	21103.6	0.1157	5	12	10	5	1	1	1	0	A1S1	A2G2F	1 x Core	1 x Core + 2 x S	1 x Core + 2 x S	0
21103.7	1.5	0	21103.6	0.1157	5	13	10	5	0	0	1	0	M5-A1G1	A2G1	1 x Core + 1 x S	1 x Core + 2 x S	1 x Core + 2 x S	0
21103.7	1.5	0	21103.6	0.1157	5	12	10	5	1	1	1	0	A4S4	A2S1G1F	unmodified	unmodified	unmodified	0
21103.7	1.5	0	21103.6	0.1157	5	13	10	5	0	0	1	0	M5-A1G1	A2G1	unmodified	2 x Core + 3 x S	1 x Core + 2 x S	0
21103.7	1.5	0	21103.6	0.1157	5	13	10	5	0	0	1	0	M5	A2G1	1 x Core	2 x Core + 3 x S	1 x Core + 2 x S	0
21103.7	1.5	0	21103.6	0.1157	5	13	10	5	0	0	1	0	M5	A2G1	2 x Core + 1 x S	1 x Core + 2 x S	1 x Core + 2 x S	0
21103.7	1.5	0	21103.6	0.1157	5	13	10	5	0	0	1	0	M5-A1S1	A2G1	1 x Core	1 x Core + 2 x S	1 x Core + 2 x S	0
21113.6	0.5	57.64	21113.7	-0.0176	-1	12	13	3	1	0	0	0	A2G0F	A2G1	2 x Core	2 x Core + 2 x S	1 x Core + 1 x S	0.0128866
21113.6	0.5	30.97	21113.7	-0.0176	-1	12	13	3	1	0	0	0	A2G0F	A2G1	2 x Core + 1 x S	2 x Core + 2 x S	1 x Core	0.00692396
21113.6	0.5	9.22	21113.7	-0.0176	-1	12	13	3	1	0	0	0	A2G0F	A2G1	2 x Core + 1 x S	2 x Core + 1 x S	1 x Core + 1 x S	0.00206131
21113.6	0.5	1.47	21113.7	-0.0176	-1	12	13	3	1	0	0	0	A2G0F	A2G1	2 x Core	2 x Core + 3 x S	1 x Core	0.000328648
21113.6	0.5	0.71	21113.7	-0.0176	-1	12	13	3	1	0	0	0	A2G0F	A2G1	2 x Core	2 x Core + 1 x S	1 x Core + 2 x S	0.000158735
21124.7	0.5	55.14	21124.6	0.0739	3	9	9	8	0	0	0	0	A2S1G0	unmodified	2 x Core + 2 x S	2 x Core + 3 x S	1 x Core + 2 x S	0.0123276
21124.7	0.5	43.6	21124.6	0.0739	3	9	9	8	0	0	0	0	A2S1G0	unmodified	1 x Core + 1 x S	2 x Core + 3 x S	2 x Core + 3 x S	0.00974764
21124.7	0.5	0.66	21124.6	0.0739	3	9	9	8	0	0	0	0	A2G1	unmodified	1 x Core + 2 x S	2 x Core + 3 x S	2 x Core + 3 x S	0.000147556
21124.7	0.5	0.59	21124.6	0.0739	3	8	9	8	1	1	0	0	A2G0F	unmodified	1 x Core + 2 x S	2 x Core + 3 x S	2 x Core + 3 x S	0.000131906
21141.5	62.2	60.26	21141.6	-0.0725	-3	10	9	7	1	0	0	0	unmodified	A2S2F	2 x Core + 2 x S	2 x Core + 2 x S	1 x Core + 1 x S	1.67596
21141.5	62.2	21.8	21141.6	-0.0725	-3	10	9	7	1	0	0	0	unmodified	A2S1G1F	1 x Core + 1 x S	2 x Core + 2 x S	2 x Core + 3 x S	0.606303
21141.5	62.2	10.13	21141.6	-0.0725	-3	10	9	7	1	0	0	0	unmodified	A2S1G1F	2 x Core + 2 x S	2 x Core + 2 x S	1 x Core + 2 x S	0.281736
21141.5	62.2	1.98	21141.6	-0.0725	-3	10	9	7	1	0	0	0	unmodified	A2S2F	2 x Core + 1 x S	2 x Core + 3 x S	1 x Core + 1 x S	0.0550679
21141.5	62.2	1.93	21141.6	-0.0725	-3	10	9	7	1	0	0	0	unmodified	A2S2F	2 x Core + 2 x S	2 x Core + 3 x S	1 x Core	0.0536773
21141.5	62.2	1.91	21141.6	-0.0725	-3	10	9	7	1	0	0	0	unmodified	A2S2F	2 x Core + 1 x S	2 x Core + 2 x S	1 x Core + 2 x S	0.0531211
21141.5	62.2	0.6	21141.6	-0.0725	-3	10	9	7	1	0	0	0	unmodified	A2G2F	2 x Core + 2 x S	2 x Core + 3 x S	1 x Core + 2 x S	0.0166873
21141.5	62.2	0.47	21141.6	-0.0725	-3	10	9	7	1	0	0	0	unmodified	A2G2F	1 x Core + 1 x S	2 x Core + 3 x S	2 x Core + 3 x S	0.0130717
21141.5	62.2	0.24	21141.6	-0.0725	-3	10	9	7	1	0	0	0	unmodified	A2S1G1F	2 x Core + 1 x S	2 x Core + 3 x S	1 x Core + 2 x S	0.0066749
21141.5	62.2	0.2	21141.6	-0.0725	-3	10	9	7	1	0	0	0	A3S3F	unmodified	1 x Core + 1 x S	2 x Core + 2 x S	1 x Core + 1 x S	0.00556242
21141.5	62.2	0.1	21141.6	-0.0725	-3	10	9	7	1	0	0	0	A3S2G1F	unmodified	1 x Core + 1 x S	2 x Core + 2 x S	1 x Core + 2 x S	0.00278121
21141.5	62.2	0.1	21141.6	-0.0725	-3	10	9	7	1	0	0	0	unmodified	A2S2F	2 x Core	2 x Core + 3 x S	1 x Core + 2 x S	0.00278121
21141.5	62.2	0.07	21141.6	-0.0725	-3	10	9	7	1	0	0	0	A3S2G1F	unmodified	1 x Core + 1 x S	2 x Core + 3 x S	1 x Core + 1 x S	0.00194685
21141.5	62.2	0.06	21141.6	-0.0725	-3	10	9	7	1	0	0	0	unmodified	A2S1G1F	1 x Core	2 x Core + 3 x S	2 x Core + 3 x S	0.00166873
21141.5	62.2	0.04	21141.6	-0.0521	-2	9	9	8	0	1	1	0	A2S1G0	unmodified	2 x Core + 2 x S	2 x Core + 3 x S	1 x Core + 2 x S	0.00111248
21141.5	62.2	0.03	21141.6	-0.0521	-2	9	9	8	0	1	1	0	A2S1G0	unmodified	1 x Core + 1 x S	2 x Core + 3 x S	2 x Core + 3 x S	0.000834363
21141.5	62.2	0.02	21141.6	-0.0725	-3	10	9	7	1	0	0	0	A3S3F+LacN1	unmodified	1 x Core + 1 x S	1 x Core + 2 x S	1 x Core + 1 x S	0.000556242
21141.5	62.2	0.01	21141.6	-0.0725	-3	10	9	7	1	0	0	0	A3S1G2F	unmodified	1 x Core + 1 x S	2 x Core + 3 x S	1 x Core + 2 x S	0.000278121
21141.5	62.2	0.01	21141.6	-0.0725	-3	10	9	7	1	0	0	0	A3S2G1F	unmodified	unmodified	2 x Core + 2 x S	2 x Core + 3 x S	0.000278121
21141.5	62.2	0.01	21141.6	-0.0725	-3	10	9	7	1	0	0	0	A3S3F+LacN1	unmodified	unmodified	2 x Core + 3 x S	1 x Core + 1 x S	0.000278121
21141.5	62.2	0.01	21141.6	-0.0725	-3	10	9	7	1	0	0	0	A3S3F+LacN1	unmodified	unmodified	2 x Core + 2 x S	1 x Core + 2 x S	0.000278121
21141.5	62.2	0.01	21141.6	-0.0725	-3	10	9	7	1	0	0	0	A3S3F	unmodified	1 x Core + 1 x S	2 x Core + 3 x S	1 x Core	0.000278121
21141.5	62.2	0.01	21141.6	-0.0725	-3	10	9	7	1	0	0	0	A3S3F	unmodified	2 x Core + 2 x S	2 x Core + 2 x S	unmodified	0.000278121
21141.5	62.2	0	21141.6	-0.0725	-3	10	9	7	1	0	0	0	A3S3F	unmodified	1 x Core + 1 x S	2 x Core + 1 x S	1 x Core + 2 x S	0
21141.5	62.2	0	21141.6	-0.0725	-3	10	9	7	1	0	0	0	A3S1G2F	unmodified	2 x Core + 2 x S	1 x Core + 2 x S	1 x Core + 2 x S	0
21141.5	62.2	0	21141.6	-0.0725	-3	10	9	7	1	0	0	0	A3S3F	unmodified	2 x Core + 2 x S	1 x Core + 2 x S	1 x Core	0
21141.5	62.2	0	21141.6	-0.0725	-3	10	9	7	1	0	0	0	A3S1G2F	unmodified	unmodified	2 x Core + 3 x S	2 x Core + 3 x S	0
21141.5	62.2	0	21141.6	-0.0725	-3	10	9	7	1	0	0	0	A3S2G1F+LacN1	unmodified	1 x Core + 1 x S	1 x Core + 2 x S	1 x Core + 2 x S	0
21141.5	62.2	0	21141.6	-0.0725	-3	10	9	7	1	0	0	0	A3S2G1F	unmodified	1 x Core	2 x Core + 3 x S	1 x Core + 2 x S	0
21141.5	62.2	0	21141.6	-0.0521	-2	9	9	8	0	1	1	0	A2G1	unmodified	1 x Core + 2 x S	2 x Core + 3 x S	2 x Core + 3 x S	0
21141.5	62.2	0	21141.6	-0.0521	-2	8	9	8	1	2	1	0	A2G0F	unmodified	1 x Core + 2 x S	2 x Core + 3 x S	2 x Core + 3 x S	0
21141.5	62.2	0	21141.6	-0.0725	-3	10	9	7	1	0	0	0	A3S2G1F	unmodified	2 x Core + 1 x S	1 x Core + 2 x S	1 x Core + 2 x S	0
21141.5	62.2	0	21141.6	-0.0725	-3	10	9	7	1	0	0	0	A3S3F	unmodified	unmodified	2 x Core + 1 x S	2 x Core + 3 x S	0
21141.5	62.2	0	21141.6	-0.0725	-3	10	9	7	1	0	0	0	A3S2G1F+LacN1	unmodified	unmodified	2 x Core + 3 x S	1 x Core + 2 x S	0
21141.5	62.2	0	21141.6	-0.0725	-3	10	9	7	1	0	0	0	A1S1F	unmodified	2 x Core + 2 x S	2 x Core + 2 x S	2 x Core + 2 x S	0
21141.5	62.2	0	21141.6	-0.0725	-3	10	9	7	1	0	0	0	A1S1F	unmodified	2 x Core + 1 x S	2 x Core + 2 x S	2 x Core + 3 x S	0
21141.5	62.2	0	21141.6	-0.0725	-3	10	9	7	1	0	0	0	A3S3F+LacN1	unmodified	1 x Core	1 x Core + 2 x S	1 x Core + 2 x S	0
21141.5	62.2	0	21141.6	-0.0725	-3	10	9	7	1	0	0	0	A3S3F	unmodified	2 x Core	1 x Core + 2 x S	1 x Core + 2 x S	0
21141.5	62.2	0	21141.6	-0.0725	-3	10	9	7	1	0	0	0	A1S1F	unmodified	2 x Core	2 x Core + 3 x S	2 x Core + 3 x S	0
21157.6	7.4	60.26	21157.6	0.0365	2	10	9	7	1	1	0	0	unmodified	A2S2F	2 x Core + 2 x S	2 x Core + 2 x S	1 x Core + 1 x S	0.19939
21157.6	7.4	21.8	21157.6	0.0365	2	10	9	7	1	1	0	0	unmodified	A2S1G1F	1 x Core + 1 x S	2 x Core + 2 x S	2 x Core + 3 x S	0.0721326
21157.6	7.4	10.13	21157.6	0.0365	2	10	9	7	1	1	0	0	unmodified	A2S1G1F	2 x Core + 2 x S	2 x Core + 2 x S	1 x Core + 2 x S	0.0335185
21157.6	7.4	1.98	21157.6	0.0365	2	10	9	7	1	1	0	0	unmodified	A2S2F	2 x Core + 1 x S	2 x Core + 3 x S	1 x Core + 1 x S	0.00655149
21157.6	7.4	1.93	21157.6	0.0365	2	10	9	7	1	1	0	0	unmodified	A2S2F	2 x Core + 2 x S	2 x Core + 3 x S	1 x Core	0.00638605
21157.6	7.4	1.91	21157.6	0.0365	2	10	9	7	1	1	0	0	unmodified	A2S2F	2 x Core + 1 x S	2 x Core + 2 x S	1 x Core + 2 x S	0.00631987
21157.6	7.4	0.6	21157.6	0.0365	2	10	9	7	1	1	0	0	unmodified	A2G2F	2 x Core + 2 x S	2 x Core + 3 x S	1 x Core + 2 x S	0.0019853
21157.6	7.4	0.47	21157.6	0.0365	2	10	9	7	1	1	0	0	unmodified	A2G2F	1 x Core + 1 x S	2 x Core + 3 x S	2 x Core + 3 x S	0.00155515
21157.6	7.4	0.24	21157.6	0.0365	2	10	9	7	1	1	0	0	unmodified	A2S1G1F	2 x Core + 1 x S	2 x Core + 3 x S	1 x Core + 2 x S	0.00079412
21157.6	7.4	0.2	21157.6	0.0365	2	10	9	7	1	1	0	0	A3S3F	unmodified	1 x Core + 1 x S	2 x Core + 2 x S	1 x Core + 1 x S	0.000661767
21157.6	7.4	0.1	21157.6	0.0365	2	10	9	7	1	1	0	0	A3S2G1F	unmodified	1 x Core + 1 x S	2 x Core + 2 x S	1 x Core + 2 x S	0.000330883
21157.6	7.4	0.1	21157.6	0.0365	2	10	9	7	1	1	0	0	unmodified	A2S2F	2 x Core	2 x Core + 3 x S	1 x Core + 2 x S	0.000330883
21157.6	7.4	0.07	21157.6	0.0365	2	10	9	7	1	1	0	0	A3S2G1F	unmodified	1 x Core + 1 x S	2 x Core + 3 x S	1 x Core + 1 x S	0.000231618
21157.6	7.4	0.06	21157.6	0.0365	2	10	9	7	1	1	0	0	unmodified	A2S1G1F	1 x Core	2 x Core + 3 x S	2 x Core + 3 x S	0.00019853
21157.6	7.4	0.04	21157.6	0.0569	3	9	9	8	0	2	1	0	A2S1G0	unmodified	2 x Core + 2 x S	2 x Core + 3 x S	1 x Core + 2 x S	0.000132353
21157.6	7.4	0.03	21157.6	0.0569	3	9	9	8	0	2	1	0	A2S1G0	unmodified	1 x Core + 1 x S	2 x Core + 3 x S	2 x Core + 3 x S	9.9265e-05
21157.6	7.4	0.02	21157.6	0.0365	2	10	9	7	1	1	0	0	A3S3F+LacN1	unmodified	1 x Core + 1 x S	1 x Core + 2 x S	1 x Core + 1 x S	6.61767e-05
21157.6	7.4	0.01	21157.6	0.0365	2	10	9	7	1	1	0	0	A3S1G2F	unmodified	1 x Core + 1 x S	2 x Core + 3 x S	1 x Core + 2 x S	3.30883e-05
21157.6	7.4	0.01	21157.6	0.0365	2	10	9	7	1	1	0	0	A3S2G1F	unmodified	unmodified	2 x Core + 2 x S	2 x Core + 3 x S	3.30883e-05
21157.6	7.4	0.01	21157.6	0.0365	2	10	9	7	1	1	0	0	A3S3F+LacN1	unmodified	unmodified	2 x Core + 3 x S	1 x Core + 1 x S	3.30883e-05
21157.6	7.4	0.01	21157.6	0.0365	2	10	9	7	1	1	0	0	A3S3F+LacN1	unmodified	unmodified	2 x Core + 2 x S	1 x Core + 2 x S	3.30883e-05
21157.6	7.4	0.01	21157.6	0.0365	2	10	9	7	1	1	0	0	A3S3F	unmodified	1 x Core + 1 x S	2 x Core + 3 x S	1 x Core	3.30883e-05
21157.6	7.4	0.01	21157.6	0.0365	2	10	9	7	1	1	0	0	A3S3F	unmodified	2 x Core + 2 x S	2 x Core + 2 x S	unmodified	3.30883e-05
21157.6	7.4	0	21157.6	0.0365	2	10	9	7	1	1	0	0	A3S3F	unmodified	1 x Core + 1 x S	2 x Core + 1 x S	1 x Core + 2 x S	0
21157.6	7.4	0	21157.6	0.0365	2	10	9	7	1	1	0	0	A3S1G2F	unmodified	2 x Core + 2 x S	1 x Core + 2 x S	1 x Core + 2 x S	0
21157.6	7.4	0	21157.6	0.0365	2	10	9	7	1	1	0	0	A3S3F	unmodified	2 x Core + 2 x S	1 x Core + 2 x S	1 x Core	0
21157.6	7.4	0	21157.6	0.0365	2	10	9	7	1	1	0	0	A3S1G2F	unmodified	unmodified	2 x Core + 3 x S	2 x Core + 3 x S	0
21157.6	7.4	0	21157.6	0.0365	2	10	9	7	1	1	0	0	A3S2G1F+LacN1	unmodified	1 x Core + 1 x S	1 x Core + 2 x S	1 x Core + 2 x S	0
21157.6	7.4	0	21157.6	0.0365	2	10	9	7	1	1	0	0	A3S2G1F	unmodified	1 x Core	2 x Core + 3 x S	1 x Core + 2 x S	0
21157.6	7.4	0	21157.6	0.0569	3	9	9	8	0	2	1	0	A2G1	unmodified	1 x Core + 2 x S	2 x Core + 3 x S	2 x Core + 3 x S	0
21157.6	7.4	0	21157.6	0.0365	2	10	9	7	1	1	0	0	A3S2G1F	unmodified	2 x Core + 1 x S	1 x Core + 2 x S	1 x Core + 2 x S	0
21157.6	7.4	0	21157.6	0.0365	2	10	9	7	1	1	0	0	A3S3F	unmodified	unmodified	2 x Core + 1 x S	2 x Core + 3 x S	0
21157.6	7.4	0	21157.6	0.0365	2	10	9	7	1	1	0	0	A3S2G1F+LacN1	unmodified	unmodified	2 x Core + 3 x S	1 x Core + 2 x S	0
21157.6	7.4	0	21157.6	0.0365	2	10	9	7	1	1	0	0	A1S1F	unmodified	2 x Core + 2 x S	2 x Core + 2 x S	2 x Core + 2 x S	0
21157.6	7.4	0	21157.6	0.0365	2	10	9	7	1	1	0	0	A1S1F	unmodified	2 x Core + 1 x S	2 x Core + 2 x S	2 x Core + 3 x S	0
21157.6	7.4	0	21157.6	0.0365	2	10	9	7	1	1	0	0	A3S3F+LacN1	unmodified	1 x Core	1 x Core + 2 x S	1 x Core + 2 x S	0
21157.6	7.4	0	21157.6	0.0365	2	10	9	7	1	1	0	0	A3S3F	unmodified	2 x Core	1 x Core + 2 x S	1 x Core + 2 x S	0
21157.6	7.4	0	21157.6	0.0365	2	10	9	7	1	1	0	0	A1S1F	unmodified	2 x Core	2 x Core + 3 x S	2 x Core + 3 x S	0
21173.6	0.7	60.3	21173.6	0.043	2	10	9	7	1	2	0	0	unmodified	A2S2F	2 x Core + 2 x S	2 x Core + 2 x S	1 x Core + 1 x S	0.0188738
21173.6	0.7	21.82	21173.6	0.043	2	10	9	7	1	2	0	0	unmodified	A2S1G1F	1 x Core + 1 x S	2 x Core + 2 x S	2 x Core + 3 x S	0.00682961
21173.6	0.7	10.13	21173.6	0.043	2	10	9	7	1	2	0	0	unmodified	A2S1G1F	2 x Core + 2 x S	2 x Core + 2 x S	1 x Core + 2 x S	0.00317067
21173.6	0.7	1.98	21173.6	0.043	2	10	9	7	1	2	0	0	unmodified	A2S2F	2 x Core + 1 x S	2 x Core + 3 x S	1 x Core + 1 x S	0.000619735
21173.6	0.7	1.93	21173.6	0.043	2	10	9	7	1	2	0	0	unmodified	A2S2F	2 x Core + 2 x S	2 x Core + 3 x S	1 x Core	0.000604086
21173.6	0.7	1.92	21173.6	0.043	2	10	9	7	1	2	0	0	unmodified	A2S2F	2 x Core + 1 x S	2 x Core + 2 x S	1 x Core + 2 x S	0.000600956
21173.6	0.7	0.6	21173.6	0.043	2	10	9	7	1	2	0	0	unmodified	A2G2F	2 x Core + 2 x S	2 x Core + 3 x S	1 x Core + 2 x S	0.000187799
21173.6	0.7	0.47	21173.6	0.043	2	10	9	7	1	2	0	0	unmodified	A2G2F	1 x Core + 1 x S	2 x Core + 3 x S	2 x Core + 3 x S	0.000147109
21173.6	0.7	0.24	21173.6	0.043	2	10	9	7	1	2	0	0	unmodified	A2S1G1F	2 x Core + 1 x S	2 x Core + 3 x S	1 x Core + 2 x S	7.51195e-05
21173.6	0.7	0.2	21173.6	0.043	2	10	9	7	1	2	0	0	A3S3F	unmodified	1 x Core + 1 x S	2 x Core + 2 x S	1 x Core + 1 x S	6.25995e-05
21173.6	0.7	0.1	21173.6	0.043	2	10	9	7	1	2	0	0	A3S2G1F	unmodified	1 x Core + 1 x S	2 x Core + 2 x S	1 x Core + 2 x S	3.12998e-05
21173.6	0.7	0.1	21173.6	0.043	2	10	9	7	1	2	0	0	unmodified	A2S2F	2 x Core	2 x Core + 3 x S	1 x Core + 2 x S	3.12998e-05
21173.6	0.7	0.07	21173.6	0.043	2	10	9	7	1	2	0	0	A3S2G1F	unmodified	1 x Core + 1 x S	2 x Core + 3 x S	1 x Core + 1 x S	2.19098e-05
21173.6	0.7	0.06	21173.6	0.043	2	10	9	7	1	2	0	0	unmodified	A2S1G1F	1 x Core	2 x Core + 3 x S	2 x Core + 3 x S	1.87799e-05
21173.6	0.7	0.02	21173.6	0.043	2	10	9	7	1	2	0	0	A3S3F+LacN1	unmodified	1 x Core + 1 x S	1 x Core + 2 x S	1 x Core + 1 x S	6.25995e-06
21173.6	0.7	0.01	21173.6	0.043	2	10	9	7	1	2	0	0	A3S1G2F	unmodified	1 x Core + 1 x S	2 x Core + 3 x S	1 x Core + 2 x S	3.12998e-06
21173.6	0.7	0.01	21173.6	0.043	2	10	9	7	1	2	0	0	A3S2G1F	unmodified	unmodified	2 x Core + 2 x S	2 x Core + 3 x S	3.12998e-06
21173.6	0.7	0.01	21173.6	0.043	2	10	9	7	1	2	0	0	A3S3F+LacN1	unmodified	unmodified	2 x Core + 3 x S	1 x Core + 1 x S	3.12998e-06
21173.6	0.7	0.01	21173.6	0.043	2	10	9	7	1	2	0	0	A3S3F+LacN1	unmodified	unmodified	2 x Core + 2 x S	1 x Core + 2 x S	3.12998e-06
21173.6	0.7	0.01	21173.6	0.043	2	10	9	7	1	2	0	0	A3S3F	unmodified	1 x Core + 1 x S	2 x Core + 3 x S	1 x Core	3.12998e-06
21173.6	0.7	0.01	21173.6	0.043	2	10	9	7	1	2	0	0	A3S3F	unmodified	2 x Core + 2 x S	2 x Core + 2 x S	unmodified	3.12998e-06
21173.6	0.7	0	21173.6	0.043	2	10	9	7	1	2	0	0	A3S3F	unmodified	1 x Core + 1 x S	2 x Core + 1 x S	1 x Core + 2 x S	0
21173.6	0.7	0	21173.6	0.043	2	10	9	7	1	2	0	0	A3S1G2F	unmodified	2 x Core + 2 x S	1 x Core + 2 x S	1 x Core + 2 x S	0
21173.6	0.7	0	21173.6	0.043	2	10	9	7	1	2	0	0	A3S3F	unmodified	2 x Core + 2 x S	1 x Core + 2 x S	1 x Core	0
21173.6	0.7	0	21173.6	0.043	2	10	9	7	1	2	0	0	A3S1G2F	unmodified	unmodified	2 x Core + 3 x S	2 x Core + 3 x S	0
21173.6	0.7	0	21173.6	0.043	2	10	9	7	1	2	0	0	A3S2G1F+LacN1	unmodified	1 x Core + 1 x S	1 x Core + 2 x S	1 x Core + 2 x S	0
21173.6	0.7	0	21173.6	0.043	2	10	9	7	1	2	0	0	A3S2G1F	unmodified	1 x Core	2 x Core + 3 x S	1 x Core + 2 x S	0
21173.6	0.7	0	21173.6	0.043	2	10	9	7	1	2	0	0	A3S2G1F	unmodified	2 x Core + 1 x S	1 x Core + 2 x S	1 x Core + 2 x S	0
21173.6	0.7	0	21173.6	0.043	2	10	9	7	1	2	0	0	A3S3F	unmodified	unmodified	2 x Core + 1 x S	2 x Core + 3 x S	0
21173.6	0.7	0	21173.6	0.043	2	10	9	7	1	2	0	0	A3S2G1F+LacN1	unmodified	unmodified	2 x Core + 3 x S	1 x Core + 2 x S	0
21173.6	0.7	0	21173.6	0.043	2	10	9	7	1	2	0	0	A1S1F	unmodified	2 x Core + 2 x S	2 x Core + 2 x S	2 x Core + 2 x S	0
21173.6	0.7	0	21173.6	0.043	2	10	9	7	1	2	0	0	A1S1F	unmodified	2 x Core + 1 x S	2 x Core + 2 x S	2 x Core + 3 x S	0
21173.6	0.7	0	21173.6	0.043	2	10	9	7	1	2	0	0	A3S3F+LacN1	unmodified	1 x Core	1 x Core + 2 x S	1 x Core + 2 x S	0
21173.6	0.7	0	21173.6	0.043	2	10	9	7	1	2	0	0	A3S3F	unmodified	2 x Core	1 x Core + 2 x S	1 x Core + 2 x S	0
21173.6	0.7	0	21173.6	0.043	2	10	9	7	1	2	0	0	A1S1F	unmodified	2 x Core	2 x Core + 3 x S	2 x Core + 3 x S	0
21180.7	2.4	93.87	21180.7	0.0739	3	15	13	1	2	1	1	0	A2G2F	A2G2F	2 x Core	2 x Core + 1 x S	1 x Core	0.100735
21180.7	2.4	6.13	21180.7	0.0739	3	15	13	1	2	1	1	0	A3S1G2F	A2G2F	2 x Core	1 x Core	1 x Core	0.00657832
21184.7	2.7	47.47	21184.6	0.0411	2	16	10	3	1	2	0	0	M7	A2G2F	1 x Core + 1 x S	2 x Core + 2 x S	1 x Core	0.0573094
21184.7	2.7	17.89	21184.6	0.0411	2	16	10	3	1	2	0	0	M7	A2G2F	1 x Core + 1 x S	2 x Core + 1 x S	1 x Core + 1 x S	0.0215982
21184.7	2.7	14.43	21184.6	0.0411	2	16	10	3	1	2	0	0	M7	A2S1G1F	1 x Core + 1 x S	2 x Core + 1 x S	1 x Core	0.017421
21184.7	2.7	7.21	21184.6	0.0411	2	16	10	3	1	2	0	0	M7	A2S1G1F	1 x Core	2 x Core + 2 x S	1 x Core	0.00870447
21184.7	2.7	6.07	21184.6	0.0411	2	16	10	3	1	2	0	0	M7	A2S1G1F	2 x Core	1 x Core + 1 x S	1 x Core + 1 x S	0.00732817
21184.7	2.7	2.05	21184.6	0.0411	2	16	10	3	1	2	0	0	M7	A2S2F	2 x Core	1 x Core	1 x Core + 1 x S	0.00247492
21184.7	2.7	1.05	21184.6	0.0411	2	16	10	3	1	2	0	0	M7	A2G2F	2 x Core + 1 x S	2 x Core + 2 x S	unmodified	0.00126764
21184.7	2.7	1.02	21184.6	0.0411	2	16	10	3	1	2	0	0	M7	A2S1G1F	2 x Core	2 x Core + 2 x S	unmodified	0.00123142
21184.7	2.7	0.78	21184.6	0.0411	2	16	10	3	1	2	0	0	M7	A2G2F	2 x Core	1 x Core + 2 x S	1 x Core + 1 x S	0.000941676
21184.7	2.7	0.68	21184.6	0.0411	2	16	10	3	1	2	0	0	M7	A2S2F	2 x Core + 1 x S	1 x Core	1 x Core	0.000820948
21184.7	2.7	0.47	21184.6	0.0411	2	16	10	3	1	2	0	0	M7	A2S1G1F	2 x Core	1 x Core + 2 x S	1 x Core	0.00056742
21184.7	2.7	0.39	21184.6	0.0411	2	16	10	3	1	2	0	0	M7	A2G2F	2 x Core + 1 x S	1 x Core + 2 x S	1 x Core	0.000470838
21184.7	2.7	0.19	21184.6	0.0411	2	16	10	3	1	2	0	0	M7	A2G2F	1 x Core	2 x Core + 3 x S	1 x Core	0.000229383
21184.7	2.7	0.16	21184.6	0.0411	2	16	10	3	1	2	0	0	M7	A2S1G1F	2 x Core + 1 x S	2 x Core + 1 x S	unmodified	0.000193164
21184.7	2.7	0.08	21184.6	0.0411	2	16	10	3	1	2	0	0	M7	A2G2F	2 x Core	unmodified	2 x Core + 3 x S	9.65822e-05
21184.7	2.7	0.07	21184.6	0.0411	2	16	10	3	1	2	0	0	M7	A2S2F	2 x Core	2 x Core + 1 x S	unmodified	8.45094e-05
21196.7	0.4	93.87	21196.7	-0.0035	0	15	13	1	2	2	1	0	A2G2F	A2G2F	2 x Core	2 x Core + 1 x S	1 x Core	0.0167892
21196.7	0.4	6.13	21196.7	-0.0035	0	15	13	1	2	2	1	0	A3S1G2F	A2G2F	2 x Core	1 x Core	1 x Core	0.00109639
21222.7	0.4	100	21222.6	0.0569	3	13	9	6	0	2	0	0	M6	A2G1	1 x Core + 2 x S	1 x Core + 2 x S	1 x Core + 2 x S	0.0178856
21225.7	1.2	26.9	21225.6	0.0355	2	15	11	3	1	2	0	0	M5-A1G1	A2G2F	1 x Core + 1 x S	2 x Core + 2 x S	1 x Core	0.0144337
21225.7	1.2	10.42	21225.6	0.0355	2	15	11	3	1	2	0	0	M5	A2G2F	2 x Core	2 x Core + 2 x S	1 x Core + 1 x S	0.00559103
21225.7	1.2	10.14	21225.6	0.0355	2	15	11	3	1	2	0	0	M5-A1G1	A2G2F	1 x Core + 1 x S	2 x Core + 1 x S	1 x Core + 1 x S	0.00544079
21225.7	1.2	8.18	21225.6	0.0355	2	15	11	3	1	2	0	0	M5-A1G1	A2S1G1F	1 x Core + 1 x S	2 x Core + 1 x S	1 x Core	0.00438912
21225.7	1.2	5.81	21225.6	0.0355	2	15	11	3	1	2	0	0	M5	A2S1G1F	2 x Core	2 x Core + 2 x S	1 x Core	0.00311746
21225.7	1.2	5.6	21225.6	0.0355	2	15	11	3	1	2	0	0	M5	A2G2F	2 x Core + 1 x S	2 x Core + 2 x S	1 x Core	0.00300478
21225.7	1.2	5.48	21225.6	0.0355	2	15	11	3	1	2	0	0	M5-A1S1	A2G2F	1 x Core + 1 x S	2 x Core + 1 x S	1 x Core	0.00294039
21225.7	1.2	4.08	21225.6	0.0355	2	15	11	3	1	2	0	0	M5-A1G1	A2S1G1F	1 x Core	2 x Core + 2 x S	1 x Core	0.0021892
21225.7	1.2	3.44	21225.6	0.0355	2	15	11	3	1	2	0	0	M5-A1G1	A2S1G1F	2 x Core	1 x Core + 1 x S	1 x Core + 1 x S	0.00184579
21225.7	1.2	2.87	21225.6	0.0355	2	15	11	3	1	2	0	0	M5-A1S1	A2S1G1F	2 x Core	1 x Core	1 x Core + 1 x S	0.00153995
21225.7	1.2	2.75	21225.6	0.0355	2	15	11	3	1	2	0	0	M5	A2S1G1F	2 x Core	2 x Core + 1 x S	1 x Core + 1 x S	0.00147556
21225.7	1.2	2.74	21225.6	0.0355	2	15	11	3	1	2	0	0	M5-A1S1	A2G2F	1 x Core	2 x Core + 2 x S	1 x Core	0.0014702
21225.7	1.2	2.31	21225.6	0.0355	2	15	11	3	1	2	0	0	M5-A1S1	A2G2F	2 x Core	1 x Core + 1 x S	1 x Core + 1 x S	0.00123947
21225.7	1.2	1.67	21225.6	0.0355	2	15	11	3	1	2	0	0	M5	A2G2F	2 x Core + 1 x S	2 x Core + 1 x S	1 x Core + 1 x S	0.000896068
21225.7	1.2	1.16	21225.6	0.0355	2	15	11	3	1	2	0	0	M5-A1G1	A2S2F	2 x Core	1 x Core	1 x Core + 1 x S	0.000622418
21225.7	1.2	0.94	21225.6	0.0355	2	15	11	3	1	2	0	0	M5-A1S1	A2S1G1F	2 x Core + 1 x S	1 x Core	1 x Core	0.000504373
21225.7	1.2	0.93	21225.6	0.0355	2	15	11	3	1	2	0	0	M5	A2S1G1F	2 x Core + 1 x S	2 x Core + 1 x S	1 x Core	0.000499008
21225.7	1.2	0.59	21225.6	0.0355	2	15	11	3	1	2	0	0	M5-A1G1	A2G2F	2 x Core + 1 x S	2 x Core + 2 x S	unmodified	0.000316575
21225.7	1.2	0.58	21225.6	0.0355	2	15	11	3	1	2	0	0	M5-A1G1	A2S1G1F	2 x Core	2 x Core + 2 x S	unmodified	0.000311209
21225.7	1.2	0.44	21225.6	0.0355	2	15	11	3	1	2	0	0	M5-A1G1	A2G2F	2 x Core	1 x Core + 2 x S	1 x Core + 1 x S	0.00023609
21225.7	1.2	0.42	21225.6	0.0355	2	15	11	3	1	2	0	0	M5	A2S2F	2 x Core	2 x Core + 1 x S	1 x Core	0.000225358
21225.7	1.2	0.39	21225.6	0.0355	2	15	11	3	1	2	0	0	M5-A1S1	A2G2F	2 x Core	2 x Core + 2 x S	unmodified	0.000209261
21225.7	1.2	0.38	21225.6	0.0355	2	15	11	3	1	2	0	0	M5-A1G1	A2S2F	2 x Core + 1 x S	1 x Core	1 x Core	0.000203896
21225.7	1.2	0.27	21225.6	0.0355	2	15	11	3	1	2	0	0	M5-A1G1	A2S1G1F	2 x Core	1 x Core + 2 x S	1 x Core	0.000144873
21225.7	1.2	0.27	21225.6	0.0355	2	15	11	3	1	2	0	0	M5	A2G2F	2 x Core	2 x Core + 3 x S	1 x Core	0.000144873
21225.7	1.2	0.24	21225.6	0.0355	2	15	11	3	1	2	0	0	M5-A1S1	A2S2F	2 x Core	1 x Core	1 x Core	0.000128776
21225.7	1.2	0.22	21225.6	0.0355	2	15	11	3	1	2	0	0	M5-A1G1	A2G2F	2 x Core + 1 x S	1 x Core + 2 x S	1 x Core	0.000118045
21225.7	1.2	0.18	21225.6	0.0355	2	15	11	3	1	2	0	0	M5-A1S1	A2G2F	2 x Core	1 x Core + 2 x S	1 x Core	9.65822e-05
21225.7	1.2	0.13	21225.6	0.0355	2	15	11	3	1	2	0	0	M5	A2G2F	2 x Core	2 x Core + 1 x S	1 x Core + 2 x S	6.97538e-05
21225.7	1.2	0.11	21225.6	0.0355	2	15	11	3	1	2	0	0	M5-A1G1	A2G2F	1 x Core	2 x Core + 3 x S	1 x Core	5.90224e-05
21225.7	1.2	0.1	21225.6	0.0355	2	15	11	3	1	2	0	0	M5-A1S1	A2S1G1F	2 x Core	2 x Core + 1 x S	unmodified	5.36568e-05
21225.7	1.2	0.09	21225.6	0.0355	2	15	11	3	1	2	0	0	M5-A1G1	A2S1G1F	2 x Core + 1 x S	2 x Core + 1 x S	unmodified	4.82911e-05
21225.7	1.2	0.06	21225.6	0.0355	2	15	11	3	1	2	0	0	M5-A1S1	A2G2F	2 x Core + 1 x S	2 x Core + 1 x S	unmodified	3.21941e-05
21225.7	1.2	0.04	21225.6	0.0355	2	15	11	3	1	2	0	0	M5-A1G1	A2G2F	2 x Core	unmodified	2 x Core + 3 x S	2.14627e-05
21225.7	1.2	0.04	21225.6	0.0355	2	15	11	3	1	2	0	0	M5-A1G1	A2S2F	2 x Core	2 x Core + 1 x S	unmodified	2.14627e-05
21225.7	1.2	0.01	21225.6	0.0355	2	16	11	3	0	1	0	0	M7	A2G1	2 x Core	2 x Core + 2 x S	1 x Core + 1 x S	5.36568e-06
21225.7	1.2	0.01	21225.6	0.0355	2	16	11	3	0	1	0	0	M7	A2G1	2 x Core + 1 x S	2 x Core + 2 x S	1 x Core	5.36568e-06
21225.7	1.2	0	21225.6	0.0355	2	16	11	3	0	1	0	0	M7	A2G1	2 x Core + 1 x S	2 x Core + 1 x S	1 x Core + 1 x S	0
21225.7	1.2	0	21225.6	0.0355	2	16	11	3	0	1	0	0	M7	A2G1	2 x Core	2 x Core + 3 x S	1 x Core	0
21225.7	1.2	0	21225.6	0.0355	2	16	11	3	0	1	0	0	M7	A2G1	2 x Core	2 x Core + 1 x S	1 x Core + 2 x S	0
21257.8	0.4	100	21257.7	0.0985	5	10	11	6	1	0	1	0	A2G0F	A2G1	1 x Core + 2 x S	1 x Core + 2 x S	1 x Core + 2 x S	0.0178856
21304.7	4.3	98.11	21304.7	0.0768	4	11	9	7	1	0	1	0	A1S1	A2S2F	unmodified	1 x Core + 2 x S	1 x Core + 2 x S	0.188636
21304.7	4.3	1.32	21304.7	0.0816	4	11	11	6	0	2	0	0	A2S1G0	A2G1	1 x Core + 1 x S	1 x Core + 2 x S	1 x Core + 2 x S	0.00253796
21304.7	4.3	0.56	21304.7	0.0816	4	11	11	6	0	2	0	0	A2S1G0	A2G1	unmodified	2 x Core + 3 x S	1 x Core + 2 x S	0.00107671
21304.7	4.3	0.01	21304.7	0.0816	4	11	11	6	0	2	0	0	A2G1	A2G1	1 x Core + 2 x S	1 x Core + 2 x S	1 x Core + 2 x S	1.9227e-05
21321.7	2.7	20.76	21321.7	0.0215	1	12	11	5	1	2	0	0	A2S1G0	A2S1G1F	unmodified	2 x Core + 2 x S	1 x Core + 1 x S	0.0250631
21321.7	2.7	19.63	21321.7	0.0215	1	12	11	5	1	2	0	0	A2S1G0	A2S1G1F	1 x Core + 1 x S	1 x Core + 1 x S	1 x Core + 1 x S	0.0236988
21321.7	2.7	14.22	21321.7	0.0215	1	12	11	5	1	2	0	0	A2G1	A2S2F	unmodified	2 x Core + 2 x S	1 x Core + 1 x S	0.0171675
21321.7	2.7	13.45	21321.7	0.0215	1	12	11	5	1	2	0	0	A2G1	A2S2F	1 x Core + 1 x S	1 x Core + 1 x S	1 x Core + 1 x S	0.0162379
21321.7	2.7	7.36	21321.7	0.0215	1	12	11	5	1	2	0	0	A2S1G0	A2S2F	1 x Core + 1 x S	1 x Core	1 x Core + 1 x S	0.00888556
21321.7	2.7	6.61	21321.7	0.0215	1	12	11	5	1	2	0	0	A2G1	A2S1G1F	1 x Core + 1 x S	1 x Core + 2 x S	1 x Core + 1 x S	0.0079801
21321.7	2.7	2.79	21321.7	0.0215	1	12	11	5	1	2	0	0	A2S1G0	A2S2F	unmodified	2 x Core + 2 x S	1 x Core	0.0033683
21321.7	2.7	2.57	21321.7	0.0215	1	12	11	5	1	2	0	0	A2S1G0	A2G2F	1 x Core + 1 x S	1 x Core + 2 x S	1 x Core + 1 x S	0.0031027
21321.7	2.7	2.28	21321.7	0.0215	1	12	11	5	1	2	0	0	A2G1	A2S1G1F	unmodified	2 x Core + 3 x S	1 x Core + 1 x S	0.00275259
21321.7	2.7	2.16	21321.7	0.0215	1	12	11	5	1	2	0	0	A2G1	A2S1G1F	unmodified	2 x Core + 2 x S	1 x Core + 2 x S	0.00260772
21321.7	2.7	1.93	21321.7	0.0215	1	12	11	5	1	2	0	0	A2S1G0	A2S1G1F	1 x Core + 1 x S	1 x Core + 2 x S	1 x Core	0.00233004
21321.7	2.7	1.63	21321.7	0.0215	1	12	11	5	1	2	0	0	A2S1G0	A2S2F	unmodified	2 x Core + 1 x S	1 x Core + 1 x S	0.00196786
21321.7	2.7	1.32	21321.7	0.0215	1	12	11	5	1	2	0	0	A2G1	A2S2F	1 x Core + 1 x S	1 x Core + 2 x S	1 x Core	0.00159361
21321.7	2.7	0.89	21321.7	0.0215	1	12	11	5	1	2	0	0	A2S1G0	A2G2F	unmodified	2 x Core + 3 x S	1 x Core + 1 x S	0.00107448
21321.7	2.7	0.84	21321.7	0.0215	1	12	11	5	1	2	0	0	A2S1G0	A2G2F	unmodified	2 x Core + 2 x S	1 x Core + 2 x S	0.00101411
21321.7	2.7	0.4	21321.7	0.0215	1	12	11	5	1	2	0	0	A2S1G0	A2S1G1F	unmodified	2 x Core + 3 x S	1 x Core	0.000482911
21321.7	2.7	0.28	21321.7	0.0215	1	12	11	5	1	2	0	0	A2G1	A2S2F	unmodified	2 x Core + 3 x S	1 x Core	0.000338038
21321.7	2.7	0.25	21321.7	0.0215	1	12	11	5	1	2	0	0	A2S1G0	A2S1G1F	unmodified	2 x Core + 1 x S	1 x Core + 2 x S	0.000301819
21321.7	2.7	0.23	21321.7	0.0215	1	12	11	5	1	2	0	0	A2G1	A2G2F	1 x Core + 1 x S	1 x Core + 2 x S	1 x Core + 2 x S	0.000277674
21321.7	2.7	0.17	21321.7	0.0215	1	12	11	5	1	2	0	0	A2G1	A2S2F	unmodified	2 x Core + 1 x S	1 x Core + 2 x S	0.000205237
21321.7	2.7	0.1	21321.7	0.0215	1	12	11	5	1	2	0	0	A2G1	A2G2F	unmodified	2 x Core + 3 x S	1 x Core + 2 x S	0.000120728
21321.7	2.7	0.06	21321.7	0.0215	1	12	11	5	1	2	0	0	A2S1G0	A2S2F	1 x Core	1 x Core + 2 x S	1 x Core	7.24366e-05
21321.7	2.7	0.04	21321.7	0.0215	1	12	11	5	1	2	0	0	A2G1	A2S1G1F	1 x Core	1 x Core + 2 x S	1 x Core + 2 x S	4.82911e-05
21321.7	2.7	0.03	21321.7	0.0215	1	12	11	5	1	2	0	0	A2S1G0	A2S2F	2 x Core	unmodified	1 x Core + 2 x S	3.62183e-05
21321.7	2.7	0.01	21321.7	0.0215	1	12	11	5	1	2	0	0	A2S1G0	A2G2F	1 x Core	1 x Core + 2 x S	1 x Core + 2 x S	1.20728e-05
21321.7	2.7	0.01	21321.7	0.0215	1	12	11	5	1	2	0	0	A3S3F	A2G1	1 x Core + 1 x S	unmodified	1 x Core + 1 x S	1.20728e-05
21321.7	2.7	0.01	21321.7	0.0215	1	12	11	5	1	2	0	0	A3S2G1F	A2G1	unmodified	1 x Core + 2 x S	1 x Core + 1 x S	1.20728e-05
21321.7	2.7	0	21321.7	0.0215	1	12	11	5	1	2	0	0	A1S1F	A2G1	1 x Core + 1 x S	2 x Core + 2 x S	1 x Core + 1 x S	0
21321.7	2.7	0	21321.7	0.0215	1	12	11	5	1	2	0	0	A3S2G1F+LacN1	unmodified	2 x Core	2 x Core + 2 x S	1 x Core + 1 x S	0
21321.7	2.7	0	21321.7	0.0215	1	12	11	5	1	2	0	0	A3S2G1F+LacN1	unmodified	2 x Core + 1 x S	2 x Core + 2 x S	1 x Core	0
21321.7	2.7	0	21321.7	0.0215	1	12	11	5	1	2	0	0	A3S3F	A2G1	unmodified	2 x Core + 2 x S	unmodified	0
21321.7	2.7	0	21321.7	0.0215	1	12	11	5	1	2	0	0	A3S3F+LacN1	unmodified	2 x Core	2 x Core + 2 x S	1 x Core	0
21321.7	2.7	0	21321.7	0.0215	1	12	11	5	1	2	0	0	A3S1G2F	A2G1	unmodified	1 x Core + 2 x S	1 x Core + 2 x S	0
21321.7	2.7	0	21321.7	0.0215	1	12	11	5	1	2	0	0	A3S2G1F	A2G1	unmodified	unmodified	2 x Core + 3 x S	0
21321.7	2.7	0	21321.7	0.0215	1	12	11	5	1	2	0	0	A3S3F	A2G1	unmodified	1 x Core + 2 x S	1 x Core	0
21321.7	2.7	0	21321.7	0.0215	1	12	11	5	1	2	0	0	A3S1G2F	unmodified	2 x Core	2 x Core + 2 x S	2 x Core + 2 x S	0
21321.7	2.7	0	21321.7	0.0215	1	12	11	5	1	2	0	0	A3S3F+LacN1	unmodified	2 x Core	2 x Core + 1 x S	1 x Core + 1 x S	0
21321.7	2.7	0	21321.7	0.0215	1	12	11	5	1	2	0	0	A3S2G1F+LacN1	unmodified	2 x Core + 1 x S	2 x Core + 1 x S	1 x Core + 1 x S	0
21321.7	2.7	0	21321.7	0.0215	1	12	11	5	1	2	0	0	A3S3F+LacN1	A2G1	unmodified	unmodified	1 x Core + 2 x S	0
21321.7	2.7	0	21321.7	0.0215	1	12	11	5	1	2	0	0	A1S1F	A2G1	1 x Core + 1 x S	2 x Core + 3 x S	1 x Core	0
21321.7	2.7	0	21321.7	0.0215	1	12	11	5	1	2	0	0	A1S1F	A2G1	2 x Core + 2 x S	2 x Core + 2 x S	unmodified	0
21321.7	2.7	0	21321.7	0.0215	1	12	11	5	1	2	0	0	A3S1G2F	unmodified	2 x Core	2 x Core + 1 x S	2 x Core + 3 x S	0
21321.7	2.7	0	21321.7	0.0215	1	12	11	5	1	2	0	0	A3S3F+LacN1	unmodified	2 x Core + 1 x S	2 x Core + 1 x S	1 x Core	0
21321.7	2.7	0	21321.7	0.0215	1	12	11	5	1	2	0	0	A1S1F	A2G1	1 x Core + 1 x S	2 x Core + 1 x S	1 x Core + 2 x S	0
21321.7	2.7	0	21321.7	0.0215	1	12	11	5	1	2	0	0	A1S1F	A2G1	2 x Core + 2 x S	1 x Core + 2 x S	1 x Core	0
21321.7	2.7	0	21321.7	0.0215	1	12	11	5	1	2	0	0	A3S1G2F	unmodified	2 x Core + 1 x S	2 x Core + 1 x S	2 x Core + 2 x S	0
21321.7	2.7	0	21321.7	0.0215	1	12	11	5	1	2	0	0	A3S2G1F+LacN1	unmodified	2 x Core	2 x Core + 3 x S	1 x Core	0
21321.7	2.7	0	21321.7	0.0215	1	12	11	5	1	2	0	0	A3S2G1F	unmodified	2 x Core	2 x Core + 1 x S	2 x Core + 2 x S	0
21321.7	2.7	0	21321.7	0.0215	1	12	11	5	1	2	0	0	A3S2G1F+LacN1	unmodified	2 x Core	2 x Core + 1 x S	1 x Core + 2 x S	0
21321.7	2.7	0	21321.7	0.0215	1	12	11	5	1	2	0	0	A1S1F	A2G1	unmodified	2 x Core + 1 x S	2 x Core + 3 x S	0
21321.7	2.7	0	21321.7	0.0215	1	12	11	5	1	2	0	0	A1S1F	A2G1	2 x Core	1 x Core + 2 x S	1 x Core + 2 x S	0
21331.7	0.3	56.5	21331.7	0.0107	1	11	12	5	1	0	1	0	A2G0F	A2G1	1 x Core + 1 x S	2 x Core + 2 x S	1 x Core + 2 x S	0.00757902
21331.7	0.3	36.18	21331.7	0.0107	1	11	12	5	1	0	1	0	A2G0F	A2G1	1 x Core + 1 x S	2 x Core + 3 x S	1 x Core + 1 x S	0.00485325
21331.7	0.3	6.76	21331.7	0.0107	1	11	12	5	1	0	1	0	A2G0F	A2G1	unmodified	2 x Core + 2 x S	2 x Core + 3 x S	0.000906799
21331.7	0.3	0.32	21331.7	0.0107	1	11	12	5	1	0	1	0	A2G0F	A2G1	1 x Core	2 x Core + 3 x S	1 x Core + 2 x S	4.29254e-05
21331.7	0.3	0.24	21331.7	0.0107	1	11	12	5	1	0	1	0	A2G0F	A2G1	2 x Core + 1 x S	1 x Core + 2 x S	1 x Core + 2 x S	3.21941e-05
21347.8	0.2	41.85	21347.7	0.0241	1	12	12	4	2	0	0	0	A2G0F	A2G2F	1 x Core + 1 x S	2 x Core + 2 x S	1 x Core + 1 x S	0.00374256
21347.8	0.2	32.09	21347.7	0.0241	1	12	12	4	2	0	0	0	A2G0F	A2S1G1F	1 x Core + 1 x S	2 x Core + 2 x S	1 x Core	0.00286974
21347.8	0.2	12.09	21347.7	0.0241	1	12	12	4	2	0	0	0	A2G0F	A2S1G1F	1 x Core + 1 x S	2 x Core + 1 x S	1 x Core + 1 x S	0.00108118
21347.8	0.2	2.65	21347.7	0.0241	1	12	12	4	2	0	0	0	A2G0F	A2S2F	1 x Core + 1 x S	2 x Core + 1 x S	1 x Core	0.000236984
21347.8	0.2	1.7	21347.7	0.0445	2	12	12	5	0	0	1	0	A2S1G0	A2G1	1 x Core + 1 x S	2 x Core + 2 x S	1 x Core + 1 x S	0.000152027
21347.8	0.2	1.32	21347.7	0.0241	1	12	12	4	2	0	0	0	A2G0F	A2S2F	1 x Core	2 x Core + 2 x S	1 x Core	0.000118045
21347.8	0.2	1.15	21347.7	0.0241	1	12	12	4	2	0	0	0	A2G0F	A2G2F	1 x Core + 1 x S	2 x Core + 3 x S	1 x Core	0.000102842
21347.8	0.2	1.13	21347.7	0.0241	1	12	12	4	2	0	0	0	A2G0F	A2G2F	2 x Core + 2 x S	2 x Core + 2 x S	unmodified	0.000101054
21347.8	0.2	1.12	21347.7	0.0241	1	12	12	4	2	0	0	0	A2G0F	A2S2F	2 x Core	1 x Core + 1 x S	1 x Core + 1 x S	0.000100159
21347.8	0.2	0.79	21347.7	0.0241	1	12	12	4	2	0	0	0	A2G0F	A2G2F	1 x Core + 1 x S	2 x Core + 1 x S	1 x Core + 2 x S	7.06481e-05
21347.8	0.2	0.71	21347.7	0.0241	1	12	12	4	2	0	0	0	A2G0F	A2S1G1F	2 x Core + 1 x S	2 x Core + 2 x S	unmodified	6.34938e-05
21347.8	0.2	0.71	21347.7	0.0241	1	12	12	4	2	0	0	0	A2G0F	A2G2F	2 x Core + 2 x S	1 x Core + 2 x S	1 x Core	6.34938e-05
21347.8	0.2	0.53	21347.7	0.0241	1	12	12	4	2	0	0	0	A2G0F	A2S1G1F	2 x Core	1 x Core + 2 x S	1 x Core + 1 x S	4.73968e-05
21347.8	0.2	0.4	21347.7	0.0445	2	11	12	5	1	1	1	0	A2G0F	A2G1	1 x Core + 1 x S	2 x Core + 2 x S	1 x Core + 2 x S	3.57712e-05
21347.8	0.2	0.27	21347.7	0.0241	1	12	12	4	2	0	0	0	A2G0F	A2S1G1F	2 x Core + 1 x S	1 x Core + 2 x S	1 x Core	2.41455e-05
21347.8	0.2	0.26	21347.7	0.0445	2	11	12	5	1	1	1	0	A2G0F	A2G1	1 x Core + 1 x S	2 x Core + 3 x S	1 x Core + 1 x S	2.32513e-05
21347.8	0.2	0.25	21347.7	0.0445	2	12	12	5	0	0	1	0	A2G1	A2G1	1 x Core + 1 x S	2 x Core + 2 x S	1 x Core + 2 x S	2.2357e-05
21347.8	0.2	0.19	21347.7	0.0241	1	12	12	4	2	0	0	0	A2G0F	A2S2F	2 x Core	2 x Core + 2 x S	unmodified	1.69913e-05
21347.8	0.2	0.16	21347.7	0.0445	2	12	12	5	0	0	1	0	A2G1	A2G1	1 x Core + 1 x S	2 x Core + 3 x S	1 x Core + 1 x S	1.43085e-05
21347.8	0.2	0.13	21347.7	0.0241	1	12	12	4	2	0	0	0	A2G0F	A2S1G1F	1 x Core	2 x Core + 3 x S	1 x Core	1.16256e-05
21347.8	0.2	0.09	21347.7	0.0241	1	12	12	4	2	0	0	0	A2G0F	A2G2F	unmodified	2 x Core + 1 x S	2 x Core + 3 x S	8.04851e-06
21347.8	0.2	0.09	21347.7	0.0241	1	12	12	4	2	0	0	0	A2G0F	A2S2F	2 x Core	1 x Core + 2 x S	1 x Core	8.04851e-06
21347.8	0.2	0.05	21347.7	0.0241	1	12	12	4	2	0	0	0	A2G0F	A2S1G1F	2 x Core	unmodified	2 x Core + 3 x S	4.4714e-06
21347.8	0.2	0.05	21347.7	0.0445	2	11	12	5	1	1	1	0	A2G0F	A2G1	unmodified	2 x Core + 2 x S	2 x Core + 3 x S	4.4714e-06
21347.8	0.2	0.05	21347.7	0.0445	2	12	12	5	0	0	1	0	A2S1G0	A2G1	1 x Core + 1 x S	2 x Core + 3 x S	1 x Core	4.4714e-06
21347.8	0.2	0.05	21347.7	0.0445	2	12	12	5	0	0	1	0	A2S1G0	A2G1	2 x Core + 2 x S	2 x Core + 2 x S	unmodified	4.4714e-06
21347.8	0.2	0.03	21347.7	0.0445	2	12	12	5	0	0	1	0	A2S1G0	A2G1	1 x Core + 1 x S	2 x Core + 1 x S	1 x Core + 2 x S	2.68284e-06
21347.8	0.2	0.03	21347.7	0.0445	2	12	12	5	0	0	1	0	A2G1	A2G1	unmodified	2 x Core + 2 x S	2 x Core + 3 x S	2.68284e-06
21347.8	0.2	0.03	21347.7	0.0241	1	12	12	4	2	0	0	0	A2G0F	A2S2F	2 x Core + 1 x S	2 x Core + 1 x S	unmodified	2.68284e-06
21347.8	0.2	0.03	21347.7	0.0445	2	12	12	5	0	0	1	0	A2S1G0	A2G1	2 x Core + 2 x S	1 x Core + 2 x S	1 x Core	2.68284e-06
21347.8	0.2	0.02	21347.7	0.0241	1	12	12	4	2	0	0	0	A2G0F	A2G2F	2 x Core	1 x Core + 2 x S	1 x Core + 2 x S	1.78856e-06
21347.8	0.2	0	21347.7	0.0445	2	12	12	5	0	0	1	0	A2S1G0	A2G1	unmodified	2 x Core + 1 x S	2 x Core + 3 x S	0
21347.8	0.2	0	21347.7	0.0445	2	11	12	5	1	1	1	0	A2G0F	A2G1	1 x Core	2 x Core + 3 x S	1 x Core + 2 x S	0
21347.8	0.2	0	21347.7	0.0445	2	11	12	5	1	1	1	0	A2G0F	A2G1	2 x Core + 1 x S	1 x Core + 2 x S	1 x Core + 2 x S	0
21347.8	0.2	0	21347.7	0.0445	2	12	12	5	0	0	1	0	A2G1	A2G1	1 x Core	2 x Core + 3 x S	1 x Core + 2 x S	0
21347.8	0.2	0	21347.7	0.0445	2	12	12	5	0	0	1	0	A2G1	A2G1	2 x Core + 1 x S	1 x Core + 2 x S	1 x Core + 2 x S	0
21347.8	0.2	0	21347.7	0.0445	2	12	12	5	0	0	1	0	A2S1G0	A2G1	2 x Core	1 x Core + 2 x S	1 x Core + 2 x S	0
21358.7	5.6	99.93	21358.7	0.046	2	9	8	9	1	0	0	0	unmodified	A2S2F	1 x Core + 2 x S	2 x Core + 3 x S	1 x Core + 2 x S	0.250223
21358.7	5.6	0.07	21358.7	0.046	2	9	8	9	1	0	0	0	A3S3F	unmodified	1 x Core + 2 x S	1 x Core + 2 x S	1 x Core + 2 x S	0.000175279
21358.7	5.6	0.01	21358.7	0.046	2	9	8	9	1	0	0	0	A1S1F	unmodified	1 x Core + 2 x S	2 x Core + 3 x S	2 x Core + 3 x S	2.50398e-05
21375.7	3	99.93	21375.7	0.0418	2	9	8	9	1	1	1	0	unmodified	A2S2F	1 x Core + 2 x S	2 x Core + 3 x S	1 x Core + 2 x S	0.134048
21375.7	3	0.07	21375.7	0.0418	2	9	8	9	1	1	1	0	A3S3F	unmodified	1 x Core + 2 x S	1 x Core + 2 x S	1 x Core + 2 x S	9.38993e-05
21375.7	3	0.01	21375.7	0.0418	2	9	8	9	1	1	1	0	A1S1F	unmodified	1 x Core + 2 x S	2 x Core + 3 x S	2 x Core + 3 x S	1.34142e-05
21390.7	0.7	99.93	21390.7	0.066	3	9	8	9	1	2	0	0	unmodified	A2S2F	1 x Core + 2 x S	2 x Core + 3 x S	1 x Core + 2 x S	0.0312779
21390.7	0.7	0.07	21390.7	0.066	3	9	8	9	1	2	0	0	A3S3F	unmodified	1 x Core + 2 x S	1 x Core + 2 x S	1 x Core + 2 x S	2.19098e-05
21390.7	0.7	0.01	21390.7	0.066	3	9	8	9	1	2	0	0	A1S1F	unmodified	1 x Core + 2 x S	2 x Core + 3 x S	2 x Core + 3 x S	3.12998e-06
21401.8	0.8	35.03	21401.7	0.1073	5	15	9	5	1	2	0	0	M7	A2S2F	unmodified	2 x Core + 2 x S	1 x Core + 1 x S	0.0125306
21401.8	0.8	33.14	21401.7	0.1073	5	15	9	5	1	2	0	0	M7	A2S2F	1 x Core + 1 x S	1 x Core + 1 x S	1 x Core + 1 x S	0.0118546
21401.8	0.8	15.96	21401.7	0.1073	5	15	9	5	1	2	0	0	M7	A2S1G1F	1 x Core + 1 x S	1 x Core + 2 x S	1 x Core + 1 x S	0.00570908
21401.8	0.8	5.5	21401.7	0.1073	5	15	9	5	1	2	0	0	M7	A2S1G1F	unmodified	2 x Core + 3 x S	1 x Core + 1 x S	0.00196741
21401.8	0.8	5.21	21401.7	0.1073	5	15	9	5	1	2	0	0	M7	A2S1G1F	unmodified	2 x Core + 2 x S	1 x Core + 2 x S	0.00186368
21401.8	0.8	3.25	21401.7	0.1073	5	15	9	5	1	2	0	0	M7	A2S2F	1 x Core + 1 x S	1 x Core + 2 x S	1 x Core	0.00116256
21401.8	0.8	0.68	21401.7	0.1073	5	15	9	5	1	2	0	0	M7	A2S2F	unmodified	2 x Core + 3 x S	1 x Core	0.000243244
21401.8	0.8	0.5	21401.7	0.1073	5	15	9	5	1	2	0	0	M7	A2G2F	1 x Core + 1 x S	1 x Core + 2 x S	1 x Core + 2 x S	0.000178856
21401.8	0.8	0.42	21401.7	0.1073	5	15	9	5	1	2	0	0	M7	A2S2F	unmodified	2 x Core + 1 x S	1 x Core + 2 x S	0.000150239
21401.8	0.8	0.21	21401.7	0.1073	5	15	9	5	1	2	0	0	M7	A2G2F	unmodified	2 x Core + 3 x S	1 x Core + 2 x S	7.51195e-05
21401.8	0.8	0.09	21401.7	0.1073	5	15	9	5	1	2	0	0	M7	A2S1G1F	1 x Core	1 x Core + 2 x S	1 x Core + 2 x S	3.21941e-05
21403.7	0.1																	0
21410.7	0.3	29.75	21410.7	0.0532	2	12	10	6	1	2	1	0	A2S2	A2S2F	1 x Core + 1 x S	unmodified	1 x Core + 1 x S	0.00399072
21410.7	0.3	21.94	21410.7	0.0532	2	12	10	6	1	2	1	0	A2S1G1	A2S2F	unmodified	1 x Core + 2 x S	1 x Core + 1 x S	0.00294307
21410.7	0.3	9.43	21410.7	0.0532	2	12	10	6	1	2	1	0	A2S2	A2S1G1F	unmodified	1 x Core + 2 x S	1 x Core + 1 x S	0.00126496
21410.7	0.3	8.51	21410.7	0.0328	2	14	10	5	1	0	0	0	M5	A2S1G1F	1 x Core + 1 x S	2 x Core + 2 x S	1 x Core + 1 x S	0.00114155
21410.7	0.3	3.04	21410.7	0.0532	2	12	10	6	1	2	1	0	A1S1	A2S2F	unmodified	2 x Core + 2 x S	1 x Core + 1 x S	0.000407791
21410.7	0.3	2.88	21410.7	0.0532	2	12	10	6	1	2	1	0	A1S1	A2S2F	1 x Core + 1 x S	1 x Core + 1 x S	1 x Core + 1 x S	0.000386329
21410.7	0.3	2.49	21410.7	0.0532	2	12	10	6	1	2	1	0	A2S2	A2S2F	unmodified	2 x Core + 2 x S	unmodified	0.000334013
21410.7	0.3	1.77	21410.7	0.0328	2	14	10	5	1	0	0	0	M5	A2S2F	1 x Core + 1 x S	2 x Core + 2 x S	1 x Core	0.000237431
21410.7	0.3	1.73	21410.7	0.0328	2	14	10	5	1	0	0	0	M5-A1S1	A2S1G1F	unmodified	2 x Core + 2 x S	1 x Core + 1 x S	0.000232065
21410.7	0.3	1.64	21410.7	0.0328	2	14	10	5	1	0	0	0	M5-A1S1	A2S1G1F	1 x Core + 1 x S	1 x Core + 1 x S	1 x Core + 1 x S	0.000219993
21410.7	0.3	1.59	21410.7	0.0532	2	12	10	6	1	2	1	0	A2S1G1	A2S1G1F	unmodified	1 x Core + 2 x S	1 x Core + 2 x S	0.000213286
21410.7	0.3	1.39	21410.7	0.0532	2	12	10	6	1	2	1	0	A1S1	A2S1G1F	1 x Core + 1 x S	1 x Core + 2 x S	1 x Core + 1 x S	0.000186457
21410.7	0.3	1.38	21410.7	0.0532	2	12	10	6	1	2	1	0	A2S1G1	A2S2F	unmodified	unmodified	2 x Core + 3 x S	0.000185116
21410.7	0.3	1.13	21410.7	0.0532	2	12	10	6	1	2	1	0	A2S2	A2S2F	unmodified	1 x Core + 2 x S	1 x Core	0.00015158
21410.7	0.3	1.09	21410.7	0.0532	2	12	10	6	1	2	1	0	A2G2	A2S2F	unmodified	1 x Core + 2 x S	1 x Core + 2 x S	0.000146215
21410.7	0.3	0.93	21410.7	0.0532	2	12	10	6	1	2	1	0	A1G1	A2S2F	1 x Core + 1 x S	1 x Core + 2 x S	1 x Core + 1 x S	0.000124752
21410.7	0.3	0.7	21410.7	0.0328	2	14	10	5	1	0	0	0	M5-A1G1	A2S2F	unmodified	2 x Core + 2 x S	1 x Core + 1 x S	9.38993e-05
21410.7	0.3	0.67	21410.7	0.0328	2	14	10	5	1	0	0	0	M5	A2S2F	1 x Core + 1 x S	2 x Core + 1 x S	1 x Core + 1 x S	8.98751e-05
21410.7	0.3	0.66	21410.7	0.0328	2	14	10	5	1	0	0	0	M5-A1G1	A2S2F	1 x Core + 1 x S	1 x Core + 1 x S	1 x Core + 1 x S	8.85336e-05
21410.7	0.3	0.61	21410.7	0.0328	2	14	10	5	1	0	0	0	M5-A1S1	A2S2F	1 x Core + 1 x S	1 x Core	1 x Core + 1 x S	8.18265e-05
21410.7	0.3	0.59	21410.7	0.0532	2	12	10	6	1	2	1	0	A2S2	A2S1G1F	unmodified	unmodified	2 x Core + 3 x S	7.91437e-05
21410.7	0.3	0.51	21410.7	0.0328	2	14	10	5	1	0	0	0	M5	A2G2F	1 x Core + 1 x S	2 x Core + 2 x S	1 x Core + 2 x S	6.84124e-05
21410.7	0.3	0.48	21410.7	0.0532	2	12	10	6	1	2	1	0	A1S1	A2S1G1F	unmodified	2 x Core + 3 x S	1 x Core + 1 x S	6.43881e-05
21410.7	0.3	0.45	21410.7	0.0532	2	12	10	6	1	2	1	0	A1S1	A2S1G1F	unmodified	2 x Core + 2 x S	1 x Core + 2 x S	6.03638e-05
21410.7	0.3	0.32	21410.7	0.0328	2	14	10	5	1	0	0	0	M5	A2G2F	1 x Core + 1 x S	2 x Core + 3 x S	1 x Core + 1 x S	4.29254e-05
21410.7	0.3	0.32	21410.7	0.0532	2	12	10	6	1	2	1	0	A1G1	A2S2F	unmodified	2 x Core + 3 x S	1 x Core + 1 x S	4.29254e-05
21410.7	0.3	0.32	21410.7	0.0328	2	14	10	5	1	0	0	0	M5-A1G1	A2S1G1F	1 x Core + 1 x S	1 x Core + 2 x S	1 x Core + 1 x S	4.29254e-05
21410.7	0.3	0.3	21410.7	0.0532	2	12	10	6	1	2	1	0	A1G1	A2S2F	unmodified	2 x Core + 2 x S	1 x Core + 2 x S	4.02426e-05
21410.7	0.3	0.28	21410.7	0.0532	2	12	10	6	1	2	1	0	A1S1	A2S2F	1 x Core + 1 x S	1 x Core + 2 x S	1 x Core	3.75597e-05
21410.7	0.3	0.23	21410.7	0.0328	2	14	10	5	1	0	0	0	M5	A2S1G1F	1 x Core + 1 x S	2 x Core + 3 x S	1 x Core	3.08526e-05
21410.7	0.3	0.23	21410.7	0.0328	2	14	10	5	1	0	0	0	M5-A1S1	A2S2F	unmodified	2 x Core + 2 x S	1 x Core	3.08526e-05
21410.7	0.3	0.23	21410.7	0.0328	2	14	10	5	1	0	0	0	M5	A2S1G1F	2 x Core + 2 x S	2 x Core + 2 x S	unmodified	3.08526e-05
21410.7	0.3	0.21	21410.7	0.0328	2	14	10	5	1	0	0	0	M5-A1S1	A2G2F	1 x Core + 1 x S	1 x Core + 2 x S	1 x Core + 1 x S	2.81698e-05
21410.7	0.3	0.19	21410.7	0.0532	2	12	10	6	1	2	1	0	A2S2	A2G2F	unmodified	1 x Core + 2 x S	1 x Core + 2 x S	2.5487e-05
21410.7	0.3	0.18	21410.7	0.0532	2	12	10	6	1	2	1	0	A3S3	A2S2F	unmodified	unmodified	1 x Core + 1 x S	2.41455e-05
21410.7	0.3	0.16	21410.7	0.0328	2	14	10	5	1	0	0	0	M5-A1S1	A2S1G1F	1 x Core + 1 x S	1 x Core + 2 x S	1 x Core	2.14627e-05
21410.7	0.3	0.16	21410.7	0.0328	2	14	10	5	1	0	0	0	M5	A2S1G1F	1 x Core + 1 x S	2 x Core + 1 x S	1 x Core + 2 x S	2.14627e-05
21410.7	0.3	0.14	21410.7	0.0328	2	14	10	5	1	0	0	0	M5	A2S1G1F	2 x Core + 2 x S	1 x Core + 2 x S	1 x Core	1.87799e-05
21410.7	0.3	0.14	21410.7	0.0328	2	14	10	5	1	0	0	0	M5-A1S1	A2S2F	unmodified	2 x Core + 1 x S	1 x Core + 1 x S	1.87799e-05
21410.7	0.3	0.12	21410.7	0.0532	2	12	10	6	1	2	1	0	A3S2G1	A2S2F	unmodified	unmodified	1 x Core + 2 x S	1.6097e-05
21410.7	0.3	0.11	21410.7	0.0328	2	14	10	5	1	0	0	0	M5-A1G1	A2S1G1F	unmodified	2 x Core + 3 x S	1 x Core + 1 x S	1.47556e-05
21410.7	0.3	0.11	21410.7	0.0532	2	12	10	6	1	2	1	0	A1G1	A2S1G1F	1 x Core + 1 x S	1 x Core + 2 x S	1 x Core + 2 x S	1.47556e-05
21410.7	0.3	0.1	21410.7	0.0328	2	14	10	5	1	0	0	0	M5-A1G1	A2S1G1F	unmodified	2 x Core + 2 x S	1 x Core + 2 x S	1.34142e-05
21410.7	0.3	0.07	21410.7	0.0328	2	14	10	5	1	0	0	0	M5-A1S1	A2G2F	unmodified	2 x Core + 3 x S	1 x Core + 1 x S	9.38993e-06
21410.7	0.3	0.07	21410.7	0.0328	2	14	10	5	1	0	0	0	M5-A1S1	A2G2F	unmodified	2 x Core + 2 x S	1 x Core + 2 x S	9.38993e-06
21410.7	0.3	0.07	21410.7	0.0328	2	14	10	5	1	0	0	0	M5-A1G1	A2S2F	1 x Core + 1 x S	1 x Core + 2 x S	1 x Core	9.38993e-06
21410.7	0.3	0.06	21410.7	0.0328	2	14	10	5	1	0	0	0	M5	A2G2F	unmodified	2 x Core + 2 x S	2 x Core + 3 x S	8.04851e-06
21410.7	0.3	0.06	21410.7	0.0532	2	12	10	6	1	2	1	0	A1S1	A2S2F	unmodified	2 x Core + 3 x S	1 x Core	8.04851e-06
21410.7	0.3	0.05	21410.7	0.0532	2	12	10	6	1	2	1	0	A1G1	A2S1G1F	unmodified	2 x Core + 3 x S	1 x Core + 2 x S	6.70709e-06
21410.7	0.3	0.04	21410.7	0.0532	2	12	10	6	1	2	1	0	A1S1	A2G2F	1 x Core + 1 x S	1 x Core + 2 x S	1 x Core + 2 x S	5.36568e-06
21410.7	0.3	0.04	21410.7	0.0328	2	14	10	5	1	0	0	0	M5	A2S2F	2 x Core + 1 x S	2 x Core + 2 x S	unmodified	5.36568e-06
21410.7	0.3	0.04	21410.7	0.0532	2	12	10	6	1	2	1	0	A1S1	A2S2F	unmodified	2 x Core + 1 x S	1 x Core + 2 x S	5.36568e-06
21410.7	0.3	0.03	21410.7	0.0328	2	14	10	5	1	0	0	0	M5-A1S1	A2S1G1F	unmodified	2 x Core + 3 x S	1 x Core	4.02426e-06
21410.7	0.3	0.03	21410.7	0.0532	2	12	10	6	1	2	1	0	A3S3	A2S1G1F	unmodified	unmodified	1 x Core + 2 x S	4.02426e-06
21410.7	0.3	0.03	21410.7	0.0328	2	14	10	5	1	0	0	0	M5	A2S2F	2 x Core	1 x Core + 2 x S	1 x Core + 1 x S	4.02426e-06
21410.7	0.3	0.02	21410.7	0.0328	2	14	10	5	1	0	0	0	M5-A1S1	A2S1G1F	unmodified	2 x Core + 1 x S	1 x Core + 2 x S	2.68284e-06
21410.7	0.3	0.02	21410.7	0.0532	2	12	10	6	1	2	1	0	A1S1	A2G2F	unmodified	2 x Core + 3 x S	1 x Core + 2 x S	2.68284e-06
21410.7	0.3	0.02	21410.7	0.0328	2	14	10	5	1	0	0	0	M5	A2S1G1F	unmodified	2 x Core + 1 x S	2 x Core + 3 x S	2.68284e-06
21410.7	0.3	0.01	21410.7	0.0328	2	14	10	5	1	0	0	0	M5	A2S2F	2 x Core + 1 x S	1 x Core + 2 x S	1 x Core	1.34142e-06
21410.7	0.3	0.01	21410.7	0.0328	2	14	10	5	1	0	0	0	M5-A1G1	A2S2F	unmodified	2 x Core + 3 x S	1 x Core	1.34142e-06
21410.7	0.3	0.01	21410.7	0.0328	2	14	10	5	1	0	0	0	M5-A1G1	A2G2F	1 x Core + 1 x S	1 x Core + 2 x S	1 x Core + 2 x S	1.34142e-06
21410.7	0.3	0.01	21410.7	0.0328	2	14	10	5	1	0	0	0	M5-A1G1	A2S2F	unmodified	2 x Core + 1 x S	1 x Core + 2 x S	1.34142e-06
21410.7	0.3	0.01	21410.7	0.0532	2	12	10	6	1	2	1	0	A1S1	A2S1G1F	1 x Core	1 x Core + 2 x S	1 x Core + 2 x S	1.34142e-06
21410.7	0.3	0.01	21410.7	0.0328	2	14	10	5	1	0	0	0	M5	A2S2F	1 x Core	2 x Core + 3 x S	1 x Core	1.34142e-06
21410.7	0.3	0.01	21410.7	0.0328	2	14	10	5	1	0	0	0	M5-A1S1	A2S2F	1 x Core	1 x Core + 2 x S	1 x Core	1.34142e-06
21410.7	0.3	0.01	21410.7	0.0532	2	12	10	6	1	2	1	0	A1G1	A2S2F	1 x Core	1 x Core + 2 x S	1 x Core + 2 x S	1.34142e-06
21410.7	0.3	0	21410.7	0.0328	2	14	10	5	1	0	0	0	M5-A1G1	A2G2F	unmodified	2 x Core + 3 x S	1 x Core + 2 x S	0
21410.7	0.3	0	21410.7	0.0328	2	14	10	5	1	0	0	0	M5	A2S1G1F	2 x Core	1 x Core + 2 x S	1 x Core + 2 x S	0
21410.7	0.3	0	21410.7	0.0532	2	13	10	6	0	1	1	0	M5	A2G1	1 x Core + 1 x S	2 x Core + 3 x S	1 x Core + 2 x S	0
21410.7	0.3	0	21410.7	0.0328	2	14	10	5	1	0	0	0	M5	A2G2F	1 x Core	2 x Core + 3 x S	1 x Core + 2 x S	0
21410.7	0.3	0	21410.7	0.0328	2	14	10	5	1	0	0	0	M5	A2S2F	2 x Core	unmodified	2 x Core + 3 x S	0
21410.7	0.3	0	21410.7	0.0328	2	14	10	5	1	0	0	0	M5-A1S1	A2S2F	2 x Core	unmodified	1 x Core + 2 x S	0
21410.7	0.3	0	21410.7	0.0328	2	14	10	5	1	0	0	0	M5	A2G2F	2 x Core + 1 x S	1 x Core + 2 x S	1 x Core + 2 x S	0
21410.7	0.3	0	21410.7	0.0328	2	14	10	5	1	0	0	0	M5-A1G1	A2S1G1F	1 x Core	1 x Core + 2 x S	1 x Core + 2 x S	0
21410.7	0.3	0	21410.7	0.0328	2	14	10	5	1	0	0	0	M5-A1S1	A2G2F	1 x Core	1 x Core + 2 x S	1 x Core + 2 x S	0
21410.7	0.3	0	21410.7	0.0532	2	13	10	6	0	1	1	0	M5-A1S1	A2G1	1 x Core + 1 x S	1 x Core + 2 x S	1 x Core + 2 x S	0
21410.7	0.3	0	21410.7	0.0532	2	13	10	6	0	1	1	0	M5	A2G1	2 x Core + 2 x S	1 x Core + 2 x S	1 x Core + 2 x S	0
21410.7	0.3	0	21410.7	0.0532	2	13	10	6	0	1	1	0	M5-A1S1	A2G1	unmodified	2 x Core + 3 x S	1 x Core + 2 x S	0
21410.7	0.3	0	21410.7	0.0532	2	12	10	6	1	2	1	0	A4S4	A2S2F	unmodified	unmodified	unmodified	0
21410.7	0.3	0	21410.7	0.0532	2	13	10	6	0	1	1	0	M5	A2G1	unmodified	2 x Core + 3 x S	2 x Core + 3 x S	0
21410.7	0.3	0	21410.7	0.0532	2	12	10	6	1	2	1	0	A1G1	A2G2F	1 x Core + 2 x S	1 x Core + 2 x S	1 x Core + 2 x S	0
21410.7	0.3	0	21410.7	0.0532	2	13	10	6	0	1	1	0	M5-A1G1	A2G1	1 x Core + 2 x S	1 x Core + 2 x S	1 x Core + 2 x S	0
21432.8	90.9	60.57	21432.7	0.135	6	10	9	8	1	0	0	0	unmodified	A2S2F	1 x Core + 1 x S	2 x Core + 2 x S	2 x Core + 3 x S	2.46187
21432.8	90.9	28.13	21432.7	0.135	6	10	9	8	1	0	0	0	unmodified	A2S2F	2 x Core + 2 x S	2 x Core + 2 x S	1 x Core + 2 x S	1.14334
21432.8	90.9	5.68	21432.7	0.135	6	10	9	8	1	0	0	0	unmodified	A2S1G1F	2 x Core + 2 x S	2 x Core + 3 x S	1 x Core + 2 x S	0.230864
21432.8	90.9	4.49	21432.7	0.135	6	10	9	8	1	0	0	0	unmodified	A2S1G1F	1 x Core + 1 x S	2 x Core + 3 x S	2 x Core + 3 x S	0.182496
21432.8	90.9	0.66	21432.7	0.135	6	10	9	8	1	0	0	0	unmodified	A2S2F	2 x Core + 1 x S	2 x Core + 3 x S	1 x Core + 2 x S	0.0268257
21432.8	90.9	0.17	21432.7	0.135	6	10	9	8	1	0	0	0	unmodified	A2S2F	1 x Core	2 x Core + 3 x S	2 x Core + 3 x S	0.00690965
21432.8	90.9	0.12	21432.7	0.135	6	10	9	8	1	0	0	0	A3S3F	unmodified	1 x Core + 1 x S	2 x Core + 2 x S	1 x Core + 2 x S	0.0048774
21432.8	90.9	0.08	21432.7	0.135	6	10	9	8	1	0	0	0	A3S3F	unmodified	1 x Core + 1 x S	2 x Core + 3 x S	1 x Core + 1 x S	0.0032516
21432.8	90.9	0.04	21432.7	0.135	6	10	9	8	1	0	0	0	A3S2G1F	unmodified	1 x Core + 1 x S	2 x Core + 3 x S	1 x Core + 2 x S	0.0016258
21432.8	90.9	0.02	21432.7	0.135	6	10	9	8	1	0	0	0	unmodified	A2G2F	1 x Core + 2 x S	2 x Core + 3 x S	2 x Core + 3 x S	0.0008129
21432.8	90.9	0.01	21432.7	0.135	6	10	9	8	1	0	0	0	A3S3F	unmodified	unmodified	2 x Core + 2 x S	2 x Core + 3 x S	0.00040645
21432.8	90.9	0.01	21432.7	0.135	6	10	9	8	1	0	0	0	A3S2G1F	unmodified	2 x Core + 2 x S	1 x Core + 2 x S	1 x Core + 2 x S	0.00040645
21432.8	90.9	0.01	21432.7	0.135	6	10	9	8	1	0	0	0	A3S3F+LacN1	unmodified	1 x Core + 1 x S	1 x Core + 2 x S	1 x Core + 2 x S	0.00040645
21432.8	90.9	0	21432.7	0.135	6	10	9	8	1	0	0	0	A3S2G1F	unmodified	unmodified	2 x Core + 3 x S	2 x Core + 3 x S	0
21432.8	90.9	0	21432.7	0.135	6	10	9	8	1	0	0	0	A3S3F+LacN1	unmodified	unmodified	2 x Core + 3 x S	1 x Core + 2 x S	0
21432.8	90.9	0	21432.7	0.135	6	10	9	8	1	0	0	0	A1S1F	unmodified	2 x Core + 2 x S	2 x Core + 2 x S	2 x Core + 3 x S	0
21432.8	90.9	0	21432.7	0.1554	7	9	9	9	0	1	1	0	A2S1G0	unmodified	1 x Core + 2 x S	2 x Core + 3 x S	2 x Core + 3 x S	0
21432.8	90.9	0	21432.7	0.135	6	10	9	8	1	0	0	0	A3S3F	unmodified	1 x Core	2 x Core + 3 x S	1 x Core + 2 x S	0
21432.8	90.9	0	21432.7	0.135	6	10	9	8	1	0	0	0	A3S3F	unmodified	2 x Core + 1 x S	1 x Core + 2 x S	1 x Core + 2 x S	0
21432.8	90.9	0	21432.7	0.135	6	10	9	8	1	0	0	0	A3S1G2F	unmodified	1 x Core + 2 x S	2 x Core + 3 x S	1 x Core + 2 x S	0
21432.8	90.9	0	21432.7	0.135	6	10	9	8	1	0	0	0	A1S1F	unmodified	2 x Core + 1 x S	2 x Core + 3 x S	2 x Core + 3 x S	0
21432.8	90.9	0	21432.7	0.135	6	10	9	8	1	0	0	0	A3S2G1F+LacN1	unmodified	1 x Core + 2 x S	1 x Core + 2 x S	1 x Core + 2 x S	0
21448.7	38.9	60.57	21448.7	0.0326	2	10	9	8	1	1	0	0	unmodified	A2S2F	1 x Core + 1 x S	2 x Core + 2 x S	2 x Core + 3 x S	1.05354
21448.7	38.9	28.13	21448.7	0.0326	2	10	9	8	1	1	0	0	unmodified	A2S2F	2 x Core + 2 x S	2 x Core + 2 x S	1 x Core + 2 x S	0.489286
21448.7	38.9	5.68	21448.7	0.0326	2	10	9	8	1	1	0	0	unmodified	A2S1G1F	2 x Core + 2 x S	2 x Core + 3 x S	1 x Core + 2 x S	0.0987964
21448.7	38.9	4.49	21448.7	0.0326	2	10	9	8	1	1	0	0	unmodified	A2S1G1F	1 x Core + 1 x S	2 x Core + 3 x S	2 x Core + 3 x S	0.0780979
21448.7	38.9	0.66	21448.7	0.0326	2	10	9	8	1	1	0	0	unmodified	A2S2F	2 x Core + 1 x S	2 x Core + 3 x S	1 x Core + 2 x S	0.0114799
21448.7	38.9	0.17	21448.7	0.0326	2	10	9	8	1	1	0	0	unmodified	A2S2F	1 x Core	2 x Core + 3 x S	2 x Core + 3 x S	0.00295693
21448.7	38.9	0.12	21448.7	0.0326	2	10	9	8	1	1	0	0	A3S3F	unmodified	1 x Core + 1 x S	2 x Core + 2 x S	1 x Core + 2 x S	0.00208725
21448.7	38.9	0.08	21448.7	0.0326	2	10	9	8	1	1	0	0	A3S3F	unmodified	1 x Core + 1 x S	2 x Core + 3 x S	1 x Core + 1 x S	0.0013915
21448.7	38.9	0.04	21448.7	0.0326	2	10	9	8	1	1	0	0	A3S2G1F	unmodified	1 x Core + 1 x S	2 x Core + 3 x S	1 x Core + 2 x S	0.000695749
21448.7	38.9	0.02	21448.7	0.0326	2	10	9	8	1	1	0	0	unmodified	A2G2F	1 x Core + 2 x S	2 x Core + 3 x S	2 x Core + 3 x S	0.000347875
21448.7	38.9	0.01	21448.7	0.0326	2	10	9	8	1	1	0	0	A3S3F	unmodified	unmodified	2 x Core + 2 x S	2 x Core + 3 x S	0.000173937
21448.7	38.9	0.01	21448.7	0.0326	2	10	9	8	1	1	0	0	A3S2G1F	unmodified	2 x Core + 2 x S	1 x Core + 2 x S	1 x Core + 2 x S	0.000173937
21448.7	38.9	0.01	21448.7	0.0326	2	10	9	8	1	1	0	0	A3S3F+LacN1	unmodified	1 x Core + 1 x S	1 x Core + 2 x S	1 x Core + 2 x S	0.000173937
21448.7	38.9	0	21448.7	0.0326	2	10	9	8	1	1	0	0	A3S2G1F	unmodified	unmodified	2 x Core + 3 x S	2 x Core + 3 x S	0
21448.7	38.9	0	21448.7	0.0326	2	10	9	8	1	1	0	0	A3S3F+LacN1	unmodified	unmodified	2 x Core + 3 x S	1 x Core + 2 x S	0
21448.7	38.9	0	21448.7	0.0326	2	10	9	8	1	1	0	0	A1S1F	unmodified	2 x Core + 2 x S	2 x Core + 2 x S	2 x Core + 3 x S	0
21448.7	38.9	0	21448.7	0.053	2	9	9	9	0	2	1	0	A2S1G0	unmodified	1 x Core + 2 x S	2 x Core + 3 x S	2 x Core + 3 x S	0
21448.7	38.9	0	21448.7	0.0326	2	10	9	8	1	1	0	0	A3S3F	unmodified	1 x Core	2 x Core + 3 x S	1 x Core + 2 x S	0
21448.7	38.9	0	21448.7	0.0326	2	10	9	8	1	1	0	0	A3S3F	unmodified	2 x Core + 1 x S	1 x Core + 2 x S	1 x Core + 2 x S	0
21448.7	38.9	0	21448.7	0.0326	2	10	9	8	1	1	0	0	A3S1G2F	unmodified	1 x Core + 2 x S	2 x Core + 3 x S	1 x Core + 2 x S	0
21448.7	38.9	0	21448.7	0.0326	2	10	9	8	1	1	0	0	A1S1F	unmodified	2 x Core + 1 x S	2 x Core + 3 x S	2 x Core + 3 x S	0
21448.7	38.9	0	21448.7	0.0326	2	10	9	8	1	1	0	0	A3S2G1F+LacN1	unmodified	1 x Core + 2 x S	1 x Core + 2 x S	1 x Core + 2 x S	0
21453.7	0.7	19.81	21453.8	-0.0266	-1	13	13	3	2	2	0	0	A2G0F	A2G2F	2 x Core	2 x Core + 2 x S	1 x Core + 1 x S	0.00620048
21453.7	0.7	13.87	21453.8	-0.0266	-1	14	13	3	1	1	0	0	A2G1	A2G2F	2 x Core	2 x Core + 2 x S	1 x Core + 1 x S	0.00434128
21453.7	0.7	11.05	21453.8	-0.0266	-1	13	13	3	2	2	0	0	A2G0F	A2S1G1F	2 x Core	2 x Core + 2 x S	1 x Core	0.00345862
21453.7	0.7	10.64	21453.8	-0.0266	-1	13	13	3	2	2	0	0	A2G0F	A2G2F	2 x Core + 1 x S	2 x Core + 2 x S	1 x Core	0.0033303
21453.7	0.7	7.45	21453.8	-0.0266	-1	14	13	3	1	1	0	0	A2G1	A2G2F	2 x Core + 1 x S	2 x Core + 2 x S	1 x Core	0.00233183
21453.7	0.7	7.14	21453.8	-0.0266	-1	14	13	3	1	1	0	0	A2G1	A2S1G1F	2 x Core	2 x Core + 2 x S	1 x Core	0.0022348
21453.7	0.7	5.24	21453.8	-0.0266	-1	13	13	3	2	2	0	0	A2G0F	A2S1G1F	2 x Core	2 x Core + 1 x S	1 x Core + 1 x S	0.00164011
21453.7	0.7	3.38	21453.8	-0.0266	-1	14	13	3	1	1	0	0	A2G1	A2S1G1F	2 x Core	2 x Core + 1 x S	1 x Core + 1 x S	0.00105793
21453.7	0.7	3.17	21453.8	-0.0266	-1	13	13	3	2	2	0	0	A2G0F	A2G2F	2 x Core + 1 x S	2 x Core + 1 x S	1 x Core + 1 x S	0.000992203
21453.7	0.7	2.78	21453.8	-0.0266	-1	14	13	3	1	1	0	0	A2S1G0	A2G2F	2 x Core	2 x Core + 2 x S	1 x Core	0.000870134
21453.7	0.7	2.22	21453.8	-0.0266	-1	14	13	3	1	1	0	0	A2G1	A2G2F	2 x Core + 1 x S	2 x Core + 1 x S	1 x Core + 1 x S	0.000694855
21453.7	0.7	1.95	21453.7	-0.0062	0	13	13	4	0	2	1	0	A2G1	A2G1	2 x Core + 1 x S	2 x Core + 2 x S	1 x Core + 1 x S	0.000610346
21453.7	0.7	1.76	21453.8	-0.0266	-1	13	13	3	2	2	0	0	A2G0F	A2S1G1F	2 x Core + 1 x S	2 x Core + 1 x S	1 x Core	0.000550876
21453.7	0.7	1.51	21453.7	-0.0062	0	13	13	4	0	2	1	0	A2G1	A2G1	2 x Core + 2 x S	2 x Core + 2 x S	1 x Core	0.000472627
21453.7	0.7	1.32	21453.8	-0.0266	-1	14	13	3	1	1	0	0	A2S1G0	A2G2F	2 x Core	2 x Core + 1 x S	1 x Core + 1 x S	0.000413157
21453.7	0.7	1.14	21453.8	-0.0266	-1	14	13	3	1	1	0	0	A2G1	A2S1G1F	2 x Core + 1 x S	2 x Core + 1 x S	1 x Core	0.000356817
21453.7	0.7	0.8	21453.7	-0.0062	0	13	13	4	0	2	1	0	A2S1G0	A2G1	2 x Core	2 x Core + 2 x S	1 x Core + 1 x S	0.000250398
21453.7	0.7	0.79	21453.8	-0.0266	-1	13	13	3	2	2	0	0	A2G0F	A2S2F	2 x Core	2 x Core + 1 x S	1 x Core	0.000247268
21453.7	0.7	0.73	21453.8	-0.0266	-1	14	13	3	1	1	0	0	A2S1G0	A2S1G1F	2 x Core	2 x Core + 1 x S	1 x Core	0.000228488
21453.7	0.7	0.5	21453.8	-0.0266	-1	13	13	3	2	2	0	0	A2G0F	A2G2F	2 x Core	2 x Core + 3 x S	1 x Core	0.000156499
21453.7	0.7	0.5	21453.8	-0.0266	-1	14	13	3	1	1	0	0	A2G1	A2S2F	2 x Core	2 x Core + 1 x S	1 x Core	0.000156499
21453.7	0.7	0.44	21453.8	-0.0266	-1	14	13	3	1	1	0	0	A2S1G0	A2G2F	2 x Core + 1 x S	2 x Core + 1 x S	1 x Core	0.000137719
21453.7	0.7	0.43	21453.7	-0.0062	0	13	13	4	0	2	1	0	A2S1G0	A2G1	2 x Core + 1 x S	2 x Core + 2 x S	1 x Core	0.000134589
21453.7	0.7	0.35	21453.8	-0.0266	-1	14	13	3	1	1	0	0	A2G1	A2G2F	2 x Core	2 x Core + 3 x S	1 x Core	0.000109549
21453.7	0.7	0.24	21453.8	-0.0266	-1	13	13	3	2	2	0	0	A2G0F	A2G2F	2 x Core	2 x Core + 1 x S	1 x Core + 2 x S	7.51195e-05
21453.7	0.7	0.17	21453.8	-0.0266	-1	14	13	3	1	1	0	0	A2G1	A2G2F	2 x Core	2 x Core + 1 x S	1 x Core + 2 x S	5.32096e-05
21453.7	0.7	0.13	21453.7	-0.0062	0	13	13	4	0	2	1	0	A2S1G0	A2G1	2 x Core + 1 x S	2 x Core + 1 x S	1 x Core + 1 x S	4.06897e-05
21453.7	0.7	0.09	21453.7	-0.0062	0	13	13	4	0	2	1	0	A2G1	A2G1	2 x Core	2 x Core + 2 x S	1 x Core + 2 x S	2.81698e-05
21453.7	0.7	0.09	21453.8	-0.0266	-1	14	13	3	1	1	0	0	A3S1G2F	A2G1	1 x Core + 1 x S	2 x Core + 1 x S	1 x Core	2.81698e-05
21453.7	0.7	0.09	21453.7	-0.0062	0	13	13	4	0	2	1	0	A2G1	A2G1	2 x Core	2 x Core + 3 x S	1 x Core + 1 x S	2.81698e-05
21453.7	0.7	0.05	21453.8	-0.0266	-1	14	13	3	1	1	0	0	A3S1G2F	A2G1	1 x Core	2 x Core + 2 x S	1 x Core	1.56499e-05
21453.7	0.7	0.04	21453.8	-0.0266	-1	14	13	3	1	1	0	0	A3S1G2F	A2G1	2 x Core	1 x Core + 1 x S	1 x Core + 1 x S	1.25199e-05
21453.7	0.7	0.04	21453.7	-0.0062	0	13	13	4	0	2	1	0	A2G1	A2G1	2 x Core + 1 x S	2 x Core + 3 x S	1 x Core	1.25199e-05
21453.7	0.7	0.02	21453.7	-0.0062	0	13	13	4	0	2	1	0	A2S1G0	A2G1	2 x Core	2 x Core + 3 x S	1 x Core	6.25995e-06
21453.7	0.7	0.01	21453.7	-0.0062	0	13	13	4	0	2	1	0	A2G1	A2G1	2 x Core + 1 x S	2 x Core + 1 x S	1 x Core + 2 x S	3.12998e-06
21453.7	0.7	0.01	21453.8	-0.0266	-1	14	13	3	1	1	0	0	A3S2G1F	A2G1	2 x Core	1 x Core	1 x Core + 1 x S	3.12998e-06
21453.7	0.7	0.01	21453.7	-0.0062	0	13	13	4	0	2	1	0	A2S1G0	A2G1	2 x Core	2 x Core + 1 x S	1 x Core + 2 x S	3.12998e-06
21453.7	0.7	0.01	21453.8	-0.0266	-1	14	13	3	1	1	0	0	A3S2G1F+LacN1	A2G1	1 x Core + 1 x S	1 x Core	1 x Core	3.12998e-06
21453.7	0.7	0.01	21453.8	-0.0266	-1	14	13	3	1	1	0	0	A3S1G2F	A2G1	2 x Core	2 x Core + 2 x S	unmodified	3.12998e-06
21453.7	0.7	0	21453.8	-0.0266	-1	14	13	3	1	1	0	0	A3S2G1F	A2G1	2 x Core + 1 x S	1 x Core	1 x Core	0
21453.7	0.7	0	21453.8	-0.0266	-1	14	13	3	1	1	0	0	A3S1G2F	A2G1	2 x Core	1 x Core + 2 x S	1 x Core	0
21453.7	0.7	0	21453.8	-0.0266	-1	14	13	3	1	1	0	0	A3S2G1F+LacN1	A2G1	unmodified	2 x Core + 1 x S	1 x Core	0
21453.7	0.7	0	21453.8	-0.0266	-1	14	13	3	1	1	0	0	A3S2G1F+LacN1	A2G1	2 x Core	unmodified	1 x Core + 1 x S	0
21453.7	0.7	0	21453.8	-0.0266	-1	14	13	3	1	1	0	0	A3S1G2F	A2G1	2 x Core + 1 x S	2 x Core + 1 x S	unmodified	0
21453.7	0.7	0	21453.8	-0.0266	-1	14	13	3	1	1	0	0	A3S3F+LacN1	A2G1	2 x Core	unmodified	1 x Core	0
21453.7	0.7	0	21453.8	-0.0266	-1	14	13	3	1	1	0	0	A3S3F	A2G1	2 x Core	1 x Core	1 x Core	0
21453.7	0.7	0	21453.8	-0.0266	-1	14	13	3	1	1	0	0	A3S2G1F	A2G1	2 x Core	2 x Core + 1 x S	unmodified	0
21453.7	0.7	0	21453.8	-0.0266	-1	14	13	3	1	1	0	0	A3S3F+LacN1	A2G1	1 x Core	1 x Core	1 x Core	0
21456.7	5.4																	0
21464.7	8	60.57	21464.7	0.0361	2	10	9	8	1	2	0	0	unmodified	A2S2F	1 x Core + 1 x S	2 x Core + 2 x S	2 x Core + 3 x S	0.216666
21464.7	8	28.13	21464.7	0.0361	2	10	9	8	1	2	0	0	unmodified	A2S2F	2 x Core + 2 x S	2 x Core + 2 x S	1 x Core + 2 x S	0.100624
21464.7	8	5.68	21464.7	0.0361	2	10	9	8	1	2	0	0	unmodified	A2S1G1F	2 x Core + 2 x S	2 x Core + 3 x S	1 x Core + 2 x S	0.020318
21464.7	8	4.49	21464.7	0.0361	2	10	9	8	1	2	0	0	unmodified	A2S1G1F	1 x Core + 1 x S	2 x Core + 3 x S	2 x Core + 3 x S	0.0160613
21464.7	8	0.66	21464.7	0.0361	2	10	9	8	1	2	0	0	unmodified	A2S2F	2 x Core + 1 x S	2 x Core + 3 x S	1 x Core + 2 x S	0.0023609
21464.7	8	0.17	21464.7	0.0361	2	10	9	8	1	2	0	0	unmodified	A2S2F	1 x Core	2 x Core + 3 x S	2 x Core + 3 x S	0.00060811
21464.7	8	0.12	21464.7	0.0361	2	10	9	8	1	2	0	0	A3S3F	unmodified	1 x Core + 1 x S	2 x Core + 2 x S	1 x Core + 2 x S	0.000429254
21464.7	8	0.08	21464.7	0.0361	2	10	9	8	1	2	0	0	A3S3F	unmodified	1 x Core + 1 x S	2 x Core + 3 x S	1 x Core + 1 x S	0.000286169
21464.7	8	0.04	21464.7	0.0361	2	10	9	8	1	2	0	0	A3S2G1F	unmodified	1 x Core + 1 x S	2 x Core + 3 x S	1 x Core + 2 x S	0.000143085
21464.7	8	0.02	21464.7	0.0361	2	10	9	8	1	2	0	0	unmodified	A2G2F	1 x Core + 2 x S	2 x Core + 3 x S	2 x Core + 3 x S	7.15423e-05
21464.7	8	0.01	21464.7	0.0361	2	10	9	8	1	2	0	0	A3S3F	unmodified	unmodified	2 x Core + 2 x S	2 x Core + 3 x S	3.57712e-05
21464.7	8	0.01	21464.7	0.0361	2	10	9	8	1	2	0	0	A3S2G1F	unmodified	2 x Core + 2 x S	1 x Core + 2 x S	1 x Core + 2 x S	3.57712e-05
21464.7	8	0.01	21464.7	0.0361	2	10	9	8	1	2	0	0	A3S3F+LacN1	unmodified	1 x Core + 1 x S	1 x Core + 2 x S	1 x Core + 2 x S	3.57712e-05
21464.7	8	0	21464.7	0.0361	2	10	9	8	1	2	0	0	A3S2G1F	unmodified	unmodified	2 x Core + 3 x S	2 x Core + 3 x S	0
21464.7	8	0	21464.7	0.0361	2	10	9	8	1	2	0	0	A3S3F+LacN1	unmodified	unmodified	2 x Core + 3 x S	1 x Core + 2 x S	0
21464.7	8	0	21464.7	0.0361	2	10	9	8	1	2	0	0	A1S1F	unmodified	2 x Core + 2 x S	2 x Core + 2 x S	2 x Core + 3 x S	0
21464.7	8	0	21464.7	0.0361	2	10	9	8	1	2	0	0	A3S3F	unmodified	1 x Core	2 x Core + 3 x S	1 x Core + 2 x S	0
21464.7	8	0	21464.7	0.0361	2	10	9	8	1	2	0	0	A3S3F	unmodified	2 x Core + 1 x S	1 x Core + 2 x S	1 x Core + 2 x S	0
21464.7	8	0	21464.7	0.0361	2	10	9	8	1	2	0	0	A3S1G2F	unmodified	1 x Core + 2 x S	2 x Core + 3 x S	1 x Core + 2 x S	0
21464.7	8	0	21464.7	0.0361	2	10	9	8	1	2	0	0	A1S1F	unmodified	2 x Core + 1 x S	2 x Core + 3 x S	2 x Core + 3 x S	0
21464.7	8	0	21464.7	0.0361	2	10	9	8	1	2	0	0	A3S2G1F+LacN1	unmodified	1 x Core + 2 x S	1 x Core + 2 x S	1 x Core + 2 x S	0
21466.7	0.6	40.23	21466.7	-0.008	0	12	11	6	0	2	0	0	A2S2	A2G1	1 x Core + 1 x S	1 x Core + 2 x S	1 x Core + 1 x S	0.0107931
21466.7	0.6	13.87	21466.7	-0.008	0	12	11	6	0	2	0	0	A2S2	A2G1	unmodified	2 x Core + 3 x S	1 x Core + 1 x S	0.0037211
21466.7	0.6	13.13	21466.7	-0.008	0	12	11	6	0	2	0	0	A2S2	A2G1	unmodified	2 x Core + 2 x S	1 x Core + 2 x S	0.00352257
21466.7	0.6	10.85	21466.7	-0.008	0	12	11	6	0	2	0	0	A2S1G1	A2G1	1 x Core + 1 x S	1 x Core + 2 x S	1 x Core + 2 x S	0.00291088
21466.7	0.6	6.52	21466.7	-0.0127	-1	11	9	7	2	1	1	0	A1S1F	A2S2F	unmodified	1 x Core + 2 x S	1 x Core + 2 x S	0.00174921
21466.7	0.6	4.62	21466.7	-0.008	0	12	11	6	0	2	0	0	A2S1G1	A2G1	unmodified	2 x Core + 3 x S	1 x Core + 2 x S	0.00123947
21466.7	0.6	3.53	21466.7	-0.008	0	12	11	6	0	2	0	0	A1S1	A2G1	1 x Core + 1 x S	2 x Core + 2 x S	1 x Core + 2 x S	0.000947042
21466.7	0.6	2.26	21466.7	-0.008	0	12	11	6	0	2	0	0	A1S1	A2G1	1 x Core + 1 x S	2 x Core + 3 x S	1 x Core + 1 x S	0.000606321
21466.7	0.6	0.89	21466.7	-0.008	0	12	11	6	0	2	0	0	A3G3	unmodified	2 x Core + 2 x S	2 x Core + 2 x S	2 x Core + 2 x S	0.000238773
21466.7	0.6	0.71	21466.7	-0.008	0	12	11	6	0	2	0	0	A3G3	unmodified	2 x Core + 1 x S	2 x Core + 2 x S	2 x Core + 3 x S	0.000190481
21466.7	0.6	0.63	21466.7	-0.008	0	12	11	6	0	2	0	0	A3S1G2	unmodified	2 x Core	2 x Core + 2 x S	2 x Core + 3 x S	0.000169019
21466.7	0.6	0.56	21466.7	-0.008	0	12	11	6	0	2	0	0	A3S3	A2G1	unmodified	1 x Core + 2 x S	1 x Core + 1 x S	0.000150239
21466.7	0.6	0.53	21466.7	-0.008	0	12	11	6	0	2	0	0	A3S1G2	unmodified	2 x Core + 1 x S	2 x Core + 2 x S	2 x Core + 2 x S	0.00014219
21466.7	0.6	0.42	21466.7	-0.008	0	12	11	6	0	2	0	0	A1S1	A2G1	unmodified	2 x Core + 2 x S	2 x Core + 3 x S	0.000112679
21466.7	0.6	0.31	21466.7	-0.008	0	12	11	6	0	2	0	0	A1G1	A2G1	1 x Core + 1 x S	2 x Core + 3 x S	1 x Core + 2 x S	8.3168e-05
21466.7	0.6	0.22	21466.7	-0.008	0	12	11	6	0	2	0	0	A2S2	A2G1	1 x Core	1 x Core + 2 x S	1 x Core + 2 x S	5.90224e-05
21466.7	0.6	0.16	21466.7	-0.008	0	12	11	6	0	2	0	0	A3S2G1	A2G1	unmodified	1 x Core + 2 x S	1 x Core + 2 x S	4.29254e-05
21466.7	0.6	0.11	21466.7	-0.008	0	12	11	6	0	2	0	0	A3S2G1	unmodified	2 x Core	2 x Core + 2 x S	2 x Core + 2 x S	2.95112e-05
21466.7	0.6	0.1	21466.7	-0.008	0	12	11	6	0	2	0	0	A3S1G2	unmodified	2 x Core + 1 x S	2 x Core + 1 x S	2 x Core + 3 x S	2.68284e-05
21466.7	0.6	0.09	21466.7	-0.008	0	12	11	6	0	2	0	0	A1G1	A2G1	2 x Core + 2 x S	1 x Core + 2 x S	1 x Core + 2 x S	2.41455e-05
21466.7	0.6	0.06	21466.7	-0.008	0	12	11	6	0	2	0	0	A2G2	A2G1	1 x Core + 2 x S	1 x Core + 2 x S	1 x Core + 2 x S	1.6097e-05
21466.7	0.6	0.04	21466.7	-0.008	0	12	11	6	0	2	0	0	A3S3	A2G1	unmodified	unmodified	2 x Core + 3 x S	1.07314e-05
21466.7	0.6	0.03	21466.7	-0.008	0	12	11	6	0	2	0	0	A3S2G1	unmodified	2 x Core	2 x Core + 1 x S	2 x Core + 3 x S	8.04851e-06
21466.7	0.6	0.03	21466.7	-0.008	0	12	11	6	0	2	0	0	A1G1	A2G1	unmodified	2 x Core + 3 x S	2 x Core + 3 x S	8.04851e-06
21466.7	0.6	0.03	21466.7	-0.008	0	12	11	6	0	2	0	0	A3G3	unmodified	2 x Core	2 x Core + 3 x S	2 x Core + 3 x S	8.04851e-06
21466.7	0.6	0.02	21466.7	-0.008	0	12	11	6	0	2	0	0	A1S1	A2G1	1 x Core	2 x Core + 3 x S	1 x Core + 2 x S	5.36568e-06
21466.7	0.6	0.02	21466.7	-0.008	0	12	11	6	0	2	0	0	A3S2G1	unmodified	2 x Core + 1 x S	2 x Core + 1 x S	2 x Core + 2 x S	5.36568e-06
21466.7	0.6	0.01	21466.7	-0.008	0	12	11	6	0	2	0	0	A1S1	A2G1	2 x Core + 1 x S	1 x Core + 2 x S	1 x Core + 2 x S	2.68284e-06
21466.7	0.6	0.01	21466.7	-0.008	0	12	11	6	0	2	0	0	A4S4	unmodified	2 x Core	2 x Core + 2 x S	1 x Core	2.68284e-06
21466.7	0.6	0.01	21466.7	-0.008	0	12	11	6	0	2	0	0	A4S4	unmodified	2 x Core	2 x Core + 1 x S	1 x Core + 1 x S	2.68284e-06
21466.7	0.6	0	21466.7	-0.008	0	12	11	6	0	2	0	0	A4S4	A2G1	unmodified	unmodified	1 x Core + 2 x S	0
21466.7	0.6	0	21466.7	-0.008	0	12	11	6	0	2	0	0	A3S3	unmodified	2 x Core	2 x Core + 1 x S	2 x Core + 2 x S	0
21466.7	0.6	0	21466.7	-0.008	0	12	11	6	0	2	0	0	A4S4	unmodified	2 x Core + 1 x S	2 x Core + 1 x S	1 x Core	0
21469.8	0.1	33.25	21469.7	0.0087	0	14	13	3	1	2	0	0	A2G1	A2G2F	2 x Core	2 x Core + 2 x S	1 x Core + 1 x S	0.00148674
21469.8	0.1	17.86	21469.7	0.0087	0	14	13	3	1	2	0	0	A2G1	A2G2F	2 x Core + 1 x S	2 x Core + 2 x S	1 x Core	0.000798591
21469.8	0.1	17.12	21469.7	0.0087	0	14	13	3	1	2	0	0	A2G1	A2S1G1F	2 x Core	2 x Core + 2 x S	1 x Core	0.000765503
21469.8	0.1	8.11	21469.7	0.0087	0	14	13	3	1	2	0	0	A2G1	A2S1G1F	2 x Core	2 x Core + 1 x S	1 x Core + 1 x S	0.00036263
21469.8	0.1	6.66	21469.7	0.0087	0	14	13	3	1	2	0	0	A2S1G0	A2G2F	2 x Core	2 x Core + 2 x S	1 x Core	0.000297795
21469.8	0.1	5.32	21469.7	0.0087	0	14	13	3	1	2	0	0	A2G1	A2G2F	2 x Core + 1 x S	2 x Core + 1 x S	1 x Core + 1 x S	0.000237878
21469.8	0.1	3.15	21469.7	0.0087	0	14	13	3	1	2	0	0	A2S1G0	A2G2F	2 x Core	2 x Core + 1 x S	1 x Core + 1 x S	0.000140849
21469.8	0.1	2.73	21469.7	0.0087	0	14	13	3	1	2	0	0	A2G1	A2S1G1F	2 x Core + 1 x S	2 x Core + 1 x S	1 x Core	0.000122069
21469.8	0.1	1.76	21469.7	0.0087	0	14	13	3	1	2	0	0	A2S1G0	A2S1G1F	2 x Core	2 x Core + 1 x S	1 x Core	7.86966e-05
21469.8	0.1	1.2	21469.7	0.0087	0	14	13	3	1	2	0	0	A2G1	A2S2F	2 x Core	2 x Core + 1 x S	1 x Core	5.36568e-05
21469.8	0.1	1.06	21469.7	0.0087	0	14	13	3	1	2	0	0	A2S1G0	A2G2F	2 x Core + 1 x S	2 x Core + 1 x S	1 x Core	4.73968e-05
21469.8	0.1	0.85	21469.7	0.0087	0	14	13	3	1	2	0	0	A2G1	A2G2F	2 x Core	2 x Core + 3 x S	1 x Core	3.80069e-05
21469.8	0.1	0.41	21469.7	0.0087	0	14	13	3	1	2	0	0	A2G1	A2G2F	2 x Core	2 x Core + 1 x S	1 x Core + 2 x S	1.83327e-05
21469.8	0.1	0.22	21469.7	0.0087	0	14	13	3	1	2	0	0	A3S1G2F	A2G1	1 x Core + 1 x S	2 x Core + 1 x S	1 x Core	9.83707e-06
21469.8	0.1	0.11	21469.7	0.0087	0	14	13	3	1	2	0	0	A3S1G2F	A2G1	1 x Core	2 x Core + 2 x S	1 x Core	4.91854e-06
21469.8	0.1	0.09	21469.7	0.0087	0	14	13	3	1	2	0	0	A3S1G2F	A2G1	2 x Core	1 x Core + 1 x S	1 x Core + 1 x S	4.02426e-06
21469.8	0.1	0.03	21469.7	0.0087	0	14	13	3	1	2	0	0	A3S2G1F	A2G1	2 x Core	1 x Core	1 x Core + 1 x S	1.34142e-06
21469.8	0.1	0.02	21469.7	0.0087	0	14	13	3	1	2	0	0	A3S2G1F+LacN1	A2G1	1 x Core + 1 x S	1 x Core	1 x Core	8.94279e-07
21469.8	0.1	0.02	21469.7	0.0087	0	14	13	3	1	2	0	0	A3S1G2F	A2G1	2 x Core	2 x Core + 2 x S	unmodified	8.94279e-07
21469.8	0.1	0.01	21469.7	0.0087	0	14	13	3	1	2	0	0	A3S2G1F	A2G1	2 x Core + 1 x S	1 x Core	1 x Core	4.4714e-07
21469.8	0.1	0.01	21469.7	0.0087	0	14	13	3	1	2	0	0	A3S1G2F	A2G1	2 x Core	1 x Core + 2 x S	1 x Core	4.4714e-07
21469.8	0.1	0	21469.7	0.0087	0	14	13	3	1	2	0	0	A3S2G1F+LacN1	A2G1	unmodified	2 x Core + 1 x S	1 x Core	0
21469.8	0.1	0	21469.7	0.0087	0	14	13	3	1	2	0	0	A3S2G1F+LacN1	A2G1	2 x Core	unmodified	1 x Core + 1 x S	0
21469.8	0.1	0	21469.7	0.0087	0	14	13	3	1	2	0	0	A3S1G2F	A2G1	2 x Core + 1 x S	2 x Core + 1 x S	unmodified	0
21469.8	0.1	0	21469.7	0.0087	0	14	13	3	1	2	0	0	A3S3F+LacN1	A2G1	2 x Core	unmodified	1 x Core	0
21469.8	0.1	0	21469.7	0.0087	0	14	13	3	1	2	0	0	A3S3F	A2G1	2 x Core	1 x Core	1 x Core	0
21469.8	0.1	0	21469.7	0.0087	0	14	13	3	1	2	0	0	A3S2G1F	A2G1	2 x Core	2 x Core + 1 x S	unmodified	0
21469.8	0.1	0	21469.7	0.0087	0	14	13	3	1	2	0	0	A3S3F+LacN1	A2G1	1 x Core	1 x Core	1 x Core	0
21475.8	9.4	43.15	21475.7	0.045	2	16	10	4	1	2	0	0	M7	A2G2F	1 x Core + 1 x S	2 x Core + 2 x S	1 x Core + 1 x S	0.181364
21475.8	9.4	33.08	21475.7	0.045	2	16	10	4	1	2	0	0	M7	A2S1G1F	1 x Core + 1 x S	2 x Core + 2 x S	1 x Core	0.139039
21475.8	9.4	12.47	21475.7	0.045	2	16	10	4	1	2	0	0	M7	A2S1G1F	1 x Core + 1 x S	2 x Core + 1 x S	1 x Core + 1 x S	0.0524128
21475.8	9.4	2.73	21475.7	0.045	2	16	10	4	1	2	0	0	M7	A2S2F	1 x Core + 1 x S	2 x Core + 1 x S	1 x Core	0.0114745
21475.8	9.4	1.36	21475.7	0.045	2	16	10	4	1	2	0	0	M7	A2S2F	1 x Core	2 x Core + 2 x S	1 x Core	0.00571623
21475.8	9.4	1.18	21475.7	0.045	2	16	10	4	1	2	0	0	M7	A2G2F	1 x Core + 1 x S	2 x Core + 3 x S	1 x Core	0.00495967
21475.8	9.4	1.16	21475.7	0.045	2	16	10	4	1	2	0	0	M7	A2G2F	2 x Core + 2 x S	2 x Core + 2 x S	unmodified	0.00487561
21475.8	9.4	1.15	21475.7	0.045	2	16	10	4	1	2	0	0	M7	A2S2F	2 x Core	1 x Core + 1 x S	1 x Core + 1 x S	0.00483358
21475.8	9.4	0.81	21475.7	0.045	2	16	10	4	1	2	0	0	M7	A2G2F	1 x Core + 1 x S	2 x Core + 1 x S	1 x Core + 2 x S	0.00340452
21475.8	9.4	0.73	21475.7	0.045	2	16	10	4	1	2	0	0	M7	A2S1G1F	2 x Core + 1 x S	2 x Core + 2 x S	unmodified	0.00306827
21475.8	9.4	0.73	21475.7	0.045	2	16	10	4	1	2	0	0	M7	A2G2F	2 x Core + 2 x S	1 x Core + 2 x S	1 x Core	0.00306827
21475.8	9.4	0.54	21475.7	0.045	2	16	10	4	1	2	0	0	M7	A2S1G1F	2 x Core	1 x Core + 2 x S	1 x Core + 1 x S	0.00226968
21475.8	9.4	0.27	21475.7	0.045	2	16	10	4	1	2	0	0	M7	A2S1G1F	2 x Core + 1 x S	1 x Core + 2 x S	1 x Core	0.00113484
21475.8	9.4	0.19	21475.7	0.045	2	16	10	4	1	2	0	0	M7	A2S2F	2 x Core	2 x Core + 2 x S	unmodified	0.000798591
21475.8	9.4	0.13	21475.7	0.045	2	16	10	4	1	2	0	0	M7	A2S1G1F	1 x Core	2 x Core + 3 x S	1 x Core	0.000546405
21475.8	9.4	0.09	21475.7	0.045	2	16	10	4	1	2	0	0	M7	A2G2F	unmodified	2 x Core + 1 x S	2 x Core + 3 x S	0.00037828
21475.8	9.4	0.09	21475.7	0.045	2	16	10	4	1	2	0	0	M7	A2S2F	2 x Core	1 x Core + 2 x S	1 x Core	0.00037828
21475.8	9.4	0.05	21475.7	0.045	2	16	10	4	1	2	0	0	M7	A2S1G1F	2 x Core	unmodified	2 x Core + 3 x S	0.000210156
21475.8	9.4	0.03	21475.7	0.045	2	16	10	4	1	2	0	0	M7	A2S2F	2 x Core + 1 x S	2 x Core + 1 x S	unmodified	0.000126093
21475.8	9.4	0.02	21475.7	0.045	2	16	10	4	1	2	0	0	M7	A2G2F	2 x Core	1 x Core + 2 x S	1 x Core + 2 x S	8.40622e-05
21476.7	4.5	43.15	21476.7	0.0009	0	16	10	4	1	2	1	0	M7	A2G2F	1 x Core + 1 x S	2 x Core + 2 x S	1 x Core + 1 x S	0.0868233
21476.7	4.5	33.08	21476.7	0.0009	0	16	10	4	1	2	1	0	M7	A2S1G1F	1 x Core + 1 x S	2 x Core + 2 x S	1 x Core	0.0665612
21476.7	4.5	12.47	21476.7	0.0009	0	16	10	4	1	2	1	0	M7	A2S1G1F	1 x Core + 1 x S	2 x Core + 1 x S	1 x Core + 1 x S	0.0250912
21476.7	4.5	2.73	21476.7	0.0009	0	16	10	4	1	2	1	0	M7	A2S2F	1 x Core + 1 x S	2 x Core + 1 x S	1 x Core	0.00549311
21476.7	4.5	1.36	21476.7	0.0009	0	16	10	4	1	2	1	0	M7	A2S2F	1 x Core	2 x Core + 2 x S	1 x Core	0.00273649
21476.7	4.5	1.18	21476.7	0.0009	0	16	10	4	1	2	1	0	M7	A2G2F	1 x Core + 1 x S	2 x Core + 3 x S	1 x Core	0.00237431
21476.7	4.5	1.16	21476.7	0.0009	0	16	10	4	1	2	1	0	M7	A2G2F	2 x Core + 2 x S	2 x Core + 2 x S	unmodified	0.00233407
21476.7	4.5	1.15	21476.7	0.0009	0	16	10	4	1	2	1	0	M7	A2S2F	2 x Core	1 x Core + 1 x S	1 x Core + 1 x S	0.00231395
21476.7	4.5	0.81	21476.7	0.0009	0	16	10	4	1	2	1	0	M7	A2G2F	1 x Core + 1 x S	2 x Core + 1 x S	1 x Core + 2 x S	0.00162982
21476.7	4.5	0.73	21476.7	0.0009	0	16	10	4	1	2	1	0	M7	A2S1G1F	2 x Core + 1 x S	2 x Core + 2 x S	unmodified	0.00146885
21476.7	4.5	0.73	21476.7	0.0009	0	16	10	4	1	2	1	0	M7	A2G2F	2 x Core + 2 x S	1 x Core + 2 x S	1 x Core	0.00146885
21476.7	4.5	0.54	21476.7	0.0009	0	16	10	4	1	2	1	0	M7	A2S1G1F	2 x Core	1 x Core + 2 x S	1 x Core + 1 x S	0.00108655
21476.7	4.5	0.27	21476.7	0.0009	0	16	10	4	1	2	1	0	M7	A2S1G1F	2 x Core + 1 x S	1 x Core + 2 x S	1 x Core	0.000543275
21476.7	4.5	0.19	21476.7	0.0009	0	16	10	4	1	2	1	0	M7	A2S2F	2 x Core	2 x Core + 2 x S	unmodified	0.000382304
21476.7	4.5	0.13	21476.7	0.0009	0	16	10	4	1	2	1	0	M7	A2S1G1F	1 x Core	2 x Core + 3 x S	1 x Core	0.000261577
21476.7	4.5	0.09	21476.7	0.0009	0	16	10	4	1	2	1	0	M7	A2G2F	unmodified	2 x Core + 1 x S	2 x Core + 3 x S	0.000181092
21476.7	4.5	0.09	21476.7	0.0009	0	16	10	4	1	2	1	0	M7	A2S2F	2 x Core	1 x Core + 2 x S	1 x Core	0.000181092
21476.7	4.5	0.05	21476.7	0.0009	0	16	10	4	1	2	1	0	M7	A2S1G1F	2 x Core	unmodified	2 x Core + 3 x S	0.000100606
21476.7	4.5	0.03	21476.7	0.0009	0	16	10	4	1	2	1	0	M7	A2S2F	2 x Core + 1 x S	2 x Core + 1 x S	unmodified	6.03638e-05
21476.7	4.5	0.02	21476.7	0.0009	0	16	10	4	1	2	1	0	M7	A2G2F	2 x Core	1 x Core + 2 x S	1 x Core + 2 x S	4.02426e-05
21488.7	3.1																	0
21497.9	0.4																	0
21500.7	1.2	21.06	21500.7	-0.0122	-1	15	11	4	1	1	0	0	M5-A1G1	A2G2F	1 x Core + 1 x S	2 x Core + 2 x S	1 x Core + 1 x S	0.0113001
21500.7	1.2	16.15	21500.7	-0.0122	-1	15	11	4	1	1	0	0	M5-A1G1	A2S1G1F	1 x Core + 1 x S	2 x Core + 2 x S	1 x Core	0.00866557
21500.7	1.2	10.83	21500.7	-0.0122	-1	15	11	4	1	1	0	0	M5-A1S1	A2G2F	1 x Core + 1 x S	2 x Core + 2 x S	1 x Core	0.00581103
21500.7	1.2	6.25	21500.7	-0.0122	-1	15	11	4	1	1	0	0	M5	A2S1G1F	2 x Core	2 x Core + 2 x S	1 x Core + 1 x S	0.00335355
21500.7	1.2	6.11	21500.7	-0.0122	-1	15	11	4	1	1	0	0	M5	A2G2F	2 x Core + 1 x S	2 x Core + 2 x S	1 x Core + 1 x S	0.00327843
21500.7	1.2	6.09	21500.7	-0.0122	-1	15	11	4	1	1	0	0	M5-A1G1	A2S1G1F	1 x Core + 1 x S	2 x Core + 1 x S	1 x Core + 1 x S	0.0032677
21500.7	1.2	4.73	21500.7	-0.0122	-1	15	11	4	1	1	0	0	M5	A2G2F	2 x Core + 2 x S	2 x Core + 2 x S	1 x Core	0.00253796
21500.7	1.2	4.08	21500.7	-0.0122	-1	15	11	4	1	1	0	0	M5-A1S1	A2G2F	1 x Core + 1 x S	2 x Core + 1 x S	1 x Core + 1 x S	0.0021892
21500.7	1.2	3.36	21500.7	-0.0122	-1	15	11	4	1	1	0	0	M5	A2S1G1F	2 x Core + 1 x S	2 x Core + 2 x S	1 x Core	0.00180287
21500.7	1.2	3.29	21500.7	-0.0122	-1	15	11	4	1	1	0	0	M5-A1S1	A2S1G1F	1 x Core + 1 x S	2 x Core + 1 x S	1 x Core	0.00176531
21500.7	1.2	2.28	21500.7	0.0082	0	14	11	5	0	2	1	0	M5-A1S1	A2G1	1 x Core + 1 x S	2 x Core + 2 x S	1 x Core + 1 x S	0.00122337
21500.7	1.2	1.64	21500.7	-0.0122	-1	15	11	4	1	1	0	0	M5-A1S1	A2S1G1F	1 x Core	2 x Core + 2 x S	1 x Core	0.000879971
21500.7	1.2	1.42	21500.7	0.0082	0	14	11	5	0	2	1	0	M5	A2G1	2 x Core + 2 x S	2 x Core + 2 x S	1 x Core + 1 x S	0.000761926
21500.7	1.2	1.39	21500.7	-0.0122	-1	15	11	4	1	1	0	0	M5-A1S1	A2S1G1F	2 x Core	1 x Core + 1 x S	1 x Core + 1 x S	0.000745829
21500.7	1.2	1.33	21500.7	-0.0122	-1	15	11	4	1	1	0	0	M5-A1G1	A2S2F	1 x Core + 1 x S	2 x Core + 1 x S	1 x Core	0.000713635
21500.7	1.2	1	21500.7	-0.0122	-1	15	11	4	1	1	0	0	M5	A2S1G1F	2 x Core + 1 x S	2 x Core + 1 x S	1 x Core + 1 x S	0.000536568
21500.7	1.2	0.95	21500.7	-0.0122	-1	15	11	4	1	1	0	0	M5	A2S2F	2 x Core	2 x Core + 2 x S	1 x Core	0.000509739
21500.7	1.2	0.67	21500.7	-0.0122	-1	15	11	4	1	1	0	0	M5-A1G1	A2S2F	1 x Core	2 x Core + 2 x S	1 x Core	0.0003595
21500.7	1.2	0.58	21500.7	-0.0122	-1	15	11	4	1	1	0	0	M5-A1G1	A2G2F	1 x Core + 1 x S	2 x Core + 3 x S	1 x Core	0.000311209
21500.7	1.2	0.57	21500.7	-0.0122	-1	15	11	4	1	1	0	0	M5-A1G1	A2G2F	2 x Core + 2 x S	2 x Core + 2 x S	unmodified	0.000305843
21500.7	1.2	0.56	21500.7	-0.0122	-1	15	11	4	1	1	0	0	M5-A1G1	A2S2F	2 x Core	1 x Core + 1 x S	1 x Core + 1 x S	0.000300478
21500.7	1.2	0.47	21500.7	-0.0122	-1	15	11	4	1	1	0	0	M5-A1S1	A2S2F	2 x Core	1 x Core	1 x Core + 1 x S	0.000252187
21500.7	1.2	0.45	21500.7	-0.0122	-1	15	11	4	1	1	0	0	M5	A2S2F	2 x Core	2 x Core + 1 x S	1 x Core + 1 x S	0.000241455
21500.7	1.2	0.4	21500.7	-0.0122	-1	15	11	4	1	1	0	0	M5-A1G1	A2G2F	1 x Core + 1 x S	2 x Core + 1 x S	1 x Core + 2 x S	0.000214627
21500.7	1.2	0.36	21500.7	-0.0122	-1	15	11	4	1	1	0	0	M5-A1G1	A2S1G1F	2 x Core + 1 x S	2 x Core + 2 x S	unmodified	0.000193164
21500.7	1.2	0.36	21500.7	-0.0122	-1	15	11	4	1	1	0	0	M5-A1G1	A2G2F	2 x Core + 2 x S	1 x Core + 2 x S	1 x Core	0.000193164
21500.7	1.2	0.29	21500.7	-0.0122	-1	15	11	4	1	1	0	0	M5	A2G2F	2 x Core	2 x Core + 2 x S	1 x Core + 2 x S	0.000155605
21500.7	1.2	0.27	21500.7	-0.0122	-1	15	11	4	1	1	0	0	M5	A2G2F	2 x Core	2 x Core + 3 x S	1 x Core + 1 x S	0.000144873
21500.7	1.2	0.27	21500.7	-0.0122	-1	15	11	4	1	1	0	0	M5-A1G1	A2S1G1F	2 x Core	1 x Core + 2 x S	1 x Core + 1 x S	0.000144873
21500.7	1.2	0.24	21500.7	-0.0122	-1	15	11	4	1	1	0	0	M5-A1S1	A2G2F	2 x Core + 1 x S	2 x Core + 2 x S	unmodified	0.000128776
21500.7	1.2	0.23	21500.7	-0.0122	-1	15	11	4	1	1	0	0	M5-A1S1	A2S1G1F	2 x Core	2 x Core + 2 x S	unmodified	0.000123411
21500.7	1.2	0.2	21500.7	0.0082	0	14	11	5	0	2	1	0	M5-A1G1	A2G1	1 x Core + 1 x S	2 x Core + 2 x S	1 x Core + 2 x S	0.000107314
21500.7	1.2	0.18	21500.7	-0.0122	-1	15	11	4	1	1	0	0	M5-A1S1	A2G2F	2 x Core	1 x Core + 2 x S	1 x Core + 1 x S	9.65822e-05
21500.7	1.2	0.16	21500.7	-0.0122	-1	15	11	4	1	1	0	0	M5	A2S1G1F	2 x Core	2 x Core + 3 x S	1 x Core	8.58508e-05
21500.7	1.2	0.15	21500.7	-0.0122	-1	15	11	4	1	1	0	0	M5-A1S1	A2S2F	2 x Core + 1 x S	1 x Core	1 x Core	8.04851e-05
21500.7	1.2	0.15	21500.7	-0.0122	-1	15	11	4	1	1	0	0	M5	A2S2F	2 x Core + 1 x S	2 x Core + 1 x S	1 x Core	8.04851e-05
21500.7	1.2	0.13	21500.7	-0.0122	-1	15	11	4	1	1	0	0	M5-A1G1	A2S1G1F	2 x Core + 1 x S	1 x Core + 2 x S	1 x Core	6.97538e-05
21500.7	1.2	0.13	21500.7	0.0082	0	14	11	5	0	2	1	0	M5-A1G1	A2G1	1 x Core + 1 x S	2 x Core + 3 x S	1 x Core + 1 x S	6.97538e-05
21500.7	1.2	0.11	21500.7	-0.0122	-1	15	11	4	1	1	0	0	M5	A2G2F	2 x Core + 1 x S	2 x Core + 3 x S	1 x Core	5.90224e-05
21500.7	1.2	0.11	21500.7	-0.0122	-1	15	11	4	1	1	0	0	M5-A1S1	A2S1G1F	2 x Core	1 x Core + 2 x S	1 x Core	5.90224e-05
21500.7	1.2	0.09	21500.7	-0.0122	-1	15	11	4	1	1	0	0	M5-A1G1	A2S2F	2 x Core	2 x Core + 2 x S	unmodified	4.82911e-05
21500.7	1.2	0.09	21500.7	-0.0122	-1	15	11	4	1	1	0	0	M5-A1S1	A2G2F	2 x Core + 1 x S	1 x Core + 2 x S	1 x Core	4.82911e-05
21500.7	1.2	0.08	21500.7	-0.0122	-1	15	11	4	1	1	0	0	M5	A2S1G1F	2 x Core	2 x Core + 1 x S	1 x Core + 2 x S	4.29254e-05
21500.7	1.2	0.06	21500.7	-0.0122	-1	15	11	4	1	1	0	0	M5-A1G1	A2S1G1F	1 x Core	2 x Core + 3 x S	1 x Core	3.21941e-05
21500.7	1.2	0.06	21500.7	0.0082	0	14	11	5	0	2	1	0	M5-A1S1	A2G1	1 x Core + 1 x S	2 x Core + 3 x S	1 x Core	3.21941e-05
21500.7	1.2	0.06	21500.7	0.0082	0	14	11	5	0	2	1	0	M5-A1S1	A2G1	2 x Core + 2 x S	2 x Core + 2 x S	unmodified	3.21941e-05
21500.7	1.2	0.05	21500.7	0.0082	0	14	11	5	0	2	1	0	M5	A2G1	2 x Core + 1 x S	2 x Core + 3 x S	1 x Core + 1 x S	2.68284e-05
21500.7	1.2	0.05	21500.7	-0.0122	-1	15	11	4	1	1	0	0	M5	A2G2F	2 x Core + 1 x S	2 x Core + 1 x S	1 x Core + 2 x S	2.68284e-05
21500.7	1.2	0.05	21500.7	-0.0122	-1	15	11	4	1	1	0	0	M5-A1G1	A2G2F	unmodified	2 x Core + 1 x S	2 x Core + 3 x S	2.68284e-05
21500.7	1.2	0.05	21500.7	0.0082	0	14	11	5	0	2	1	0	M5	A2G1	2 x Core + 2 x S	2 x Core + 3 x S	1 x Core	2.68284e-05
21500.7	1.2	0.05	21500.7	0.0082	0	14	11	5	0	2	1	0	M5	A2G1	2 x Core + 1 x S	2 x Core + 2 x S	1 x Core + 2 x S	2.68284e-05
21500.7	1.2	0.04	21500.7	-0.0122	-1	15	11	4	1	1	0	0	M5-A1G1	A2S2F	2 x Core	1 x Core + 2 x S	1 x Core	2.14627e-05
21500.7	1.2	0.04	21500.7	-0.0122	-1	15	11	4	1	1	0	0	M5-A1S1	A2G2F	1 x Core	2 x Core + 3 x S	1 x Core	2.14627e-05
21500.7	1.2	0.04	21500.7	0.0082	0	14	11	5	0	2	1	0	M5-A1S1	A2G1	1 x Core + 1 x S	2 x Core + 1 x S	1 x Core + 2 x S	2.14627e-05
21500.7	1.2	0.04	21500.7	0.0082	0	14	11	5	0	2	1	0	M5-A1S1	A2G1	2 x Core + 2 x S	1 x Core + 2 x S	1 x Core	2.14627e-05
21500.7	1.2	0.04	21500.7	-0.0122	-1	15	11	4	1	1	0	0	M5-A1S1	A2S1G1F	2 x Core + 1 x S	2 x Core + 1 x S	unmodified	2.14627e-05
21500.7	1.2	0.03	21500.7	-0.0122	-1	15	11	4	1	1	0	0	M5-A1G1	A2S1G1F	2 x Core	unmodified	2 x Core + 3 x S	1.6097e-05
21500.7	1.2	0.02	21500.7	0.0082	0	14	11	5	0	2	1	0	M5-A1G1	A2G1	unmodified	2 x Core + 2 x S	2 x Core + 3 x S	1.07314e-05
21500.7	1.2	0.02	21500.7	-0.0122	-1	15	11	4	1	1	0	0	M5-A1S1	A2G2F	2 x Core	unmodified	2 x Core + 3 x S	1.07314e-05
21500.7	1.2	0.02	21500.7	-0.0122	-1	15	11	4	1	1	0	0	M5-A1S1	A2S2F	2 x Core	2 x Core + 1 x S	unmodified	1.07314e-05
21500.7	1.2	0.01	21500.7	-0.0122	-1	15	11	4	1	1	0	0	M5-A1G1	A2S2F	2 x Core + 1 x S	2 x Core + 1 x S	unmodified	5.36568e-06
21500.7	1.2	0.01	21500.7	-0.0122	-1	15	11	4	1	1	0	0	M5-A1G1	A2G2F	2 x Core	1 x Core + 2 x S	1 x Core + 2 x S	5.36568e-06
21500.7	1.2	0.01	21500.7	-0.0122	-1	16	11	4	0	0	0	0	M7	A2G1	2 x Core + 1 x S	2 x Core + 2 x S	1 x Core + 1 x S	5.36568e-06
21500.7	1.2	0.01	21500.7	-0.0122	-1	16	11	4	0	0	0	0	M7	A2G1	2 x Core + 2 x S	2 x Core + 2 x S	1 x Core	5.36568e-06
21500.7	1.2	0	21500.7	0.0082	0	14	11	5	0	2	1	0	M5-A1S1	A2G1	unmodified	2 x Core + 1 x S	2 x Core + 3 x S	0
21500.7	1.2	0	21500.7	0.0082	0	14	11	5	0	2	1	0	M5	A2G1	2 x Core	2 x Core + 3 x S	1 x Core + 2 x S	0
21500.7	1.2	0	21500.7	0.0082	0	14	11	5	0	2	1	0	M5-A1G1	A2G1	1 x Core	2 x Core + 3 x S	1 x Core + 2 x S	0
21500.7	1.2	0	21500.7	0.0082	0	14	11	5	0	2	1	0	M5-A1G1	A2G1	2 x Core + 1 x S	1 x Core + 2 x S	1 x Core + 2 x S	0
21500.7	1.2	0	21500.7	0.0082	0	14	11	5	0	2	1	0	M5-A1S1	A2G1	2 x Core	1 x Core + 2 x S	1 x Core + 2 x S	0
21500.7	1.2	0	21500.7	-0.0122	-1	16	11	4	0	0	0	0	M7	A2G1	2 x Core	2 x Core + 2 x S	1 x Core + 2 x S	0
21500.7	1.2	0	21500.7	-0.0122	-1	16	11	4	0	0	0	0	M7	A2G1	2 x Core	2 x Core + 3 x S	1 x Core + 1 x S	0
21500.7	1.2	0	21500.7	-0.0122	-1	16	11	4	0	0	0	0	M7	A2G1	2 x Core + 1 x S	2 x Core + 3 x S	1 x Core	0
21500.7	1.2	0	21500.7	-0.0122	-1	16	11	4	0	0	0	0	M7	A2G1	2 x Core + 1 x S	2 x Core + 1 x S	1 x Core + 2 x S	0
21508.7	2.8	64.07	21508.8	-0.0677	-3	13	12	5	0	0	0	0	A2S1G1	A2G1	1 x Core + 1 x S	2 x Core + 2 x S	1 x Core + 1 x S	0.0802151
21508.7	2.8	9.65	21508.8	-0.0677	-3	13	12	5	0	0	0	0	A2G2	A2G1	1 x Core + 1 x S	2 x Core + 2 x S	1 x Core + 2 x S	0.0120817
21508.7	2.8	6.18	21508.8	-0.0677	-3	13	12	5	0	0	0	0	A2G2	A2G1	1 x Core + 1 x S	2 x Core + 3 x S	1 x Core + 1 x S	0.0077373
21508.7	2.8	5.74	21508.8	-0.0677	-3	13	12	5	0	0	0	0	A2S2	A2G1	1 x Core + 1 x S	2 x Core + 2 x S	1 x Core	0.00718643
21508.7	2.8	2.16	21508.8	-0.0677	-3	13	12	5	0	0	0	0	A2S2	A2G1	1 x Core + 1 x S	2 x Core + 1 x S	1 x Core + 1 x S	0.0027043
21508.7	2.8	1.76	21508.8	-0.0677	-3	13	12	5	0	0	0	0	A2S1G1	A2G1	1 x Core + 1 x S	2 x Core + 3 x S	1 x Core	0.0022035
21508.7	2.8	1.73	21508.8	-0.0677	-3	13	12	5	0	0	0	0	A2S1G1	A2G1	2 x Core + 2 x S	2 x Core + 2 x S	unmodified	0.00216594
21508.7	2.8	1.21	21508.8	-0.0677	-3	13	12	5	0	0	0	0	A3S2G1	A2G1	unmodified	2 x Core + 2 x S	1 x Core + 1 x S	0.00151491
21508.7	2.8	1.21	21508.8	-0.0677	-3	13	12	5	0	0	0	0	A2S1G1	A2G1	1 x Core + 1 x S	2 x Core + 1 x S	1 x Core + 2 x S	0.00151491
21508.7	2.8	1.16	21508.8	-0.0677	-3	13	12	5	0	0	0	0	A2G2	A2G1	unmodified	2 x Core + 2 x S	2 x Core + 3 x S	0.00145231
21508.7	2.8	1.15	21508.8	-0.0677	-3	13	12	5	0	0	0	0	A3S2G1	A2G1	1 x Core + 1 x S	1 x Core + 1 x S	1 x Core + 1 x S	0.00143979
21508.7	2.8	1.08	21508.8	-0.0677	-3	13	12	5	0	0	0	0	A2S1G1	A2G1	2 x Core + 2 x S	1 x Core + 2 x S	1 x Core	0.00135215
21508.7	2.8	0.76	21508.8	-0.0677	-3	13	12	5	0	0	0	0	A3S1G2	A2G1	1 x Core + 1 x S	1 x Core + 2 x S	1 x Core + 1 x S	0.000951513
21508.7	2.8	0.43	21508.8	-0.0677	-3	13	12	5	0	0	0	0	A1G1	A2G1	2 x Core + 2 x S	2 x Core + 2 x S	1 x Core + 1 x S	0.000538356
21508.7	2.8	0.26	21508.8	-0.0677	-3	13	12	5	0	0	0	0	A3S1G2	A2G1	unmodified	2 x Core + 3 x S	1 x Core + 1 x S	0.000325518
21508.7	2.8	0.25	21508.8	-0.0677	-3	13	12	5	0	0	0	0	A3S1G2	A2G1	unmodified	2 x Core + 2 x S	1 x Core + 2 x S	0.000312998
21508.7	2.8	0.14	21508.8	-0.0677	-3	13	12	5	0	0	0	0	A2S1G1	A2G1	unmodified	2 x Core + 1 x S	2 x Core + 3 x S	0.000175279
21508.7	2.8	0.13	21508.8	-0.0677	-3	13	12	5	0	0	0	0	A2S2	A2G1	2 x Core + 1 x S	2 x Core + 2 x S	unmodified	0.000162759
21508.7	2.8	0.12	21508.8	-0.0677	-3	13	12	5	0	0	0	0	A1S1	A2G1	2 x Core + 1 x S	2 x Core + 2 x S	1 x Core + 1 x S	0.000150239
21508.7	2.8	0.11	21508.8	-0.0677	-3	13	12	5	0	0	0	0	A3S2G1	A2G1	1 x Core + 1 x S	1 x Core + 2 x S	1 x Core	0.000137719
21508.7	2.8	0.11	21508.8	-0.0677	-3	13	12	5	0	0	0	0	A3S3	A2G1	1 x Core + 1 x S	1 x Core	1 x Core + 1 x S	0.000137719
21508.7	2.8	0.09	21508.8	-0.0677	-3	13	12	5	0	0	0	0	A2S2	A2G1	2 x Core	1 x Core + 2 x S	1 x Core + 1 x S	0.000112679
21508.7	2.8	0.09	21508.8	-0.0677	-3	13	12	5	0	0	0	0	A1S1	A2G1	2 x Core + 2 x S	2 x Core + 2 x S	1 x Core	0.000112679
21508.7	2.8	0.05	21508.8	-0.0677	-3	13	12	5	0	0	0	0	A2G2	A2G1	1 x Core	2 x Core + 3 x S	1 x Core + 2 x S	6.25995e-05
21508.7	2.8	0.05	21508.8	-0.0677	-3	13	12	5	0	0	0	0	A2S2	A2G1	2 x Core + 1 x S	1 x Core + 2 x S	1 x Core	6.25995e-05
21508.7	2.8	0.04	21508.8	-0.0677	-3	13	12	5	0	0	0	0	A3S3	A2G1	unmodified	2 x Core + 2 x S	1 x Core	5.00796e-05
21508.7	2.8	0.04	21508.8	-0.0677	-3	13	12	5	0	0	0	0	A2G2	A2G1	2 x Core + 1 x S	1 x Core + 2 x S	1 x Core + 2 x S	5.00796e-05
21508.7	2.8	0.03	21508.8	-0.0677	-3	13	12	5	0	0	0	0	A3G3	A2G1	1 x Core + 1 x S	1 x Core + 2 x S	1 x Core + 2 x S	3.75597e-05
21508.7	2.8	0.02	21508.8	-0.0677	-3	13	12	5	0	0	0	0	A3S3	A2G1	unmodified	2 x Core + 1 x S	1 x Core + 1 x S	2.50398e-05
21508.7	2.8	0.02	21508.8	-0.0677	-3	13	12	5	0	0	0	0	A2S1G1	A2G1	2 x Core	1 x Core + 2 x S	1 x Core + 2 x S	2.50398e-05
21508.7	2.8	0.02	21508.8	-0.0677	-3	13	12	5	0	0	0	0	A3S2G1	A2G1	unmodified	2 x Core + 3 x S	1 x Core	2.50398e-05
21508.7	2.8	0.02	21508.8	-0.0677	-3	13	12	5	0	0	0	0	A2S2	A2G1	1 x Core	2 x Core + 3 x S	1 x Core	2.50398e-05
21508.7	2.8	0.01	21508.8	-0.0677	-3	13	12	5	0	0	0	0	A3S2G1	A2G1	unmodified	2 x Core + 1 x S	1 x Core + 2 x S	1.25199e-05
21508.7	2.8	0.01	21508.8	-0.0677	-3	13	12	5	0	0	0	0	A1G1	A2G1	2 x Core + 1 x S	2 x Core + 3 x S	1 x Core + 1 x S	1.25199e-05
21508.7	2.8	0.01	21508.8	-0.0677	-3	13	12	5	0	0	0	0	A1G1	A2G1	2 x Core + 2 x S	2 x Core + 3 x S	1 x Core	1.25199e-05
21508.7	2.8	0.01	21508.8	-0.0677	-3	13	12	5	0	0	0	0	A1G1	A2G1	2 x Core + 1 x S	2 x Core + 2 x S	1 x Core + 2 x S	1.25199e-05
21508.7	2.8	0.01	21508.8	-0.0677	-3	13	12	5	0	0	0	0	A3G3	A2G1	unmodified	2 x Core + 3 x S	1 x Core + 2 x S	1.25199e-05
21508.7	2.8	0.01	21508.8	-0.0677	-3	13	12	5	0	0	0	0	A2S2	A2G1	2 x Core	unmodified	2 x Core + 3 x S	1.25199e-05
21508.7	2.8	0.01	21508.8	-0.0677	-3	13	12	5	0	0	0	0	A1S1	A2G1	2 x Core	2 x Core + 2 x S	1 x Core + 2 x S	1.25199e-05
21508.7	2.8	0.01	21508.8	-0.0677	-3	13	12	5	0	0	0	0	A1S1	A2G1	2 x Core	2 x Core + 3 x S	1 x Core + 1 x S	1.25199e-05
21508.7	2.8	0	21508.8	-0.0677	-3	13	12	5	0	0	0	0	A3S1G2	A2G1	1 x Core	1 x Core + 2 x S	1 x Core + 2 x S	0
21508.7	2.8	0	21508.8	-0.0677	-3	13	12	5	0	0	0	0	A4S4	A2G1	unmodified	1 x Core	1 x Core + 1 x S	0
21508.7	2.8	0	21508.8	-0.0677	-3	13	12	5	0	0	0	0	A1S1	A2G1	2 x Core + 1 x S	2 x Core + 3 x S	1 x Core	0
21508.7	2.8	0	21508.8	-0.0677	-3	13	12	5	0	0	0	0	A3S3	A2G1	1 x Core	1 x Core + 2 x S	1 x Core	0
21508.7	2.8	0	21508.8	-0.0677	-3	13	12	5	0	0	0	0	A1S1	A2G1	2 x Core + 1 x S	2 x Core + 1 x S	1 x Core + 2 x S	0
21508.7	2.8	0	21508.8	-0.0677	-3	13	12	5	0	0	0	0	A1G1	A2G1	2 x Core	2 x Core + 3 x S	1 x Core + 2 x S	0
21508.7	2.8	0	21508.8	-0.0677	-3	13	12	5	0	0	0	0	A3S3	A2G1	2 x Core	unmodified	1 x Core + 2 x S	0
21508.7	2.8	0	21508.8	-0.0677	-3	13	12	5	0	0	0	0	A4S4	A2G1	unmodified	2 x Core + 1 x S	unmodified	0
21512.7	2.1	91.39	21512.8	-0.0822	-4	15	14	2	1	0	1	0	A3S1G2F	A2G1	2 x Core	2 x Core + 1 x S	1 x Core	0.0858146
21512.7	2.1	8.61	21512.8	-0.0822	-4	15	14	2	1	0	1	0	A3S2G1F+LacN1	A2G1	2 x Core	1 x Core	1 x Core	0.00808473
21519.8	3.3																	0
21533.8	0.5	33.5	21533.8	0.0018	0	17	11	3	1	1	0	0	M7	A2G2F	2 x Core	2 x Core + 2 x S	1 x Core + 1 x S	0.00748959
21533.8	0.5	18.7	21533.8	0.0018	0	17	11	3	1	1	0	0	M7	A2S1G1F	2 x Core	2 x Core + 2 x S	1 x Core	0.00418076
21533.8	0.5	18	21533.8	0.0018	0	17	11	3	1	1	0	0	M7	A2G2F	2 x Core + 1 x S	2 x Core + 2 x S	1 x Core	0.00402426
21533.8	0.5	8.86	21533.8	0.0018	0	17	11	3	1	1	0	0	M7	A2S1G1F	2 x Core	2 x Core + 1 x S	1 x Core + 1 x S	0.00198083
21533.8	0.5	5.36	21533.8	0.0018	0	17	11	3	1	1	0	0	M7	A2G2F	2 x Core + 1 x S	2 x Core + 1 x S	1 x Core + 1 x S	0.00119833
21533.8	0.5	5.28	21533.7	0.0222	1	16	11	4	0	2	1	0	M7	A2G1	2 x Core + 1 x S	2 x Core + 2 x S	1 x Core + 1 x S	0.00118045
21533.8	0.5	4.09	21533.7	0.0222	1	16	11	4	0	2	1	0	M7	A2G1	2 x Core + 2 x S	2 x Core + 2 x S	1 x Core	0.0009144
21533.8	0.5	2.98	21533.8	0.0018	0	17	11	3	1	1	0	0	M7	A2S1G1F	2 x Core + 1 x S	2 x Core + 1 x S	1 x Core	0.000666238
21533.8	0.5	1.34	21533.8	0.0018	0	17	11	3	1	1	0	0	M7	A2S2F	2 x Core	2 x Core + 1 x S	1 x Core	0.000299584
21533.8	0.5	0.85	21533.8	0.0018	0	17	11	3	1	1	0	0	M7	A2G2F	2 x Core	2 x Core + 3 x S	1 x Core	0.000190034
21533.8	0.5	0.41	21533.8	0.0018	0	17	11	3	1	1	0	0	M7	A2G2F	2 x Core	2 x Core + 1 x S	1 x Core + 2 x S	9.16636e-05
21533.8	0.5	0.25	21533.7	0.0222	1	16	11	4	0	2	1	0	M7	A2G1	2 x Core	2 x Core + 2 x S	1 x Core + 2 x S	5.58925e-05
21533.8	0.5	0.24	21533.7	0.0222	1	16	11	4	0	2	1	0	M7	A2G1	2 x Core	2 x Core + 3 x S	1 x Core + 1 x S	5.36568e-05
21533.8	0.5	0.1	21533.7	0.0222	1	16	11	4	0	2	1	0	M7	A2G1	2 x Core + 1 x S	2 x Core + 3 x S	1 x Core	2.2357e-05
21533.8	0.5	0.04	21533.7	0.0222	1	16	11	4	0	2	1	0	M7	A2G1	2 x Core + 1 x S	2 x Core + 1 x S	1 x Core + 2 x S	8.94279e-06
21590.7	2.9	29.39	21590.8	-0.0676	-3	16	12	3	1	2	0	0	M5-A1G1	A2G2F	2 x Core	2 x Core + 2 x S	1 x Core + 1 x S	0.0381102
21590.7	2.9	16.4	21590.8	-0.0676	-3	16	12	3	1	2	0	0	M5-A1G1	A2S1G1F	2 x Core	2 x Core + 2 x S	1 x Core	0.021266
21590.7	2.9	15.79	21590.8	-0.0676	-3	16	12	3	1	2	0	0	M5-A1G1	A2G2F	2 x Core + 1 x S	2 x Core + 2 x S	1 x Core	0.020475
21590.7	2.9	11	21590.8	-0.0676	-3	16	12	3	1	2	0	0	M5-A1S1	A2G2F	2 x Core	2 x Core + 2 x S	1 x Core	0.0142638
21590.7	2.9	7.77	21590.8	-0.0676	-3	16	12	3	1	2	0	0	M5-A1G1	A2S1G1F	2 x Core	2 x Core + 1 x S	1 x Core + 1 x S	0.0100754
21590.7	2.9	5.21	21590.8	-0.0676	-3	16	12	3	1	2	0	0	M5-A1S1	A2G2F	2 x Core	2 x Core + 1 x S	1 x Core + 1 x S	0.00675583
21590.7	2.9	4.7	21590.8	-0.0676	-3	16	12	3	1	2	0	0	M5-A1G1	A2G2F	2 x Core + 1 x S	2 x Core + 1 x S	1 x Core + 1 x S	0.00609451
21590.7	2.9	2.9	21590.8	-0.0676	-3	16	12	3	1	2	0	0	M5-A1S1	A2S1G1F	2 x Core	2 x Core + 1 x S	1 x Core	0.00376044
21590.7	2.9	2.62	21590.8	-0.0676	-3	16	12	3	1	2	0	0	M5-A1G1	A2S1G1F	2 x Core + 1 x S	2 x Core + 1 x S	1 x Core	0.00339737
21590.7	2.9	1.76	21590.8	-0.0676	-3	16	12	3	1	2	0	0	M5-A1S1	A2G2F	2 x Core + 1 x S	2 x Core + 1 x S	1 x Core	0.0022822
21590.7	2.9	1.18	21590.8	-0.0676	-3	16	12	3	1	2	0	0	M5-A1G1	A2S2F	2 x Core	2 x Core + 1 x S	1 x Core	0.00153011
21590.7	2.9	0.75	21590.8	-0.0676	-3	16	12	3	1	2	0	0	M5-A1G1	A2G2F	2 x Core	2 x Core + 3 x S	1 x Core	0.000972529
21590.7	2.9	0.36	21590.8	-0.0676	-3	16	12	3	1	2	0	0	M5-A1G1	A2G2F	2 x Core	2 x Core + 1 x S	1 x Core + 2 x S	0.000466814
21590.7	2.9	0.18	21590.8	-0.0676	-3	16	12	3	1	2	0	0	M5	A2G2F	2 x Core	2 x Core + 1 x S	2 x Core + 2 x S	0.000233407
21590.7	2.9	0	21590.8	-0.0676	-3	17	12	3	0	1	0	0	M7	A2G1	2 x Core	2 x Core + 1 x S	2 x Core + 2 x S	0
21592.8	0.4																	0
21594.8	3	51.3	21594.7	0.0741	3	10	9	9	0	1	1	0	A2S2	unmodified	2 x Core + 2 x S	2 x Core + 3 x S	1 x Core + 2 x S	0.0688148
21594.8	3	40.56	21594.7	0.0741	3	10	9	9	0	1	1	0	A2S2	unmodified	1 x Core + 1 x S	2 x Core + 3 x S	2 x Core + 3 x S	0.0544079
21594.8	3	4.07	21594.7	0.0741	3	10	9	9	0	1	1	0	A3S3	unmodified	1 x Core + 1 x S	2 x Core + 3 x S	1 x Core + 2 x S	0.00545957
21594.8	3	1.19	21594.7	0.0741	3	10	9	9	0	1	1	0	A2S1G1	unmodified	1 x Core + 2 x S	2 x Core + 3 x S	2 x Core + 3 x S	0.00159629
21594.8	3	1.15	21594.7	0.0741	3	10	9	9	0	1	1	0	A3S3	unmodified	2 x Core + 2 x S	1 x Core + 2 x S	1 x Core + 2 x S	0.00154263
21594.8	3	1.03	21594.7	0.0741	3	10	9	9	0	1	1	0	A1S1	unmodified	2 x Core + 2 x S	2 x Core + 3 x S	2 x Core + 3 x S	0.00138166
21594.8	3	0.36	21594.7	0.0741	3	10	9	9	0	1	1	0	A3S3	unmodified	unmodified	2 x Core + 3 x S	2 x Core + 3 x S	0.000482911
21594.8	3	0.15	21594.7	0.0741	3	10	9	9	0	1	1	0	A3S2G1	unmodified	1 x Core + 2 x S	2 x Core + 3 x S	1 x Core + 2 x S	0.000201213
21594.8	3	0.13	21594.7	0.0741	3	10	9	9	0	1	1	0	A4S4	unmodified	1 x Core + 1 x S	1 x Core + 2 x S	1 x Core + 2 x S	0.000174384
21594.8	3	0.06	21594.7	0.0741	3	10	9	9	0	1	1	0	A4S4	unmodified	unmodified	2 x Core + 3 x S	1 x Core + 2 x S	8.04851e-05
21594.8	3	0	21594.7	0.0741	3	10	9	9	0	1	1	0	A1G1	unmodified	2 x Core + 3 x S	2 x Core + 3 x S	2 x Core + 3 x S	0
21596	4.3	100	21595.8	0.2945	14	11	11	7	0	2	0	0	A2S1G0	A2G1	1 x Core + 2 x S	1 x Core + 2 x S	1 x Core + 2 x S	0.19227
21596.8	0	23.05	21596.8	0.0366	2	12	11	6	1	1	0	0	A2S1G0	A2S2F	unmodified	2 x Core + 2 x S	1 x Core + 1 x S	0
21596.8	0	21.8	21596.8	0.0366	2	12	11	6	1	1	0	0	A2S1G0	A2S2F	1 x Core + 1 x S	1 x Core + 1 x S	1 x Core + 1 x S	0
21596.8	0	11.35	21596.8	0.0366	2	11	11	6	2	2	0	0	A2G0F	A2S2F	1 x Core + 1 x S	1 x Core + 2 x S	1 x Core + 1 x S	0
21596.8	0	10.5	21596.8	0.0366	2	12	11	6	1	1	0	0	A2S1G0	A2S1G1F	1 x Core + 1 x S	1 x Core + 2 x S	1 x Core + 1 x S	0
21596.8	0	7.19	21596.8	0.0366	2	12	11	6	1	1	0	0	A2G1	A2S2F	1 x Core + 1 x S	1 x Core + 2 x S	1 x Core + 1 x S	0
21596.8	0	3.91	21596.8	0.0366	2	11	11	6	2	2	0	0	A2G0F	A2S2F	unmodified	2 x Core + 3 x S	1 x Core + 1 x S	0
21596.8	0	3.71	21596.8	0.0366	2	11	11	6	2	2	0	0	A2G0F	A2S2F	unmodified	2 x Core + 2 x S	1 x Core + 2 x S	0
21596.8	0	3.62	21596.8	0.0366	2	12	11	6	1	1	0	0	A2S1G0	A2S1G1F	unmodified	2 x Core + 3 x S	1 x Core + 1 x S	0
21596.8	0	3.43	21596.8	0.0366	2	12	11	6	1	1	0	0	A2S1G0	A2S1G1F	unmodified	2 x Core + 2 x S	1 x Core + 2 x S	0
21596.8	0	2.48	21596.8	0.0366	2	12	11	6	1	1	0	0	A2G1	A2S2F	unmodified	2 x Core + 3 x S	1 x Core + 1 x S	0
21596.8	0	2.35	21596.8	0.0366	2	12	11	6	1	1	0	0	A2G1	A2S2F	unmodified	2 x Core + 2 x S	1 x Core + 2 x S	0
21596.8	0	2.14	21596.8	0.0366	2	12	11	6	1	1	0	0	A2S1G0	A2S2F	1 x Core + 1 x S	1 x Core + 2 x S	1 x Core	0
21596.8	0	1.32	21596.8	0.0366	2	11	11	6	2	2	0	0	A2G0F	A2S1G1F	1 x Core + 1 x S	1 x Core + 2 x S	1 x Core + 2 x S	0
21596.8	0	0.85	21596.8	0.0366	2	12	11	6	1	1	0	0	A2G1	A2S1G1F	1 x Core + 1 x S	1 x Core + 2 x S	1 x Core + 2 x S	0
21596.8	0	0.56	21596.8	0.0366	2	11	11	6	2	2	0	0	A2G0F	A2S1G1F	unmodified	2 x Core + 3 x S	1 x Core + 2 x S	0
21596.8	0	0.45	21596.8	0.0366	2	12	11	6	1	1	0	0	A2S1G0	A2S2F	unmodified	2 x Core + 3 x S	1 x Core	0
21596.8	0	0.36	21596.8	0.0366	2	12	11	6	1	1	0	0	A2G1	A2S1G1F	unmodified	2 x Core + 3 x S	1 x Core + 2 x S	0
21596.8	0	0.33	21596.8	0.0366	2	12	11	6	1	1	0	0	A2S1G0	A2G2F	1 x Core + 1 x S	1 x Core + 2 x S	1 x Core + 2 x S	0
21596.8	0	0.28	21596.8	0.0366	2	12	11	6	1	1	0	0	A2S1G0	A2S2F	unmodified	2 x Core + 1 x S	1 x Core + 2 x S	0
21596.8	0	0.14	21596.8	0.0366	2	12	11	6	1	1	0	0	A2S1G0	A2G2F	unmodified	2 x Core + 3 x S	1 x Core + 2 x S	0
21596.8	0	0.06	21596.8	0.0366	2	11	11	6	2	2	0	0	A2G0F	A2S2F	1 x Core	1 x Core + 2 x S	1 x Core + 2 x S	0
21596.8	0	0.06	21596.8	0.0366	2	12	11	6	1	1	0	0	A2S1G0	A2S1G1F	1 x Core	1 x Core + 2 x S	1 x Core + 2 x S	0
21596.8	0	0.04	21596.8	0.0366	2	12	11	6	1	1	0	0	A2G1	A2S2F	1 x Core	1 x Core + 2 x S	1 x Core + 2 x S	0
21596.8	0	0.01	21596.8	0.0366	2	12	11	6	1	1	0	0	A3S2G1F+LacN1	unmodified	2 x Core + 1 x S	2 x Core + 2 x S	1 x Core + 1 x S	0
21596.8	0	0	21596.8	0.0366	2	12	11	6	1	1	0	0	A3S2G1F+LacN1	unmodified	2 x Core + 2 x S	2 x Core + 2 x S	1 x Core	0
21596.8	0	0	21596.8	0.0366	2	12	11	6	1	1	0	0	A3S3F+LacN1	unmodified	2 x Core	2 x Core + 2 x S	1 x Core + 1 x S	0
21596.8	0	0	21596.8	0.0366	2	11	11	6	2	2	0	0	A2G0F	A2G2F	1 x Core + 2 x S	1 x Core + 2 x S	1 x Core + 2 x S	0
21596.8	0	0	21596.8	0.0366	2	12	11	6	1	1	0	0	A3S3F	A2G1	unmodified	1 x Core + 2 x S	1 x Core + 1 x S	0
21596.8	0	0	21596.8	0.0366	2	12	11	6	1	1	0	0	A3S3F+LacN1	unmodified	2 x Core + 1 x S	2 x Core + 2 x S	1 x Core	0
21596.8	0	0	21596.8	0.0366	2	12	11	6	1	1	0	0	A2G1	A2G2F	1 x Core + 2 x S	1 x Core + 2 x S	1 x Core + 2 x S	0
21596.8	0	0	21596.8	0.0366	2	12	11	6	1	1	0	0	A3S1G2F	unmodified	2 x Core	2 x Core + 2 x S	2 x Core + 3 x S	0
21596.8	0	0	21596.8	0.0366	2	12	11	6	1	1	0	0	A3S1G2F	unmodified	2 x Core + 1 x S	2 x Core + 2 x S	2 x Core + 2 x S	0
21596.8	0	0	21596.8	0.0366	2	12	11	6	1	1	0	0	A1S1F	A2G1	1 x Core + 1 x S	2 x Core + 2 x S	1 x Core + 2 x S	0
21596.8	0	0	21596.8	0.0366	2	12	11	6	1	1	0	0	A1S1F	A2G1	1 x Core + 1 x S	2 x Core + 3 x S	1 x Core + 1 x S	0
21596.8	0	0	21596.8	0.0366	2	12	11	6	1	1	0	0	A3S3F+LacN1	unmodified	2 x Core + 1 x S	2 x Core + 1 x S	1 x Core + 1 x S	0
21596.8	0	0	21596.8	0.0366	2	12	11	6	1	1	0	0	A3S2G1F	A2G1	unmodified	1 x Core + 2 x S	1 x Core + 2 x S	0
21596.8	0	0	21596.8	0.0366	2	12	11	6	1	1	0	0	A3S2G1F	unmodified	2 x Core	2 x Core + 2 x S	2 x Core + 2 x S	0
21596.8	0	0	21596.8	0.0366	2	12	11	6	1	1	0	0	A3S2G1F+LacN1	unmodified	2 x Core	2 x Core + 2 x S	1 x Core + 2 x S	0
21596.8	0	0	21596.8	0.0366	2	12	11	6	1	1	0	0	A3S2G1F+LacN1	unmodified	2 x Core	2 x Core + 3 x S	1 x Core + 1 x S	0
21596.8	0	0	21596.8	0.0366	2	12	11	6	1	1	0	0	A3S1G2F	unmodified	2 x Core + 1 x S	2 x Core + 1 x S	2 x Core + 3 x S	0
21596.8	0	0	21596.8	0.0366	2	12	11	6	1	1	0	0	A3S3F	A2G1	unmodified	unmodified	2 x Core + 3 x S	0
21596.8	0	0	21596.8	0.057	3	11	11	7	0	2	1	0	A2S1G0	A2G1	1 x Core + 2 x S	1 x Core + 2 x S	1 x Core + 2 x S	0
21596.8	0	0	21596.8	0.0366	2	12	11	6	1	1	0	0	A1S1F	A2G1	unmodified	2 x Core + 2 x S	2 x Core + 3 x S	0
21596.8	0	0	21596.8	0.0366	2	12	11	6	1	1	0	0	A3S2G1F+LacN1	unmodified	2 x Core + 1 x S	2 x Core + 3 x S	1 x Core	0
21596.8	0	0	21596.8	0.0366	2	12	11	6	1	1	0	0	A3S2G1F	unmodified	2 x Core	2 x Core + 1 x S	2 x Core + 3 x S	0
21596.8	0	0	21596.8	0.0366	2	12	11	6	1	1	0	0	A3S3F+LacN1	unmodified	2 x Core	2 x Core + 3 x S	1 x Core	0
21596.8	0	0	21596.8	0.0366	2	12	11	6	1	1	0	0	A3S2G1F	unmodified	2 x Core + 1 x S	2 x Core + 1 x S	2 x Core + 2 x S	0
21596.8	0	0	21596.8	0.0366	2	12	11	6	1	1	0	0	A3S3F+LacN1	unmodified	2 x Core	2 x Core + 1 x S	1 x Core + 2 x S	0
21596.8	0	0	21596.8	0.0366	2	12	11	6	1	1	0	0	A3S2G1F+LacN1	unmodified	2 x Core + 1 x S	2 x Core + 1 x S	1 x Core + 2 x S	0
21596.8	0	0	21596.8	0.0366	2	12	11	6	1	1	0	0	A3S3F	unmodified	2 x Core	2 x Core + 1 x S	2 x Core + 2 x S	0
21596.8	0	0	21596.8	0.0366	2	12	11	6	1	1	0	0	A1S1F	A2G1	1 x Core	2 x Core + 3 x S	1 x Core + 2 x S	0
21596.8	0	0	21596.8	0.0366	2	12	11	6	1	1	0	0	A1S1F	A2G1	2 x Core + 1 x S	1 x Core + 2 x S	1 x Core + 2 x S	0
21605.8	0.3	66.85	21605.8	0.0417	2	15	10	5	1	2	1	0	M6	A2S1G1F	1 x Core + 1 x S	2 x Core + 2 x S	1 x Core + 1 x S	0.00896738
21605.8	0.3	13.93	21605.8	0.0417	2	15	10	5	1	2	1	0	M6	A2S2F	1 x Core + 1 x S	2 x Core + 2 x S	1 x Core	0.0018686
21605.8	0.3	5.25	21605.8	0.0417	2	15	10	5	1	2	1	0	M6	A2S2F	1 x Core + 1 x S	2 x Core + 1 x S	1 x Core + 1 x S	0.000704245
21605.8	0.3	3.98	21605.8	0.0417	2	15	10	5	1	2	1	0	M6	A2G2F	1 x Core + 1 x S	2 x Core + 2 x S	1 x Core + 2 x S	0.000533885
21605.8	0.3	2.55	21605.8	0.0417	2	15	10	5	1	2	1	0	M6	A2G2F	1 x Core + 1 x S	2 x Core + 3 x S	1 x Core + 1 x S	0.000342062
21605.8	0.3	1.83	21605.8	0.0417	2	15	10	5	1	2	1	0	M6	A2S1G1F	1 x Core + 1 x S	2 x Core + 3 x S	1 x Core	0.00024548
21605.8	0.3	1.8	21605.8	0.0417	2	15	10	5	1	2	1	0	M6	A2S1G1F	2 x Core + 2 x S	2 x Core + 2 x S	unmodified	0.000241455
21605.8	0.3	1.26	21605.8	0.0417	2	15	10	5	1	2	1	0	M6	A2S1G1F	1 x Core + 1 x S	2 x Core + 1 x S	1 x Core + 2 x S	0.000169019
21605.8	0.3	1.13	21605.8	0.0417	2	15	10	5	1	2	1	0	M6	A2S1G1F	2 x Core + 2 x S	1 x Core + 2 x S	1 x Core	0.00015158
21605.8	0.3	0.48	21605.8	0.0417	2	15	10	5	1	2	1	0	M6	A2G2F	unmodified	2 x Core + 2 x S	2 x Core + 3 x S	6.43881e-05
21605.8	0.3	0.31	21605.8	0.0417	2	15	10	5	1	2	1	0	M6	A2S2F	2 x Core + 1 x S	2 x Core + 2 x S	unmodified	4.1584e-05
21605.8	0.3	0.23	21605.8	0.0417	2	15	10	5	1	2	1	0	M6	A2S2F	2 x Core	1 x Core + 2 x S	1 x Core + 1 x S	3.08526e-05
21605.8	0.3	0.14	21605.8	0.0417	2	15	10	5	1	2	1	0	M6	A2S1G1F	unmodified	2 x Core + 1 x S	2 x Core + 3 x S	1.87799e-05
21605.8	0.3	0.12	21605.8	0.0417	2	15	10	5	1	2	1	0	M6	A2S2F	2 x Core + 1 x S	1 x Core + 2 x S	1 x Core	1.6097e-05
21605.8	0.3	0.06	21605.8	0.0417	2	15	10	5	1	2	1	0	M6	A2S2F	1 x Core	2 x Core + 3 x S	1 x Core	8.04851e-06
21605.8	0.3	0.02	21605.8	0.0417	2	15	10	5	1	2	1	0	M6	A2S1G1F	2 x Core	1 x Core + 2 x S	1 x Core + 2 x S	2.68284e-06
21605.8	0.3	0.02	21605.8	0.0417	2	15	10	5	1	2	1	0	M6	A2G2F	1 x Core	2 x Core + 3 x S	1 x Core + 2 x S	2.68284e-06
21605.8	0.3	0.02	21605.8	0.0417	2	15	10	5	1	2	1	0	M6	A2S2F	2 x Core	unmodified	2 x Core + 3 x S	2.68284e-06
21605.8	0.3	0.02	21605.8	0.0417	2	15	10	5	1	2	1	0	M6	A2G2F	2 x Core + 1 x S	1 x Core + 2 x S	1 x Core + 2 x S	2.68284e-06
21607.8	0.3	100	21607.8	0.0187	1	17	12	3	0	2	1	0	M7	A2G1	2 x Core	2 x Core + 1 x S	2 x Core + 2 x S	0.0134142
21609.7	2	51.3	21609.7	0.0102	0	10	9	9	0	2	0	0	A2S2	unmodified	2 x Core + 2 x S	2 x Core + 3 x S	1 x Core + 2 x S	0.0458765
21609.7	2	40.56	21609.7	0.0102	0	10	9	9	0	2	0	0	A2S2	unmodified	1 x Core + 1 x S	2 x Core + 3 x S	2 x Core + 3 x S	0.036272
21609.7	2	4.07	21609.7	0.0102	0	10	9	9	0	2	0	0	A3S3	unmodified	1 x Core + 1 x S	2 x Core + 3 x S	1 x Core + 2 x S	0.00363972
21609.7	2	1.19	21609.7	0.0102	0	10	9	9	0	2	0	0	A2S1G1	unmodified	1 x Core + 2 x S	2 x Core + 3 x S	2 x Core + 3 x S	0.00106419
21609.7	2	1.15	21609.7	0.0102	0	10	9	9	0	2	0	0	A3S3	unmodified	2 x Core + 2 x S	1 x Core + 2 x S	1 x Core + 2 x S	0.00102842
21609.7	2	1.03	21609.7	0.0102	0	10	9	9	0	2	0	0	A1S1	unmodified	2 x Core + 2 x S	2 x Core + 3 x S	2 x Core + 3 x S	0.000921108
21609.7	2	0.36	21609.7	0.0102	0	10	9	9	0	2	0	0	A3S3	unmodified	unmodified	2 x Core + 3 x S	2 x Core + 3 x S	0.000321941
21609.7	2	0.15	21609.7	0.0102	0	10	9	9	0	2	0	0	A3S2G1	unmodified	1 x Core + 2 x S	2 x Core + 3 x S	1 x Core + 2 x S	0.000134142
21609.7	2	0.13	21609.7	0.0102	0	10	9	9	0	2	0	0	A4S4	unmodified	1 x Core + 1 x S	1 x Core + 2 x S	1 x Core + 2 x S	0.000116256
21609.7	2	0.06	21609.7	0.0102	0	10	9	9	0	2	0	0	A4S4	unmodified	unmodified	2 x Core + 3 x S	1 x Core + 2 x S	5.36568e-05
21609.7	2	0	21609.7	0.0102	0	10	9	9	0	2	0	0	A1G1	unmodified	2 x Core + 3 x S	2 x Core + 3 x S	2 x Core + 3 x S	0
21614.8	3.3	16.96	21614.8	-0.0251	-1	13	11	5	2	1	1	0	A2G2F	A2S2F	unmodified	2 x Core + 2 x S	1 x Core + 1 x S	0.0250255
21614.8	3.3	16.31	21614.8	-0.0251	-1	13	11	5	2	1	1	0	A2S1G1F	A2S1G1F	unmodified	2 x Core + 2 x S	1 x Core + 1 x S	0.0240664
21614.8	3.3	16.04	21614.8	-0.0251	-1	13	11	5	2	1	1	0	A2G2F	A2S2F	1 x Core + 1 x S	1 x Core + 1 x S	1 x Core + 1 x S	0.023668
21614.8	3.3	15.42	21614.8	-0.0251	-1	13	11	5	2	1	1	0	A2S1G1F	A2S1G1F	1 x Core + 1 x S	1 x Core + 1 x S	1 x Core + 1 x S	0.0227531
21614.8	3.3	8.86	21614.8	-0.0251	-1	13	11	5	2	1	1	0	A2G2F	A2S1G1F	1 x Core + 1 x S	1 x Core + 2 x S	1 x Core + 1 x S	0.0130735
21614.8	3.3	8.31	21614.8	-0.0251	-1	13	11	5	2	1	1	0	A2S1G1F	A2S2F	1 x Core + 1 x S	1 x Core	1 x Core + 1 x S	0.0122619
21614.8	3.3	3.15	21614.8	-0.0251	-1	13	11	5	2	1	1	0	A2S1G1F	A2S2F	unmodified	2 x Core + 2 x S	1 x Core	0.00464802
21614.8	3.3	3.05	21614.8	-0.0251	-1	13	11	5	2	1	1	0	A2G2F	A2S1G1F	unmodified	2 x Core + 3 x S	1 x Core + 1 x S	0.00450046
21614.8	3.3	2.89	21614.8	-0.0251	-1	13	11	5	2	1	1	0	A2G2F	A2S1G1F	unmodified	2 x Core + 2 x S	1 x Core + 2 x S	0.00426437
21614.8	3.3	1.85	21614.8	-0.0251	-1	13	11	5	2	1	1	0	A2S1G1F	A2S2F	unmodified	2 x Core + 1 x S	1 x Core + 1 x S	0.00272979
21614.8	3.3	1.57	21614.8	-0.0251	-1	13	11	5	2	1	1	0	A2G2F	A2S2F	1 x Core + 1 x S	1 x Core + 2 x S	1 x Core	0.00231663
21614.8	3.3	1.51	21614.8	-0.0251	-1	13	11	5	2	1	1	0	A2S1G1F	A2S1G1F	1 x Core + 1 x S	1 x Core + 2 x S	1 x Core	0.0022281
21614.8	3.3	0.64	21614.8	-0.0251	-1	13	11	5	2	1	1	0	A3S2G1F	A2S1G1F	1 x Core + 1 x S	unmodified	1 x Core + 1 x S	0.000944359
21614.8	3.3	0.62	21614.8	-0.0251	-1	13	11	5	2	1	1	0	A3S1G2F	A2S2F	1 x Core + 1 x S	unmodified	1 x Core + 1 x S	0.000914848
21614.8	3.3	0.33	21614.8	-0.0251	-1	13	11	5	2	1	1	0	A2G2F	A2S2F	unmodified	2 x Core + 3 x S	1 x Core	0.000486935
21614.8	3.3	0.32	21614.8	-0.0251	-1	13	11	5	2	1	1	0	A2S1G1F	A2S1G1F	unmodified	2 x Core + 3 x S	1 x Core	0.000472179
21614.8	3.3	0.28	21614.8	-0.0251	-1	13	11	5	2	1	1	0	A2S2F	A2S2F	1 x Core + 1 x S	1 x Core	1 x Core	0.000413157
21614.8	3.3	0.22	21614.8	-0.0251	-1	13	11	5	2	1	1	0	A2G2F	A2G2F	1 x Core + 1 x S	1 x Core + 2 x S	1 x Core + 2 x S	0.000324623
21614.8	3.3	0.2	21614.8	-0.0251	-1	13	11	5	2	1	1	0	A2G2F	A2S2F	unmodified	2 x Core + 1 x S	1 x Core + 2 x S	0.000295112
21614.8	3.3	0.2	21614.8	-0.0251	-1	13	11	5	2	1	1	0	A3S1G2F	A2S1G1F	unmodified	1 x Core + 2 x S	1 x Core + 1 x S	0.000295112
21614.8	3.3	0.2	21614.8	-0.0251	-1	13	11	5	2	1	1	0	A2S1G1F	A2S1G1F	unmodified	2 x Core + 1 x S	1 x Core + 2 x S	0.000295112
21614.8	3.3	0.16	21614.8	-0.0251	-1	13	11	5	2	1	1	0	A3S2G1F	A2S2F	unmodified	1 x Core	1 x Core + 1 x S	0.00023609
21614.8	3.3	0.09	21614.8	-0.0251	-1	13	11	5	2	1	1	0	A2G2F	A2G2F	unmodified	2 x Core + 3 x S	1 x Core + 2 x S	0.0001328
21614.8	3.3	0.08	21614.8	-0.0251	-1	13	11	5	2	1	1	0	A2S2F	A2S2F	unmodified	2 x Core + 1 x S	1 x Core	0.000118045
21614.8	3.3	0.07	21614.8	-0.0251	-1	13	11	5	2	1	1	0	A3S3F	A2G2F	1 x Core + 1 x S	unmodified	1 x Core + 1 x S	0.000103289
21614.8	3.3	0.07	21614.8	-0.0251	-1	13	11	5	2	1	1	0	A2S1G1F	A2S2F	1 x Core	1 x Core + 2 x S	1 x Core	0.000103289
21614.8	3.3	0.07	21614.8	-0.0251	-1	13	11	5	2	1	1	0	A3S3F	A2S1G1F	unmodified	1 x Core	1 x Core + 1 x S	0.000103289
21614.8	3.3	0.06	21614.8	-0.0251	-1	13	11	5	2	1	1	0	A2S2F	A2S2F	2 x Core	unmodified	1 x Core + 1 x S	8.85336e-05
21614.8	3.3	0.06	21614.8	-0.0251	-1	13	11	5	2	1	1	0	A3S2G1F	A2G2F	unmodified	1 x Core + 2 x S	1 x Core + 1 x S	8.85336e-05
21614.8	3.3	0.05	21614.8	-0.0251	-1	13	11	5	2	1	1	0	A3S2G1F	A2S1G1F	unmodified	2 x Core + 2 x S	unmodified	7.3778e-05
21614.8	3.3	0.05	21614.8	-0.0251	-1	13	11	5	2	1	1	0	A3S1G2F	A2S2F	unmodified	2 x Core + 2 x S	unmodified	7.3778e-05
21614.8	3.3	0.05	21614.8	-0.0251	-1	13	11	5	2	1	1	0	A2G2F	A2S1G1F	1 x Core	1 x Core + 2 x S	1 x Core + 2 x S	7.3778e-05
21614.8	3.3	0.04	21614.8	-0.0251	-1	13	11	5	2	1	1	0	A1S1F	A2G2F	1 x Core + 1 x S	2 x Core + 2 x S	1 x Core + 1 x S	5.90224e-05
21614.8	3.3	0.04	21614.8	-0.0251	-1	13	11	5	2	1	1	0	A2S1G1F	A2S2F	2 x Core	unmodified	1 x Core + 2 x S	5.90224e-05
21614.8	3.3	0.03	21614.8	-0.0251	-1	13	11	5	2	1	1	0	A1S1F	A2S1G1F	1 x Core + 1 x S	2 x Core + 2 x S	1 x Core	4.42668e-05
21614.8	3.3	0.03	21614.8	-0.0251	-1	13	11	5	2	1	1	0	A3S3F+LacN1	A2S1G1F	unmodified	unmodified	1 x Core + 1 x S	4.42668e-05
21614.8	3.3	0.02	21614.8	-0.0251	-1	13	11	5	2	1	1	0	A3S2G1F	A2S1G1F	unmodified	1 x Core + 2 x S	1 x Core	2.95112e-05
21614.8	3.3	0.02	21614.8	-0.0251	-1	13	11	5	2	1	1	0	A3S1G2F	A2S2F	unmodified	1 x Core + 2 x S	1 x Core	2.95112e-05
21614.8	3.3	0.01	21614.8	-0.0251	-1	13	11	5	2	1	1	0	A3S1G2F	A2S1G1F	unmodified	unmodified	2 x Core + 3 x S	1.47556e-05
21614.8	3.3	0.01	21614.8	-0.0251	-1	13	11	5	2	1	1	0	A3S2G1F+LacN1	A2S2F	unmodified	unmodified	1 x Core + 1 x S	1.47556e-05
21614.8	3.3	0.01	21614.8	-0.0251	-1	13	11	5	2	1	1	0	A1S1F	A2S1G1F	1 x Core + 1 x S	2 x Core + 1 x S	1 x Core + 1 x S	1.47556e-05
21614.8	3.3	0.01	21614.8	-0.0251	-1	13	11	5	2	1	1	0	A3S3F	A2G2F	unmodified	2 x Core + 2 x S	unmodified	1.47556e-05
21614.8	3.3	0	21614.8	-0.0251	-1	13	11	5	2	1	1	0	A3S2G1F	A2S2F	unmodified	2 x Core + 1 x S	unmodified	0
21614.8	3.3	0	21614.8	-0.0251	-1	13	11	5	2	1	1	0	A3S3F	A2S2F	unmodified	1 x Core	1 x Core	0
21614.8	3.3	0	21614.8	-0.0251	-1	13	11	5	2	1	1	0	A3S1G2F	A2G2F	unmodified	1 x Core + 2 x S	1 x Core + 2 x S	0
21614.8	3.3	0	21614.8	-0.0251	-1	13	11	5	2	1	1	0	A3S3F+LacN1	A2S2F	unmodified	unmodified	1 x Core	0
21614.8	3.3	0	21614.8	-0.0251	-1	13	11	5	2	1	1	0	A3S2G1F	A2G2F	unmodified	unmodified	2 x Core + 3 x S	0
21614.8	3.3	0	21614.8	-0.0204	-1	14	13	4	0	2	0	0	A2G2	A2G1	2 x Core + 1 x S	2 x Core + 2 x S	1 x Core + 1 x S	0
21614.8	3.3	0	21614.8	-0.0251	-1	13	11	5	2	1	1	0	A3S3F	A2G2F	unmodified	1 x Core + 2 x S	1 x Core	0
21614.8	3.3	0	21614.8	-0.0251	-1	13	11	5	2	1	1	0	A1S1F	A2S2F	1 x Core + 1 x S	2 x Core + 1 x S	1 x Core	0
21614.8	3.3	0	21614.8	-0.0204	-1	14	13	4	0	2	0	0	A2G2	A2G1	2 x Core + 2 x S	2 x Core + 2 x S	1 x Core	0
21614.8	3.3	0	21614.8	-0.0251	-1	13	11	5	2	1	1	0	A3S2G1F+LacN1	A2S1G1F	unmodified	unmodified	1 x Core + 2 x S	0
21614.8	3.3	0	21614.8	-0.0251	-1	13	11	5	2	1	1	0	A3S3F	A2S1G1F	unmodified	2 x Core + 1 x S	unmodified	0
21614.8	3.3	0	21614.8	-0.0204	-1	14	13	4	0	2	0	0	A3G3	A2G1	1 x Core + 1 x S	2 x Core + 2 x S	1 x Core + 1 x S	0
21614.8	3.3	0	21614.8	-0.0251	-1	13	11	5	2	1	1	0	A3S3F+LacN1	A2G2F	unmodified	unmodified	1 x Core + 2 x S	0
21614.8	3.3	0	21614.8	-0.0251	-1	13	11	5	2	1	1	0	A1S1F	A2S2F	1 x Core	2 x Core + 2 x S	1 x Core	0
21614.8	3.3	0	21614.8	-0.0204	-1	14	13	4	0	2	0	0	A2S1G1	A2G1	2 x Core	2 x Core + 2 x S	1 x Core + 1 x S	0
21614.8	3.3	0	21614.8	-0.0251	-1	13	11	5	2	1	1	0	A1S1F	A2G2F	1 x Core + 1 x S	2 x Core + 3 x S	1 x Core	0
21614.8	3.3	0	21614.8	-0.0251	-1	13	11	5	2	1	1	0	A1S1F	A2G2F	2 x Core + 2 x S	2 x Core + 2 x S	unmodified	0
21614.8	3.3	0	21614.8	-0.0251	-1	13	11	5	2	1	1	0	A1S1F	A2S2F	2 x Core	1 x Core + 1 x S	1 x Core + 1 x S	0
21614.8	3.3	0	21614.8	-0.0204	-1	14	13	4	0	2	0	0	A3S1G2	A2G1	1 x Core + 1 x S	2 x Core + 2 x S	1 x Core	0
21614.8	3.3	0	21614.8	-0.0251	-1	13	11	5	2	1	1	0	A1S1F	A2G2F	1 x Core + 1 x S	2 x Core + 1 x S	1 x Core + 2 x S	0
21614.8	3.3	0	21614.8	-0.0204	-1	14	13	4	0	2	0	0	A2S1G1	A2G1	2 x Core + 1 x S	2 x Core + 2 x S	1 x Core	0
21614.8	3.3	0	21614.8	-0.0251	-1	13	11	5	2	1	1	0	A1S1F	A2S1G1F	2 x Core + 1 x S	2 x Core + 2 x S	unmodified	0
21614.8	3.3	0	21614.8	-0.0251	-1	13	11	5	2	1	1	0	A1S1F	A2G2F	2 x Core + 2 x S	1 x Core + 2 x S	1 x Core	0
21614.8	3.3	0	21614.8	-0.0251	-1	13	11	5	2	1	1	0	A1S1F	A2S1G1F	2 x Core	1 x Core + 2 x S	1 x Core + 1 x S	0
21614.8	3.3	0	21614.8	-0.0204	-1	14	13	4	0	2	0	0	A3S1G2	A2G1	1 x Core + 1 x S	2 x Core + 1 x S	1 x Core + 1 x S	0
21614.8	3.3	0	21614.8	-0.0251	-1	13	11	5	2	1	1	0	A1S1F	A2S1G1F	2 x Core + 1 x S	1 x Core + 2 x S	1 x Core	0
21614.8	3.3	0	21614.8	-0.0204	-1	14	13	4	0	2	0	0	A2S1G1	A2G1	2 x Core + 1 x S	2 x Core + 1 x S	1 x Core + 1 x S	0
21614.8	3.3	0	21614.8	-0.0251	-1	13	11	5	2	1	1	0	A3S3F	A2S2F	2 x Core	unmodified	unmodified	0
21614.8	3.3	0	21614.8	-0.0251	-1	13	11	5	2	1	1	0	A1S1F	A2S2F	2 x Core	2 x Core + 2 x S	unmodified	0
21614.8	3.3	0	21614.8	-0.0204	-1	14	13	4	0	2	0	0	A2G2	A2G1	2 x Core	2 x Core + 2 x S	1 x Core + 2 x S	0
21614.8	3.3	0	21614.8	-0.0204	-1	14	13	4	0	2	0	0	A2G2	A2G1	2 x Core	2 x Core + 3 x S	1 x Core + 1 x S	0
21614.8	3.3	0	21614.8	-0.0251	-1	13	11	5	2	1	1	0	A1S1F	A2S1G1F	1 x Core	2 x Core + 3 x S	1 x Core	0
21614.8	3.3	0	21614.8	-0.0251	-1	13	11	5	2	1	1	0	A1S1F	A2G2F	unmodified	2 x Core + 1 x S	2 x Core + 3 x S	0
21614.8	3.3	0	21614.8	-0.0251	-1	13	11	5	2	1	1	0	A1S1F	A2S2F	2 x Core	1 x Core + 2 x S	1 x Core	0
21614.8	3.3	0	21614.8	-0.0204	-1	14	13	4	0	2	0	0	A2S2	A2G1	2 x Core	2 x Core + 2 x S	1 x Core	0
21614.8	3.3	0	21614.8	-0.0204	-1	14	13	4	0	2	0	0	A3S2G1	A2G1	1 x Core + 1 x S	2 x Core + 1 x S	1 x Core	0
21614.8	3.3	0	21614.8	-0.0204	-1	14	13	4	0	2	0	0	A2G2	A2G1	2 x Core + 1 x S	2 x Core + 3 x S	1 x Core	0
21614.8	3.3	0	21614.8	-0.0251	-1	13	11	5	2	1	1	0	A1S1F	A2S1G1F	2 x Core	unmodified	2 x Core + 3 x S	0
21614.8	3.3	0	21614.8	-0.0204	-1	14	13	4	0	2	0	0	A3G3	A2G1	1 x Core + 1 x S	2 x Core + 3 x S	1 x Core	0
21614.8	3.3	0	21614.8	-0.0204	-1	14	13	4	0	2	0	0	A3G3	A2G1	2 x Core + 2 x S	2 x Core + 2 x S	unmodified	0
21614.8	3.3	0	21614.8	-0.0204	-1	14	13	4	0	2	0	0	A2S2	A2G1	2 x Core	2 x Core + 1 x S	1 x Core + 1 x S	0
21614.8	3.3	0	21614.8	-0.0204	-1	14	13	4	0	2	0	0	A2S1G1	A2G1	2 x Core	2 x Core + 3 x S	1 x Core	0
21614.8	3.3	0	21614.8	-0.0204	-1	14	13	4	0	2	0	0	A3S2G1	A2G1	1 x Core	2 x Core + 2 x S	1 x Core	0
21614.8	3.3	0	21614.8	-0.0204	-1	14	13	4	0	2	0	0	A3G3	A2G1	1 x Core + 1 x S	2 x Core + 1 x S	1 x Core + 2 x S	0
21614.8	3.3	0	21614.8	-0.0251	-1	13	11	5	2	1	1	0	A1S1F	A2S2F	2 x Core + 1 x S	2 x Core + 1 x S	unmodified	0
21614.8	3.3	0	21614.8	-0.0204	-1	14	13	4	0	2	0	0	A3G3	A2G1	2 x Core + 2 x S	1 x Core + 2 x S	1 x Core	0
21614.8	3.3	0	21614.8	-0.0204	-1	14	13	4	0	2	0	0	A3S2G1	A2G1	2 x Core	1 x Core + 1 x S	1 x Core + 1 x S	0
21614.8	3.3	0	21614.8	-0.0204	-1	14	13	4	0	2	0	0	A2G2	A2G1	2 x Core + 1 x S	2 x Core + 1 x S	1 x Core + 2 x S	0
21614.8	3.3	0	21614.8	-0.0204	-1	14	13	4	0	2	0	0	A3S1G2	A2G1	2 x Core + 1 x S	2 x Core + 2 x S	unmodified	0
21614.8	3.3	0	21614.8	-0.0204	-1	14	13	4	0	2	0	0	A3S1G2	A2G1	2 x Core	1 x Core + 2 x S	1 x Core + 1 x S	0
21614.8	3.3	0	21614.8	-0.0204	-1	14	13	4	0	2	0	0	A2S1G1	A2G1	2 x Core	2 x Core + 1 x S	1 x Core + 2 x S	0
21614.8	3.3	0	21614.8	-0.0251	-1	13	11	5	2	1	1	0	A1S1F	A2G2F	2 x Core	1 x Core + 2 x S	1 x Core + 2 x S	0
21614.8	3.3	0	21614.8	-0.0204	-1	14	13	4	0	2	0	0	A2S2	A2G1	2 x Core + 1 x S	2 x Core + 1 x S	1 x Core	0
21614.8	3.3	0	21614.8	-0.0204	-1	14	13	4	0	2	0	0	A3S1G2	A2G1	2 x Core + 1 x S	1 x Core + 2 x S	1 x Core	0
21614.8	3.3	0	21614.8	-0.0204	-1	14	13	4	0	2	0	0	A3S2G1	A2G1	2 x Core	2 x Core + 2 x S	unmodified	0
21614.8	3.3	0	21614.8	-0.0204	-1	14	13	4	0	2	0	0	A3S1G2	A2G1	1 x Core	2 x Core + 3 x S	1 x Core	0
21614.8	3.3	0	21614.8	-0.0204	-1	14	13	4	0	2	0	0	A3G3	A2G1	unmodified	2 x Core + 1 x S	2 x Core + 3 x S	0
21614.8	3.3	0	21614.8	-0.0204	-1	14	13	4	0	2	0	0	A3S3	A2G1	2 x Core	1 x Core	1 x Core + 1 x S	0
21614.8	3.3	0	21614.8	-0.0204	-1	14	13	4	0	2	0	0	A3S2G1	A2G1	2 x Core	1 x Core + 2 x S	1 x Core	0
21614.8	3.3	0	21614.8	-0.0204	-1	14	13	4	0	2	0	0	A3S1G2	A2G1	2 x Core	unmodified	2 x Core + 3 x S	0
21614.8	3.3	0	21614.8	-0.0204	-1	14	13	4	0	2	0	0	A3S3	A2G1	2 x Core + 1 x S	1 x Core	1 x Core	0
21614.8	3.3	0	21614.8	-0.0204	-1	14	13	4	0	2	0	0	A3S2G1	A2G1	2 x Core + 1 x S	2 x Core + 1 x S	unmodified	0
21614.8	3.3	0	21614.8	-0.0204	-1	14	13	4	0	2	0	0	A3G3	A2G1	2 x Core	1 x Core + 2 x S	1 x Core + 2 x S	0
21614.8	3.3	0	21614.8	-0.0204	-1	14	13	4	0	2	0	0	A1G1	A2G1	2 x Core	2 x Core + 2 x S	2 x Core + 2 x S	0
21614.8	3.3	0	21614.8	-0.0204	-1	14	13	4	0	2	0	0	A1G1	A2G1	2 x Core	2 x Core + 1 x S	2 x Core + 3 x S	0
21614.8	3.3	0	21614.8	-0.0204	-1	14	13	4	0	2	0	0	A3S3	A2G1	2 x Core	2 x Core + 1 x S	unmodified	0
21614.8	3.3	0	21614.8	-0.0204	-1	14	13	4	0	2	0	0	A1G1	A2G1	2 x Core + 1 x S	2 x Core + 1 x S	2 x Core + 2 x S	0
21614.8	3.3	0	21614.8	-0.0204	-1	14	13	4	0	2	0	0	A1S1	A2G1	2 x Core	2 x Core + 1 x S	2 x Core + 2 x S	0
21614.8	3.3	0	21614.8	-0.0204	-1	14	13	4	0	2	0	0	A4S4	A2G1	2 x Core	unmodified	1 x Core	0
21614.8	3.3	0	21614.8	-0.0204	-1	14	13	4	0	2	0	0	A4S4	A2G1	1 x Core	1 x Core	1 x Core	0
21623.8	0.1																	0
21631.8	2.5	23.74	21631.8	0.024	1	15	13	3	1	2	0	0	A2G2	A2G2F	2 x Core	2 x Core + 2 x S	1 x Core + 1 x S	0.0265377
21631.8	2.5	13.25	21631.8	0.024	1	15	13	3	1	2	0	0	A2G2	A2S1G1F	2 x Core	2 x Core + 2 x S	1 x Core	0.0148115
21631.8	2.5	12.75	21631.8	0.024	1	15	13	3	1	2	0	0	A2G2	A2G2F	2 x Core + 1 x S	2 x Core + 2 x S	1 x Core	0.0142526
21631.8	2.5	9.13	21631.8	0.024	1	15	13	3	1	2	0	0	A3G3	A2G2F	1 x Core + 1 x S	2 x Core + 2 x S	1 x Core	0.010206
21631.8	2.5	6.27	21631.8	0.024	1	15	13	3	1	2	0	0	A2G2	A2S1G1F	2 x Core	2 x Core + 1 x S	1 x Core + 1 x S	0.00700891
21631.8	2.5	5.24	21631.8	0.024	1	15	13	3	1	2	0	0	A2S1G1	A2G2F	2 x Core	2 x Core + 2 x S	1 x Core	0.00585753
21631.8	2.5	3.8	21631.8	0.024	1	15	13	3	1	2	0	0	A2G2	A2G2F	2 x Core + 1 x S	2 x Core + 1 x S	1 x Core + 1 x S	0.00424783
21631.8	2.5	3.44	21631.8	0.024	1	15	13	3	1	2	0	0	A3G3	A2G2F	1 x Core + 1 x S	2 x Core + 1 x S	1 x Core + 1 x S	0.0038454
21631.8	2.5	2.77	21631.8	0.024	1	15	13	3	1	2	0	0	A3G3	A2S1G1F	1 x Core + 1 x S	2 x Core + 1 x S	1 x Core	0.00309644
21631.8	2.5	2.48	21631.8	0.024	1	15	13	3	1	2	0	0	A2S1G1	A2G2F	2 x Core	2 x Core + 1 x S	1 x Core + 1 x S	0.00277227
21631.8	2.5	2.33	21631.8	0.024	1	15	13	3	1	2	0	0	A3S1G2	A2G2F	1 x Core + 1 x S	2 x Core + 1 x S	1 x Core	0.00260459
21631.8	2.5	2.11	21631.8	0.024	1	15	13	3	1	2	0	0	A2G2	A2S1G1F	2 x Core + 1 x S	2 x Core + 1 x S	1 x Core	0.00235866
21631.8	2.5	1.39	21631.8	0.024	1	15	13	3	1	2	0	0	A3G3	A2S1G1F	1 x Core	2 x Core + 2 x S	1 x Core	0.00155381
21631.8	2.5	1.38	21631.8	0.024	1	15	13	3	1	2	0	0	A2S1G1	A2S1G1F	2 x Core	2 x Core + 1 x S	1 x Core	0.00154263
21631.8	2.5	1.22	21631.8	0.024	1	15	13	3	1	2	0	0	A3S1G2	A2S1G1F	2 x Core	1 x Core	1 x Core + 1 x S	0.00136378
21631.8	2.5	1.17	21631.8	0.024	1	15	13	3	1	2	0	0	A3G3	A2S1G1F	2 x Core	1 x Core + 1 x S	1 x Core + 1 x S	0.00130788
21631.8	2.5	1.16	21631.8	0.024	1	15	13	3	1	2	0	0	A3S1G2	A2G2F	1 x Core	2 x Core + 2 x S	1 x Core	0.0012967
21631.8	2.5	0.98	21631.8	0.024	1	15	13	3	1	2	0	0	A3S1G2	A2G2F	2 x Core	1 x Core + 1 x S	1 x Core + 1 x S	0.00109549
21631.8	2.5	0.95	21631.8	0.024	1	15	13	3	1	2	0	0	A2G2	A2S2F	2 x Core	2 x Core + 1 x S	1 x Core	0.00106196
21631.8	2.5	0.84	21631.8	0.024	1	15	13	3	1	2	0	0	A2S1G1	A2G2F	2 x Core + 1 x S	2 x Core + 1 x S	1 x Core	0.000938993
21631.8	2.5	0.6	21631.8	0.024	1	15	13	3	1	2	0	0	A2G2	A2G2F	2 x Core	2 x Core + 3 x S	1 x Core	0.000670709
21631.8	2.5	0.4	21631.8	0.024	1	15	13	3	1	2	0	0	A3S1G2	A2S1G1F	2 x Core + 1 x S	1 x Core	1 x Core	0.00044714
21631.8	2.5	0.39	21631.8	0.024	1	15	13	3	1	2	0	0	A3G3	A2S2F	2 x Core	1 x Core	1 x Core + 1 x S	0.000435961
21631.8	2.5	0.29	21631.8	0.024	1	15	13	3	1	2	0	0	A2G2	A2G2F	2 x Core	2 x Core + 1 x S	1 x Core + 2 x S	0.000324176
21631.8	2.5	0.24	21631.8	0.024	1	15	13	3	1	2	0	0	A3S2G1	A2G2F	2 x Core	1 x Core	1 x Core + 1 x S	0.000268284
21631.8	2.5	0.2	21631.8	0.024	1	15	13	3	1	2	0	0	A3G3	A2G2F	2 x Core + 1 x S	2 x Core + 2 x S	unmodified	0.00022357
21631.8	2.5	0.2	21631.8	0.024	1	15	13	3	1	2	0	0	A3G3	A2S1G1F	2 x Core	2 x Core + 2 x S	unmodified	0.00022357
21631.8	2.5	0.16	21631.8	0.024	1	15	13	3	1	2	0	0	A3S1G2	A2G2F	2 x Core	2 x Core + 2 x S	unmodified	0.000178856
21631.8	2.5	0.16	21631.8	0.024	1	15	13	3	1	2	0	0	A2S2	A2G2F	2 x Core	2 x Core + 1 x S	1 x Core	0.000178856
21631.8	2.5	0.15	21631.8	0.024	1	15	13	3	1	2	0	0	A3G3	A2G2F	2 x Core	1 x Core + 2 x S	1 x Core + 1 x S	0.000167677
21631.8	2.5	0.13	21631.8	0.024	1	15	13	3	1	2	0	0	A3G3	A2S2F	2 x Core + 1 x S	1 x Core	1 x Core	0.00014532
21631.8	2.5	0.1	21631.8	0.024	1	15	13	3	1	2	0	0	A3S1G2	A2S2F	2 x Core	1 x Core	1 x Core	0.000111785
21631.8	2.5	0.09	21631.8	0.024	1	15	13	3	1	2	0	0	A3G3	A2S1G1F	2 x Core	1 x Core + 2 x S	1 x Core	0.000100606
21631.8	2.5	0.08	21631.8	0.024	1	15	13	3	1	2	0	0	A3S2G1	A2G2F	2 x Core + 1 x S	1 x Core	1 x Core	8.94279e-05
21631.8	2.5	0.08	21631.8	0.024	1	15	13	3	1	2	0	0	A3S1G2	A2G2F	2 x Core	1 x Core + 2 x S	1 x Core	8.94279e-05
21631.8	2.5	0.08	21631.8	0.024	1	15	13	3	1	2	0	0	A3G3	A2G2F	2 x Core + 1 x S	1 x Core + 2 x S	1 x Core	8.94279e-05
21631.8	2.5	0.07	21631.8	0.024	1	15	13	3	1	2	0	0	A3S2G1	A2S1G1F	2 x Core	1 x Core	1 x Core	7.82494e-05
21631.8	2.5	0.04	21631.8	0.024	1	15	13	3	1	2	0	0	A3S1G2	A2S1G1F	2 x Core	2 x Core + 1 x S	unmodified	4.4714e-05
21631.8	2.5	0.04	21631.8	0.024	1	15	13	3	1	2	0	0	A3G3	A2G2F	1 x Core	2 x Core + 3 x S	1 x Core	4.4714e-05
21631.8	2.5	0.03	21631.8	0.024	1	15	13	3	1	2	0	0	A3G3	A2S1G1F	2 x Core + 1 x S	2 x Core + 1 x S	unmodified	3.35355e-05
21631.8	2.5	0.03	21631.8	0.024	1	15	13	3	1	2	0	0	A3S1G2	A2G2F	2 x Core + 1 x S	2 x Core + 1 x S	unmodified	3.35355e-05
21631.8	2.5	0.01	21631.8	0.024	1	15	13	3	1	2	0	0	A3G3	A2G2F	2 x Core	unmodified	2 x Core + 3 x S	1.11785e-05
21631.8	2.5	0.01	21631.8	0.024	1	15	13	3	1	2	0	0	A3G3	A2S2F	2 x Core	2 x Core + 1 x S	unmodified	1.11785e-05
21631.8	2.5	0.01	21631.8	0.024	1	15	13	3	1	2	0	0	A3S2G1	A2G2F	2 x Core	2 x Core + 1 x S	unmodified	1.11785e-05
21631.8	2.5	0.01	21631.8	0.024	1	15	13	3	1	2	0	0	A3S3	A2G2F	2 x Core	1 x Core	1 x Core	1.11785e-05
21631.8	2.5	0	21631.8	0.024	1	15	13	3	1	2	0	0	A1G1	A2G2F	2 x Core	2 x Core + 1 x S	2 x Core + 2 x S	0
21631.8	2.5	0	21631.8	0.024	1	16	13	3	0	1	0	0	M5-A1G1	A2G1	2 x Core	2 x Core + 1 x S	2 x Core + 2 x S	0
21642.8	1.3	93.57	21642.7	0.0779	4	12	9	8	0	2	0	0	M5-A1S1	unmodified	2 x Core + 2 x S	2 x Core + 2 x S	2 x Core + 3 x S	0.0543905
21642.8	1.3	4.94	21642.7	0.0779	4	12	9	8	0	2	0	0	M5-A1G1	unmodified	2 x Core + 2 x S	2 x Core + 3 x S	2 x Core + 3 x S	0.00287153
21642.8	1.3	1.48	21642.7	0.0779	4	12	9	8	0	2	0	0	M5-A1S1	unmodified	2 x Core + 1 x S	2 x Core + 3 x S	2 x Core + 3 x S	0.000860297
21651.9	3.1	51.71	21651.8	0.0895	4	11	10	8	0	0	0	0	A2S1G1	unmodified	2 x Core + 2 x S	2 x Core + 2 x S	2 x Core + 3 x S	0.0716769
21651.9	3.1	12.66	21651.8	0.0895	4	11	10	8	0	0	0	0	A3S2G1	unmodified	1 x Core + 1 x S	2 x Core + 2 x S	2 x Core + 3 x S	0.0175484
21651.9	3.1	9.15	21651.8	0.0895	4	11	10	8	0	0	0	0	A3S3	unmodified	2 x Core + 2 x S	2 x Core + 2 x S	1 x Core + 1 x S	0.0126831
21651.9	3.1	5.88	21651.8	0.0895	4	11	10	8	0	0	0	0	A3S2G1	unmodified	2 x Core + 2 x S	2 x Core + 2 x S	1 x Core + 2 x S	0.00815046
21651.9	3.1	5.34	21651.8	0.0895	4	11	10	8	0	0	0	0	A2S2	unmodified	2 x Core + 2 x S	2 x Core + 2 x S	2 x Core + 2 x S	0.00740195
21651.9	3.1	4.64	21651.8	0.0895	4	11	10	8	0	0	0	0	A2G2	unmodified	2 x Core + 2 x S	2 x Core + 3 x S	2 x Core + 3 x S	0.00643166
21651.9	3.1	4.28	21651.8	0.0895	4	11	10	8	0	0	0	0	A2S2	unmodified	2 x Core + 1 x S	2 x Core + 2 x S	2 x Core + 3 x S	0.00593265
21651.9	3.1	1.59	21651.8	0.0895	4	11	10	8	0	0	0	0	A3S1G2	unmodified	2 x Core + 2 x S	2 x Core + 3 x S	1 x Core + 2 x S	0.00220395
21651.9	3.1	1.31	21651.8	0.0895	4	11	10	8	0	0	0	0	A4S4	unmodified	1 x Core + 1 x S	2 x Core + 2 x S	1 x Core + 1 x S	0.00181583
21651.9	3.1	1.26	21651.8	0.0895	4	11	10	8	0	0	0	0	A3S1G2	unmodified	1 x Core + 1 x S	2 x Core + 3 x S	2 x Core + 3 x S	0.00174653
21651.9	3.1	0.82	21651.8	0.0895	4	11	10	8	0	0	0	0	A2S1G1	unmodified	2 x Core + 1 x S	2 x Core + 3 x S	2 x Core + 3 x S	0.00113663
21651.9	3.1	0.3	21651.8	0.0895	4	11	10	8	0	0	0	0	A3S3	unmodified	2 x Core + 1 x S	2 x Core + 3 x S	1 x Core + 1 x S	0.00041584
21651.9	3.1	0.29	21651.8	0.0895	4	11	10	8	0	0	0	0	A3S3	unmodified	2 x Core + 2 x S	2 x Core + 3 x S	1 x Core	0.000401979
21651.9	3.1	0.29	21651.8	0.0895	4	11	10	8	0	0	0	0	A3S3	unmodified	2 x Core + 1 x S	2 x Core + 2 x S	1 x Core + 2 x S	0.000401979
21651.9	3.1	0.16	21651.8	0.0895	4	11	10	8	0	0	0	0	A2S2	unmodified	2 x Core	2 x Core + 3 x S	2 x Core + 3 x S	0.000221781
21651.9	3.1	0.14	21651.8	0.0895	4	11	10	8	0	0	0	0	A3S2G1	unmodified	2 x Core + 1 x S	2 x Core + 3 x S	1 x Core + 2 x S	0.000194059
21651.9	3.1	0.04	21651.8	0.0895	4	11	10	8	0	0	0	0	A3S2G1	unmodified	1 x Core	2 x Core + 3 x S	2 x Core + 3 x S	5.54453e-05
21651.9	3.1	0.04	21651.8	0.0895	4	11	10	8	0	0	0	0	A4S4	unmodified	1 x Core + 1 x S	2 x Core + 3 x S	1 x Core	5.54453e-05
21651.9	3.1	0.04	21651.8	0.0895	4	11	10	8	0	0	0	0	A4S4	unmodified	2 x Core + 2 x S	2 x Core + 2 x S	unmodified	5.54453e-05
21651.9	3.1	0.02	21651.8	0.0895	4	11	10	8	0	0	0	0	A4S4	unmodified	1 x Core + 1 x S	2 x Core + 1 x S	1 x Core + 2 x S	2.77227e-05
21651.9	3.1	0.02	21651.8	0.0895	4	11	10	8	0	0	0	0	A4S4	unmodified	2 x Core + 2 x S	1 x Core + 2 x S	1 x Core	2.77227e-05
21651.9	3.1	0.02	21651.8	0.0895	4	11	10	8	0	0	0	0	A3S3	unmodified	2 x Core	2 x Core + 3 x S	1 x Core + 2 x S	2.77227e-05
21651.9	3.1	0.01	21651.8	0.0895	4	11	10	8	0	0	0	0	A3G3	unmodified	1 x Core + 2 x S	2 x Core + 3 x S	2 x Core + 3 x S	1.38613e-05
21651.9	3.1	0	21651.8	0.0895	4	11	10	8	0	0	0	0	A4S4	unmodified	unmodified	2 x Core + 1 x S	2 x Core + 3 x S	0
21651.9	3.1	0	21651.8	0.0895	4	11	10	8	0	0	0	0	A4S4	unmodified	2 x Core	1 x Core + 2 x S	1 x Core + 2 x S	0
21666.8	0.8																	0
21677.8	0.5	54.29	21677.8	0.0361	2	15	9	6	1	1	1	0	M7	A2S2F	1 x Core + 1 x S	1 x Core + 2 x S	1 x Core + 1 x S	0.0121376
21677.8	0.5	18.71	21677.8	0.0361	2	15	9	6	1	1	1	0	M7	A2S2F	unmodified	2 x Core + 3 x S	1 x Core + 1 x S	0.00418299
21677.8	0.5	17.72	21677.8	0.0361	2	15	9	6	1	1	1	0	M7	A2S2F	unmodified	2 x Core + 2 x S	1 x Core + 2 x S	0.00396166
21677.8	0.5	6.29	21677.8	0.0361	2	15	9	6	1	1	1	0	M7	A2S1G1F	1 x Core + 1 x S	1 x Core + 2 x S	1 x Core + 2 x S	0.00140625
21677.8	0.5	2.68	21677.8	0.0361	2	15	9	6	1	1	1	0	M7	A2S1G1F	unmodified	2 x Core + 3 x S	1 x Core + 2 x S	0.000599167
21677.8	0.5	0.3	21677.8	0.0361	2	15	9	6	1	1	1	0	M7	A2S2F	1 x Core	1 x Core + 2 x S	1 x Core + 2 x S	6.70709e-05
21677.8	0.5	0.01	21677.8	0.0361	2	15	9	6	1	1	1	0	M7	A2G2F	1 x Core + 2 x S	1 x Core + 2 x S	1 x Core + 2 x S	2.2357e-06
21695.8	2.1	91.05	21695.8	-0.0246	-1	12	13	5	1	0	0	0	A2G0F	A2G1	2 x Core + 2 x S	2 x Core + 2 x S	1 x Core + 1 x S	0.0854953
21695.8	2.1	2.99	21695.8	-0.0246	-1	12	13	5	1	0	0	0	A2G0F	A2G1	2 x Core + 1 x S	2 x Core + 3 x S	1 x Core + 1 x S	0.00280759
21695.8	2.1	2.91	21695.8	-0.0246	-1	12	13	5	1	0	0	0	A2G0F	A2G1	2 x Core + 2 x S	2 x Core + 3 x S	1 x Core	0.00273247
21695.8	2.1	2.89	21695.8	-0.0246	-1	12	13	5	1	0	0	0	A2G0F	A2G1	2 x Core + 1 x S	2 x Core + 2 x S	1 x Core + 2 x S	0.00271369
21695.8	2.1	0.15	21695.8	-0.0246	-1	12	13	5	1	0	0	0	A2G0F	A2G1	2 x Core	2 x Core + 3 x S	1 x Core + 2 x S	0.000140849
21704.8	0.1	33.99	21704.8	0.0081	0	14	12	4	2	2	1	0	A2G2F	A2G2F	1 x Core + 1 x S	2 x Core + 2 x S	1 x Core + 1 x S	0.00151983
21704.8	0.1	33.75	21704.8	0.0081	0	14	12	4	2	2	1	0	A2G2F	A2S1G1F	1 x Core + 1 x S	2 x Core + 2 x S	1 x Core	0.0015091
21704.8	0.1	12.72	21704.8	0.0081	0	14	12	4	2	2	1	0	A2G2F	A2S1G1F	1 x Core + 1 x S	2 x Core + 1 x S	1 x Core + 1 x S	0.000568762
21704.8	0.1	2.43	21704.8	0.0081	0	14	12	4	2	2	1	0	A2G2F	A2S2F	1 x Core + 1 x S	2 x Core + 1 x S	1 x Core	0.000108655
21704.8	0.1	2.34	21704.8	0.0081	0	14	12	4	2	2	1	0	A2S1G1F	A2S1G1F	1 x Core + 1 x S	2 x Core + 1 x S	1 x Core	0.000104631
21704.8	0.1	1.21	21704.8	0.0081	0	14	12	4	2	2	1	0	A2G2F	A2S2F	1 x Core	2 x Core + 2 x S	1 x Core	5.41039e-05
21704.8	0.1	1.17	21704.8	0.0081	0	14	12	4	2	2	1	0	A2S1G1F	A2S1G1F	1 x Core	2 x Core + 2 x S	1 x Core	5.23153e-05
21704.8	0.1	1.03	21704.8	0.0081	0	14	12	4	2	2	1	0	A3S1G2F	A2S1G1F	1 x Core + 1 x S	1 x Core	1 x Core + 1 x S	4.60554e-05
21704.8	0.1	1.02	21704.8	0.0081	0	14	12	4	2	2	1	0	A2G2F	A2S2F	2 x Core	1 x Core + 1 x S	1 x Core + 1 x S	4.56082e-05
21704.8	0.1	0.98	21704.8	0.0081	0	14	12	4	2	2	1	0	A2S1G1F	A2S1G1F	2 x Core	1 x Core + 1 x S	1 x Core + 1 x S	4.38197e-05
21704.8	0.1	0.93	21704.8	0.0081	0	14	12	4	2	2	1	0	A2G2F	A2G2F	1 x Core + 1 x S	2 x Core + 3 x S	1 x Core	4.1584e-05
21704.8	0.1	0.92	21704.8	0.0081	0	14	12	4	2	2	1	0	A2G2F	A2G2F	2 x Core + 2 x S	2 x Core + 2 x S	unmodified	4.11368e-05
21704.8	0.1	0.79	21704.8	0.0081	0	14	12	4	2	2	1	0	A3S1G2F	A2G2F	unmodified	2 x Core + 2 x S	1 x Core + 1 x S	3.5324e-05
21704.8	0.1	0.75	21704.8	0.0081	0	14	12	4	2	2	1	0	A2G2F	A2S1G1F	2 x Core + 1 x S	2 x Core + 2 x S	unmodified	3.35355e-05
21704.8	0.1	0.74	21704.8	0.0081	0	14	12	4	2	2	1	0	A3S1G2F	A2G2F	1 x Core + 1 x S	1 x Core + 1 x S	1 x Core + 1 x S	3.30883e-05
21704.8	0.1	0.64	21704.8	0.0081	0	14	12	4	2	2	1	0	A2G2F	A2G2F	1 x Core + 1 x S	2 x Core + 1 x S	1 x Core + 2 x S	2.86169e-05
21704.8	0.1	0.58	21704.8	0.0081	0	14	12	4	2	2	1	0	A2G2F	A2G2F	2 x Core + 2 x S	1 x Core + 2 x S	1 x Core	2.59341e-05
21704.8	0.1	0.55	21704.8	0.0081	0	14	12	4	2	2	1	0	A2G2F	A2S1G1F	2 x Core	1 x Core + 2 x S	1 x Core + 1 x S	2.45927e-05
21704.8	0.1	0.48	21704.8	0.0081	0	14	12	4	2	2	1	0	A2S1G1F	A2S2F	2 x Core	1 x Core	1 x Core + 1 x S	2.14627e-05
21704.8	0.1	0.39	21704.8	0.0081	0	14	12	4	2	2	1	0	A3S1G2F	A2S1G1F	unmodified	2 x Core + 2 x S	1 x Core	1.74384e-05
21704.8	0.1	0.29	21704.8	0.0081	0	14	12	4	2	2	1	0	A3S2G1F	A2G2F	1 x Core + 1 x S	1 x Core	1 x Core + 1 x S	1.2967e-05
21704.8	0.1	0.28	21704.8	0.0081	0	14	12	4	2	2	1	0	A2G2F	A2S1G1F	2 x Core + 1 x S	1 x Core + 2 x S	1 x Core	1.25199e-05
21704.8	0.1	0.23	21704.8	0.0081	0	14	12	4	2	2	1	0	A3S1G2F	A2S1G1F	unmodified	2 x Core + 1 x S	1 x Core + 1 x S	1.02842e-05
21704.8	0.1	0.17	21704.8	0.0081	0	14	12	4	2	2	1	0	A2G2F	A2S2F	2 x Core	2 x Core + 2 x S	unmodified	7.60137e-06
21704.8	0.1	0.17	21704.8	0.0081	0	14	12	4	2	2	1	0	A2S1G1F	A2S1G1F	2 x Core	2 x Core + 2 x S	unmodified	7.60137e-06
21704.8	0.1	0.16	21704.8	0.0081	0	14	12	4	2	2	1	0	A2S1G1F	A2S2F	2 x Core + 1 x S	1 x Core	1 x Core	7.15423e-06
21704.8	0.1	0.13	21704.8	0.0081	0	14	12	4	2	2	1	0	A2G2F	A2S1G1F	1 x Core	2 x Core + 3 x S	1 x Core	5.81281e-06
21704.8	0.1	0.12	21704.8	0.0081	0	14	12	4	2	2	1	0	A3S2G1F	A2S1G1F	1 x Core + 1 x S	1 x Core	1 x Core	5.36568e-06
21704.8	0.1	0.11	21704.8	0.0081	0	14	12	4	2	2	1	0	A3S1G2F	A2S2F	1 x Core + 1 x S	1 x Core	1 x Core	4.91854e-06
21704.8	0.1	0.11	21704.8	0.0081	0	14	12	4	2	2	1	0	A3S2G1F	A2G2F	unmodified	2 x Core + 2 x S	1 x Core	4.91854e-06
21704.8	0.1	0.08	21704.8	0.0081	0	14	12	4	2	2	1	0	A2G2F	A2S2F	2 x Core	1 x Core + 2 x S	1 x Core	3.57712e-06
21704.8	0.1	0.08	21704.8	0.0081	0	14	12	4	2	2	1	0	A2S1G1F	A2S1G1F	2 x Core	1 x Core + 2 x S	1 x Core	3.57712e-06
21704.8	0.1	0.07	21704.8	0.0081	0	14	12	4	2	2	1	0	A2G2F	A2G2F	unmodified	2 x Core + 1 x S	2 x Core + 3 x S	3.12998e-06
21704.8	0.1	0.07	21704.8	0.0081	0	14	12	4	2	2	1	0	A3S1G2F	A2G2F	1 x Core + 1 x S	1 x Core + 2 x S	1 x Core	3.12998e-06
21704.8	0.1	0.06	21704.8	0.0081	0	14	12	4	2	2	1	0	A3S2G1F	A2G2F	unmodified	2 x Core + 1 x S	1 x Core + 1 x S	2.68284e-06
21704.8	0.1	0.05	21704.8	0.0081	0	14	12	4	2	2	1	0	A2G2F	A2S1G1F	2 x Core	unmodified	2 x Core + 3 x S	2.2357e-06
21704.8	0.1	0.05	21704.8	0.0081	0	14	12	4	2	2	1	0	A3S2G1F+LacN1	A2G2F	1 x Core + 1 x S	unmodified	1 x Core + 1 x S	2.2357e-06
21704.8	0.1	0.04	21704.8	0.0081	0	14	12	4	2	2	1	0	A3S2G1F+LacN1	A2S1G1F	unmodified	1 x Core	1 x Core + 1 x S	1.78856e-06
21704.8	0.1	0.03	21704.8	0.0081	0	14	12	4	2	2	1	0	A3S2G1F	A2S1G1F	unmodified	2 x Core + 1 x S	1 x Core	1.34142e-06
21704.8	0.1	0.03	21704.8	0.0081	0	14	12	4	2	2	1	0	A3S1G2F	A2S2F	unmodified	2 x Core + 1 x S	1 x Core	1.34142e-06
21704.8	0.1	0.03	21704.8	0.0081	0	14	12	4	2	2	1	0	A3S3F+LacN1	A2G2F	unmodified	1 x Core	1 x Core + 1 x S	1.34142e-06
21704.8	0.1	0.03	21704.8	0.0081	0	14	12	4	2	2	1	0	A2G2F	A2S2F	2 x Core + 1 x S	2 x Core + 1 x S	unmodified	1.34142e-06
21704.8	0.1	0.03	21704.8	0.0081	0	14	12	4	2	2	1	0	A2S1G1F	A2S1G1F	2 x Core + 1 x S	2 x Core + 1 x S	unmodified	1.34142e-06
21704.8	0.1	0.02	21704.8	0.0081	0	14	12	4	2	2	1	0	A3S2G1F	A2S1G1F	2 x Core	unmodified	1 x Core + 1 x S	8.94279e-07
21704.8	0.1	0.02	21704.8	0.0081	0	14	12	4	2	2	1	0	A3S1G2F	A2S2F	2 x Core	unmodified	1 x Core + 1 x S	8.94279e-07
21704.8	0.1	0.02	21704.8	0.0081	0	14	12	4	2	2	1	0	A2S1G1F	A2S2F	2 x Core	2 x Core + 1 x S	unmodified	8.94279e-07
21704.8	0.1	0.02	21704.8	0.0081	0	14	12	4	2	2	1	0	A3S1G2F	A2G2F	unmodified	2 x Core + 3 x S	1 x Core	8.94279e-07
21704.8	0.1	0.01	21704.8	0.0081	0	14	12	4	2	2	1	0	A3S3F	A2G2F	1 x Core + 1 x S	1 x Core	1 x Core	4.4714e-07
21704.8	0.1	0.01	21704.8	0.0081	0	14	12	4	2	2	1	0	A2G2F	A2G2F	2 x Core	1 x Core + 2 x S	1 x Core + 2 x S	4.4714e-07
21704.8	0.1	0.01	21704.8	0.0081	0	14	12	4	2	2	1	0	A2S2F	A2S2F	2 x Core	1 x Core	1 x Core	4.4714e-07
21704.8	0.1	0.01	21704.8	0.0081	0	14	12	4	2	2	1	0	A3S1G2F	A2G2F	unmodified	2 x Core + 1 x S	1 x Core + 2 x S	4.4714e-07
21704.8	0.1	0.01	21704.8	0.0081	0	14	12	4	2	2	1	0	A3S1G2F	A2S1G1F	1 x Core	1 x Core + 2 x S	1 x Core	4.4714e-07
21704.8	0.1	0.01	21704.8	0.0081	0	14	12	4	2	2	1	0	A3S3F+LacN1	A2S1G1F	unmodified	1 x Core	1 x Core	4.4714e-07
21704.8	0.1	0	21704.8	0.0081	0	14	12	4	2	2	1	0	A3S1G2F	A2S1G1F	2 x Core	unmodified	1 x Core + 2 x S	0
21704.8	0.1	0	21704.8	0.0081	0	14	12	4	2	2	1	0	A3S2G1F+LacN1	A2G2F	unmodified	2 x Core + 2 x S	unmodified	0
21704.8	0.1	0	21704.8	0.0081	0	14	12	4	2	2	1	0	A3S2G1F	A2S2F	2 x Core	unmodified	1 x Core	0
21704.8	0.1	0	21704.8	0.0081	0	14	12	4	2	2	1	0	A3S3F	A2G2F	unmodified	2 x Core + 1 x S	1 x Core	0
21704.8	0.1	0	21704.8	0.0081	0	14	12	4	2	2	1	0	A3S2G1F	A2S2F	1 x Core	1 x Core	1 x Core	0
21704.8	0.1	0	21704.8	0.0081	0	14	12	4	2	2	1	0	A3S3F	A2G2F	2 x Core	unmodified	1 x Core + 1 x S	0
21704.8	0.1	0	21704.8	0.0081	0	14	12	4	2	2	1	0	A3S2G1F+LacN1	A2S2F	unmodified	1 x Core	1 x Core	0
21704.8	0.1	0	21704.8	0.0081	0	14	12	4	2	2	1	0	A3S2G1F	A2G2F	1 x Core	1 x Core + 2 x S	1 x Core	0
21704.8	0.1	0	21704.8	0.0081	0	14	12	4	2	2	1	0	A1S1F	A2G2F	2 x Core	2 x Core + 2 x S	1 x Core + 1 x S	0
21704.8	0.1	0	21704.8	0.0081	0	14	12	4	2	2	1	0	A3S2G1F+LacN1	A2G2F	unmodified	1 x Core + 2 x S	1 x Core	0
21704.8	0.1	0	21704.8	0.0081	0	14	12	4	2	2	1	0	A3S3F	A2S1G1F	2 x Core	unmodified	1 x Core	0
21704.8	0.1	0	21704.8	0.0081	0	14	12	4	2	2	1	0	A3S3F	A2S1G1F	1 x Core	1 x Core	1 x Core	0
21704.8	0.1	0	21704.8	0.0081	0	14	12	4	2	2	1	0	A3S2G1F	A2G2F	2 x Core	unmodified	1 x Core + 2 x S	0
21704.8	0.1	0	21704.8	0.0081	0	14	12	4	2	2	1	0	A1S1F	A2S1G1F	2 x Core	2 x Core + 2 x S	1 x Core	0
21704.8	0.1	0	21704.8	0.0081	0	14	12	4	2	2	1	0	A3S2G1F+LacN1	A2S1G1F	unmodified	2 x Core + 1 x S	unmodified	0
21704.8	0.1	0	21704.8	0.0081	0	14	12	4	2	2	1	0	A1S1F	A2G2F	2 x Core + 1 x S	2 x Core + 2 x S	1 x Core	0
21704.8	0.1	0	21704.8	0.0081	0	14	12	4	2	2	1	0	A3S3F+LacN1	A2G2F	unmodified	2 x Core + 1 x S	unmodified	0
21704.8	0.1	0	21704.8	0.0081	0	14	12	4	2	2	1	0	A1S1F	A2S1G1F	2 x Core	2 x Core + 1 x S	1 x Core + 1 x S	0
21704.8	0.1	0	21704.8	0.0081	0	14	12	4	2	2	1	0	A1S1F	A2G2F	2 x Core + 1 x S	2 x Core + 1 x S	1 x Core + 1 x S	0
21704.8	0.1	0	21704.8	0.0081	0	14	12	4	2	2	1	0	A3S3F+LacN1	A2S1G1F	2 x Core	unmodified	unmodified	0
21704.8	0.1	0	21704.8	0.0081	0	14	12	4	2	2	1	0	A1S1F	A2S1G1F	2 x Core + 1 x S	2 x Core + 1 x S	1 x Core	0
21704.8	0.1	0	21704.8	0.0081	0	14	12	4	2	2	1	0	A3S2G1F+LacN1	A2S2F	2 x Core	unmodified	unmodified	0
21704.8	0.1	0	21704.8	0.0081	0	14	12	4	2	2	1	0	A1S1F	A2S2F	2 x Core	2 x Core + 1 x S	1 x Core	0
21704.8	0.1	0	21704.8	0.0081	0	14	12	4	2	2	1	0	A1S1F	A2G2F	2 x Core	2 x Core + 3 x S	1 x Core	0
21704.8	0.1	0	21704.8	0.0081	0	14	12	4	2	2	1	0	A1S1F	A2G2F	2 x Core	2 x Core + 1 x S	1 x Core + 2 x S	0
21704.8	0.1	0	21704.8	0.0081	0	16	12	4	0	0	1	0	M6	A2G1	2 x Core	2 x Core + 2 x S	2 x Core + 2 x S	0
21704.8	0.1	0	21704.8	0.0081	0	16	12	4	0	0	1	0	M6	A2G1	2 x Core	2 x Core + 1 x S	2 x Core + 3 x S	0
21704.8	0.1	0	21704.8	0.0081	0	16	12	4	0	0	1	0	M6	A2G1	2 x Core + 1 x S	2 x Core + 1 x S	2 x Core + 2 x S	0
21712	0.5	47.31	21711.8	0.15	7	12	13	5	1	1	0	0	A2G0F	A2G1	2 x Core + 2 x S	2 x Core + 2 x S	1 x Core + 1 x S	0.0105771
21712	0.5	29.5	21711.8	0.15	7	13	13	5	0	0	0	0	A2G1	A2G1	2 x Core + 2 x S	2 x Core + 2 x S	1 x Core + 1 x S	0.00659531
21712	0.5	8.26	21711.8	0.15	7	13	13	5	0	0	0	0	A2S1G0	A2G1	2 x Core + 1 x S	2 x Core + 2 x S	1 x Core + 1 x S	0.00184669
21712	0.5	6.4	21711.8	0.15	7	13	13	5	0	0	0	0	A2S1G0	A2G1	2 x Core + 2 x S	2 x Core + 2 x S	1 x Core	0.00143085
21712	0.5	1.55	21711.8	0.15	7	12	13	5	1	1	0	0	A2G0F	A2G1	2 x Core + 1 x S	2 x Core + 3 x S	1 x Core + 1 x S	0.000346533
21712	0.5	1.51	21711.8	0.15	7	12	13	5	1	1	0	0	A2G0F	A2G1	2 x Core + 2 x S	2 x Core + 3 x S	1 x Core	0.00033759
21712	0.5	1.5	21711.8	0.15	7	12	13	5	1	1	0	0	A2G0F	A2G1	2 x Core + 1 x S	2 x Core + 2 x S	1 x Core + 2 x S	0.000335355
21712	0.5	0.97	21711.8	0.15	7	13	13	5	0	0	0	0	A2G1	A2G1	2 x Core + 1 x S	2 x Core + 3 x S	1 x Core + 1 x S	0.000216863
21712	0.5	0.94	21711.8	0.15	7	13	13	5	0	0	0	0	A2G1	A2G1	2 x Core + 2 x S	2 x Core + 3 x S	1 x Core	0.000210156
21712	0.5	0.94	21711.8	0.15	7	13	13	5	0	0	0	0	A2G1	A2G1	2 x Core + 1 x S	2 x Core + 2 x S	1 x Core + 2 x S	0.000210156
21712	0.5	0.39	21711.8	0.15	7	13	13	5	0	0	0	0	A2S1G0	A2G1	2 x Core	2 x Core + 2 x S	1 x Core + 2 x S	8.71922e-05
21712	0.5	0.37	21711.8	0.15	7	13	13	5	0	0	0	0	A2S1G0	A2G1	2 x Core	2 x Core + 3 x S	1 x Core + 1 x S	8.27208e-05
21712	0.5	0.15	21711.8	0.15	7	13	13	5	0	0	0	0	A2S1G0	A2G1	2 x Core + 1 x S	2 x Core + 3 x S	1 x Core	3.35355e-05
21712	0.5	0.08	21711.8	0.15	7	12	13	5	1	1	0	0	A2G0F	A2G1	2 x Core	2 x Core + 3 x S	1 x Core + 2 x S	1.78856e-05
21712	0.5	0.06	21711.8	0.15	7	13	13	5	0	0	0	0	A2S1G0	A2G1	2 x Core + 1 x S	2 x Core + 1 x S	1 x Core + 2 x S	1.34142e-05
21712	0.5	0.05	21711.8	0.15	7	13	13	5	0	0	0	0	A2G1	A2G1	2 x Core	2 x Core + 3 x S	1 x Core + 2 x S	1.11785e-05
21723.9	100	55.4	21723.8	0.1197	6	10	9	9	1	0	0	0	unmodified	A2S2F	2 x Core + 2 x S	2 x Core + 3 x S	1 x Core + 2 x S	2.47715
21723.9	100	43.8	21723.8	0.1197	6	10	9	9	1	0	0	0	unmodified	A2S2F	1 x Core + 1 x S	2 x Core + 3 x S	2 x Core + 3 x S	1.95847
21723.9	100	0.56	21723.8	0.1197	6	10	9	9	1	0	0	0	unmodified	A2S1G1F	1 x Core + 2 x S	2 x Core + 3 x S	2 x Core + 3 x S	0.0250398
21723.9	100	0.16	21723.8	0.1197	6	10	9	9	1	0	0	0	A3S3F	unmodified	1 x Core + 1 x S	2 x Core + 3 x S	1 x Core + 2 x S	0.00715423
21723.9	100	0.05	21723.8	0.1197	6	10	9	9	1	0	0	0	A3S3F	unmodified	2 x Core + 2 x S	1 x Core + 2 x S	1 x Core + 2 x S	0.0022357
21723.9	100	0.01	21723.8	0.1197	6	10	9	9	1	0	0	0	A3S3F	unmodified	unmodified	2 x Core + 3 x S	2 x Core + 3 x S	0.00044714
21723.9	100	0	21723.8	0.1197	6	10	9	9	1	0	0	0	A3S2G1F	unmodified	1 x Core + 2 x S	2 x Core + 3 x S	1 x Core + 2 x S	0
21723.9	100	0	21723.8	0.1197	6	10	9	9	1	0	0	0	A1S1F	unmodified	2 x Core + 2 x S	2 x Core + 3 x S	2 x Core + 3 x S	0
21723.9	100	0	21723.8	0.1197	6	10	9	9	1	0	0	0	A3S3F+LacN1	unmodified	1 x Core + 2 x S	1 x Core + 2 x S	1 x Core + 2 x S	0
21739.8	43.7	55.4	21739.8	0.0216	1	10	9	9	1	1	0	0	unmodified	A2S2F	2 x Core + 2 x S	2 x Core + 3 x S	1 x Core + 2 x S	1.08252
21739.8	43.7	43.8	21739.8	0.0216	1	10	9	9	1	1	0	0	unmodified	A2S2F	1 x Core + 1 x S	2 x Core + 3 x S	2 x Core + 3 x S	0.855852
21739.8	43.7	0.56	21739.8	0.0216	1	10	9	9	1	1	0	0	unmodified	A2S1G1F	1 x Core + 2 x S	2 x Core + 3 x S	2 x Core + 3 x S	0.0109424
21739.8	43.7	0.16	21739.8	0.0216	1	10	9	9	1	1	0	0	A3S3F	unmodified	1 x Core + 1 x S	2 x Core + 3 x S	1 x Core + 2 x S	0.0031264
21739.8	43.7	0.05	21739.8	0.0216	1	10	9	9	1	1	0	0	A3S3F	unmodified	2 x Core + 2 x S	1 x Core + 2 x S	1 x Core + 2 x S	0.000977
21739.8	43.7	0.01	21739.8	0.0216	1	10	9	9	1	1	0	0	A3S3F	unmodified	unmodified	2 x Core + 3 x S	2 x Core + 3 x S	0.0001954
21739.8	43.7	0	21739.8	0.0216	1	10	9	9	1	1	0	0	A3S2G1F	unmodified	1 x Core + 2 x S	2 x Core + 3 x S	1 x Core + 2 x S	0
21739.8	43.7	0	21739.8	0.0216	1	10	9	9	1	1	0	0	A1S1F	unmodified	2 x Core + 2 x S	2 x Core + 3 x S	2 x Core + 3 x S	0
21739.8	43.7	0	21739.8	0.0216	1	10	9	9	1	1	0	0	A3S3F+LacN1	unmodified	1 x Core + 2 x S	1 x Core + 2 x S	1 x Core + 2 x S	0
21741.9	0.8	26.99	21741.8	0.0827	4	12	11	7	0	1	0	0	A2S2	A2G1	1 x Core + 1 x S	1 x Core + 2 x S	1 x Core + 2 x S	0.00965464
21741.9	0.8	21.39	21741.8	0.0827	4	12	11	7	0	1	0	0	A3G3	unmodified	2 x Core + 2 x S	2 x Core + 2 x S	2 x Core + 3 x S	0.00765145
21741.9	0.8	15.86	21741.8	0.0827	4	12	11	7	0	1	0	0	A3S1G2	unmodified	2 x Core + 2 x S	2 x Core + 2 x S	2 x Core + 2 x S	0.00567331
21741.9	0.8	12.72	21741.8	0.0827	4	12	11	7	0	1	0	0	A3S1G2	unmodified	2 x Core + 1 x S	2 x Core + 2 x S	2 x Core + 3 x S	0.00455009
21741.9	0.8	11.49	21741.8	0.0827	4	12	11	7	0	1	0	0	A2S2	A2G1	unmodified	2 x Core + 3 x S	1 x Core + 2 x S	0.00411011
21741.9	0.8	2.69	21741.8	0.0827	4	12	11	7	0	1	0	0	A1S1	A2G1	1 x Core + 1 x S	2 x Core + 3 x S	1 x Core + 2 x S	0.000962244
21741.9	0.8	2.65	21741.8	0.0827	4	12	11	7	0	1	0	0	A3S2G1	unmodified	2 x Core	2 x Core + 2 x S	2 x Core + 3 x S	0.000947936
21741.9	0.8	2.25	21741.8	0.0827	4	12	11	7	0	1	0	0	A3S2G1	unmodified	2 x Core + 1 x S	2 x Core + 2 x S	2 x Core + 2 x S	0.000804851
21741.9	0.8	0.76	21741.8	0.0827	4	12	11	7	0	1	0	0	A1S1	A2G1	2 x Core + 2 x S	1 x Core + 2 x S	1 x Core + 2 x S	0.000271861
21741.9	0.8	0.53	21741.8	0.0827	4	12	11	7	0	1	0	0	A2S1G1	A2G1	1 x Core + 2 x S	1 x Core + 2 x S	1 x Core + 2 x S	0.000189587
21741.9	0.8	0.46	21741.8	0.0827	4	12	11	7	0	1	0	0	A3S1G2	unmodified	2 x Core	2 x Core + 3 x S	2 x Core + 3 x S	0.000164547
21741.9	0.8	0.43	21741.8	0.0827	4	12	11	7	0	1	0	0	A4S4	unmodified	2 x Core	2 x Core + 2 x S	1 x Core + 1 x S	0.000153816
21741.9	0.8	0.41	21741.8	0.0827	4	12	11	7	0	1	0	0	A3S2G1	unmodified	2 x Core + 1 x S	2 x Core + 1 x S	2 x Core + 3 x S	0.000146662
21741.9	0.8	0.34	21741.8	0.0827	4	12	11	7	0	1	0	0	A3G3	unmodified	2 x Core + 1 x S	2 x Core + 3 x S	2 x Core + 3 x S	0.000121622
21741.9	0.8	0.24	21741.8	0.0827	4	12	11	7	0	1	0	0	A1S1	A2G1	unmodified	2 x Core + 3 x S	2 x Core + 3 x S	8.58508e-05
21741.9	0.8	0.24	21741.8	0.0827	4	12	11	7	0	1	0	0	A3S3	A2G1	unmodified	1 x Core + 2 x S	1 x Core + 2 x S	8.58508e-05
21741.9	0.8	0.23	21741.8	0.0827	4	12	11	7	0	1	0	0	A4S4	unmodified	2 x Core + 1 x S	2 x Core + 2 x S	1 x Core	8.22737e-05
21741.9	0.8	0.16	21741.8	0.0827	4	12	11	7	0	1	0	0	A3S3	unmodified	2 x Core	2 x Core + 2 x S	2 x Core + 2 x S	5.72339e-05
21741.9	0.8	0.07	21741.8	0.0827	4	12	11	7	0	1	0	0	A4S4	unmodified	2 x Core + 1 x S	2 x Core + 1 x S	1 x Core + 1 x S	2.50398e-05
21741.9	0.8	0.05	21741.8	0.0827	4	12	11	7	0	1	0	0	A3S3	unmodified	2 x Core	2 x Core + 1 x S	2 x Core + 3 x S	1.78856e-05
21741.9	0.8	0.03	21741.8	0.0827	4	12	11	7	0	1	0	0	A3S3	unmodified	2 x Core + 1 x S	2 x Core + 1 x S	2 x Core + 2 x S	1.07314e-05
21741.9	0.8	0.02	21741.8	0.0827	4	12	11	7	0	1	0	0	A1G1	A2G1	1 x Core + 2 x S	2 x Core + 3 x S	1 x Core + 2 x S	7.15423e-06
21741.9	0.8	0.01	21741.8	0.0827	4	12	11	7	0	1	0	0	A4S4	unmodified	2 x Core	2 x Core + 3 x S	1 x Core	3.57712e-06
21741.9	0.8	0.01	21741.8	0.0827	4	12	11	7	0	1	0	0	A4S4	unmodified	2 x Core	2 x Core + 1 x S	1 x Core + 2 x S	3.57712e-06
21750.8	3.7	66.83	21750.8	-0.0166	-1	16	10	5	1	1	0	0	M7	A2S1G1F	1 x Core + 1 x S	2 x Core + 2 x S	1 x Core + 1 x S	0.110565
21750.8	3.7	13.92	21750.8	-0.0166	-1	16	10	5	1	1	0	0	M7	A2S2F	1 x Core + 1 x S	2 x Core + 2 x S	1 x Core	0.0230295
21750.8	3.7	5.25	21750.8	-0.0166	-1	16	10	5	1	1	0	0	M7	A2S2F	1 x Core + 1 x S	2 x Core + 1 x S	1 x Core + 1 x S	0.00868569
21750.8	3.7	3.98	21750.8	-0.0166	-1	16	10	5	1	1	0	0	M7	A2G2F	1 x Core + 1 x S	2 x Core + 2 x S	1 x Core + 2 x S	0.00658458
21750.8	3.7	2.55	21750.8	-0.0166	-1	16	10	5	1	1	0	0	M7	A2G2F	1 x Core + 1 x S	2 x Core + 3 x S	1 x Core + 1 x S	0.00421876
21750.8	3.7	1.83	21750.8	-0.0166	-1	16	10	5	1	1	0	0	M7	A2S1G1F	1 x Core + 1 x S	2 x Core + 3 x S	1 x Core	0.00302758
21750.8	3.7	1.8	21750.8	-0.0166	-1	16	10	5	1	1	0	0	M7	A2S1G1F	2 x Core + 2 x S	2 x Core + 2 x S	unmodified	0.00297795
21750.8	3.7	1.26	21750.8	-0.0166	-1	16	10	5	1	1	0	0	M7	A2S1G1F	1 x Core + 1 x S	2 x Core + 1 x S	1 x Core + 2 x S	0.00208456
21750.8	3.7	1.13	21750.8	-0.0166	-1	16	10	5	1	1	0	0	M7	A2S1G1F	2 x Core + 2 x S	1 x Core + 2 x S	1 x Core	0.00186949
21750.8	3.7	0.48	21750.8	-0.0166	-1	16	10	5	1	1	0	0	M7	A2G2F	unmodified	2 x Core + 2 x S	2 x Core + 3 x S	0.00079412
21750.8	3.7	0.31	21750.8	-0.0166	-1	16	10	5	1	1	0	0	M7	A2S2F	2 x Core + 1 x S	2 x Core + 2 x S	unmodified	0.000512869
21750.8	3.7	0.23	21750.8	-0.0166	-1	16	10	5	1	1	0	0	M7	A2S2F	2 x Core	1 x Core + 2 x S	1 x Core + 1 x S	0.000380516
21750.8	3.7	0.14	21750.8	-0.0166	-1	16	10	5	1	1	0	0	M7	A2S1G1F	unmodified	2 x Core + 1 x S	2 x Core + 3 x S	0.000231618
21750.8	3.7	0.12	21750.8	-0.0166	-1	16	10	5	1	1	0	0	M7	A2S2F	2 x Core + 1 x S	1 x Core + 2 x S	1 x Core	0.00019853
21750.8	3.7	0.06	21750.8	-0.0166	-1	16	10	5	1	1	0	0	M7	A2S2F	1 x Core	2 x Core + 3 x S	1 x Core	9.9265e-05
21750.8	3.7	0.02	21750.8	-0.0166	-1	16	10	5	1	1	0	0	M7	A2S1G1F	2 x Core	1 x Core + 2 x S	1 x Core + 2 x S	3.30883e-05
21750.8	3.7	0.02	21750.8	0.0038	0	15	10	6	0	2	1	0	M7	A2G1	1 x Core + 1 x S	2 x Core + 3 x S	1 x Core + 2 x S	3.30883e-05
21750.8	3.7	0.02	21750.8	-0.0166	-1	16	10	5	1	1	0	0	M7	A2G2F	1 x Core	2 x Core + 3 x S	1 x Core + 2 x S	3.30883e-05
21750.8	3.7	0.02	21750.8	-0.0166	-1	16	10	5	1	1	0	0	M7	A2S2F	2 x Core	unmodified	2 x Core + 3 x S	3.30883e-05
21750.8	3.7	0.02	21750.8	-0.0166	-1	16	10	5	1	1	0	0	M7	A2G2F	2 x Core + 1 x S	1 x Core + 2 x S	1 x Core + 2 x S	3.30883e-05
21750.8	3.7	0.01	21750.8	0.0038	0	15	10	6	0	2	1	0	M7	A2G1	2 x Core + 2 x S	1 x Core + 2 x S	1 x Core + 2 x S	1.65442e-05
21750.8	3.7	0	21750.8	0.0038	0	15	10	6	0	2	1	0	M7	A2G1	unmodified	2 x Core + 3 x S	2 x Core + 3 x S	0
21753.8	4.5	100	21753.8	0.0071	0	17	12	3	1	2	1	0	M6	A2G2F	2 x Core	2 x Core + 1 x S	2 x Core + 2 x S	0.201213
21754.9	0.1																	0
21764.8	19.3	100	21764.8	0.0006	0	9	10	9	1	0	0	0	A2G0F	unmodified	2 x Core + 3 x S	2 x Core + 3 x S	2 x Core + 3 x S	0.862979
21774.9	3.6	20.28	21774.8	0.0687	3	13	11	6	1	2	0	0	A2S1G1	A2S2F	unmodified	2 x Core + 2 x S	1 x Core + 1 x S	0.0326448
21774.9	3.6	19.18	21774.8	0.0687	3	13	11	6	1	2	0	0	A2S1G1	A2S2F	1 x Core + 1 x S	1 x Core + 1 x S	1 x Core + 1 x S	0.0308741
21774.9	3.6	9.24	21774.8	0.0687	3	13	11	6	1	2	0	0	A2S1G1	A2S1G1F	1 x Core + 1 x S	1 x Core + 2 x S	1 x Core + 1 x S	0.0148737
21774.9	3.6	8.72	21774.8	0.0687	3	13	11	6	1	2	0	0	A2S2	A2S1G1F	unmodified	2 x Core + 2 x S	1 x Core + 1 x S	0.0140366
21774.9	3.6	8.24	21774.8	0.0687	3	13	11	6	1	2	0	0	A2S2	A2S1G1F	1 x Core + 1 x S	1 x Core + 1 x S	1 x Core + 1 x S	0.0132639
21774.9	3.6	6.35	21774.8	0.0687	3	13	11	6	1	2	0	0	A2G2	A2S2F	1 x Core + 1 x S	1 x Core + 2 x S	1 x Core + 1 x S	0.0102216
21774.9	3.6	3.18	21774.8	0.0687	3	13	11	6	1	2	0	0	A2S1G1	A2S1G1F	unmodified	2 x Core + 3 x S	1 x Core + 1 x S	0.00511885
21774.9	3.6	3.09	21774.8	0.0687	3	13	11	6	1	2	0	0	A2S2	A2S2F	1 x Core + 1 x S	1 x Core	1 x Core + 1 x S	0.00497398
21774.9	3.6	3.01	21774.8	0.0687	3	13	11	6	1	2	0	0	A2S1G1	A2S1G1F	unmodified	2 x Core + 2 x S	1 x Core + 2 x S	0.0048452
21774.9	3.6	2.19	21774.8	0.0687	3	13	11	6	1	2	0	0	A2G2	A2S2F	unmodified	2 x Core + 3 x S	1 x Core + 1 x S	0.00352525
21774.9	3.6	2.07	21774.8	0.0687	3	13	11	6	1	2	0	0	A2G2	A2S2F	unmodified	2 x Core + 2 x S	1 x Core + 2 x S	0.00333208
21774.9	3.6	1.88	21774.8	0.0687	3	13	11	6	1	2	0	0	A2S1G1	A2S2F	1 x Core + 1 x S	1 x Core + 2 x S	1 x Core	0.00302624
21774.9	3.6	1.59	21774.8	0.0687	3	13	11	6	1	2	0	0	A1S1	A2S1G1F	1 x Core + 1 x S	2 x Core + 2 x S	1 x Core + 1 x S	0.00255943
21774.9	3.6	1.17	21774.8	0.0687	3	13	11	6	1	2	0	0	A2S2	A2S2F	unmodified	2 x Core + 2 x S	1 x Core	0.00188335
21774.9	3.6	1.08	21774.8	0.0687	3	13	11	6	1	2	0	0	A2S2	A2G2F	1 x Core + 1 x S	1 x Core + 2 x S	1 x Core + 1 x S	0.00173848
21774.9	3.6	1.07	21774.8	0.0687	3	13	11	6	1	2	0	0	A1G1	A2S2F	1 x Core + 1 x S	2 x Core + 2 x S	1 x Core + 1 x S	0.00172238
21774.9	3.6	0.81	21774.8	0.0687	3	13	11	6	1	2	0	0	A2S2	A2S1G1F	1 x Core + 1 x S	1 x Core + 2 x S	1 x Core	0.00130386
21774.9	3.6	0.74	21774.8	0.0687	3	13	11	6	1	2	0	0	A2G2	A2S1G1F	1 x Core + 1 x S	1 x Core + 2 x S	1 x Core + 2 x S	0.00119118
21774.9	3.6	0.69	21774.8	0.0687	3	13	11	6	1	2	0	0	A2S2	A2S2F	unmodified	2 x Core + 1 x S	1 x Core + 1 x S	0.00111069
21774.9	3.6	0.69	21774.8	0.0687	3	13	11	6	1	2	0	0	A3S2G1	A2S2F	1 x Core + 1 x S	unmodified	1 x Core + 1 x S	0.00111069
21774.9	3.6	0.4	21774.8	0.0687	3	13	11	6	1	2	0	0	A2S1G1	A2S2F	unmodified	2 x Core + 3 x S	1 x Core	0.000643881
21774.9	3.6	0.37	21774.8	0.0687	3	13	11	6	1	2	0	0	A2S2	A2G2F	unmodified	2 x Core + 3 x S	1 x Core + 1 x S	0.00059559
21774.9	3.6	0.35	21774.8	0.0687	3	13	11	6	1	2	0	0	A2S2	A2G2F	unmodified	2 x Core + 2 x S	1 x Core + 2 x S	0.000563396
21774.9	3.6	0.33	21774.8	0.0687	3	13	11	6	1	2	0	0	A1S1	A2S2F	1 x Core + 1 x S	2 x Core + 2 x S	1 x Core	0.000531202
21774.9	3.6	0.31	21774.8	0.0687	3	13	11	6	1	2	0	0	A2G2	A2S1G1F	unmodified	2 x Core + 3 x S	1 x Core + 2 x S	0.000499008
21774.9	3.6	0.3	21774.8	0.0687	3	13	11	6	1	2	0	0	A3S1G2	A2S2F	unmodified	1 x Core + 2 x S	1 x Core + 1 x S	0.000482911
21774.9	3.6	0.29	21774.8	0.0687	3	13	11	6	1	2	0	0	A2S1G1	A2G2F	1 x Core + 1 x S	1 x Core + 2 x S	1 x Core + 2 x S	0.000466814
21774.9	3.6	0.24	21774.8	0.0687	3	13	11	6	1	2	0	0	A2S1G1	A2S2F	unmodified	2 x Core + 1 x S	1 x Core + 2 x S	0.000386329
21774.9	3.6	0.23	21774.8	0.0687	3	13	11	6	1	2	0	0	A1G1	A2S1G1F	1 x Core + 1 x S	2 x Core + 2 x S	1 x Core + 2 x S	0.000370232
21774.9	3.6	0.22	21774.8	0.0687	3	13	11	6	1	2	0	0	A3S2G1	A2S1G1F	unmodified	1 x Core + 2 x S	1 x Core + 1 x S	0.000354135
21774.9	3.6	0.17	21774.8	0.0687	3	13	11	6	1	2	0	0	A3S3	A2S1G1F	1 x Core + 1 x S	unmodified	1 x Core + 1 x S	0.000273649
21774.9	3.6	0.17	21774.8	0.0687	3	13	11	6	1	2	0	0	A2S2	A2S1G1F	unmodified	2 x Core + 3 x S	1 x Core	0.000273649
21774.9	3.6	0.15	21774.8	0.0687	3	13	11	6	1	2	0	0	A1G1	A2S1G1F	1 x Core + 1 x S	2 x Core + 3 x S	1 x Core + 1 x S	0.000241455
21774.9	3.6	0.12	21774.8	0.0687	3	13	11	6	1	2	0	0	A1S1	A2S2F	1 x Core + 1 x S	2 x Core + 1 x S	1 x Core + 1 x S	0.000193164
21774.9	3.6	0.12	21774.8	0.0687	3	13	11	6	1	2	0	0	A2S1G1	A2G2F	unmodified	2 x Core + 3 x S	1 x Core + 2 x S	0.000193164
21774.9	3.6	0.1	21774.8	0.0687	3	13	11	6	1	2	0	0	A2S2	A2S1G1F	unmodified	2 x Core + 1 x S	1 x Core + 2 x S	0.00016097
21774.9	3.6	0.09	21774.8	0.0687	3	13	11	6	1	2	0	0	A1S1	A2G2F	1 x Core + 1 x S	2 x Core + 2 x S	1 x Core + 2 x S	0.000144873
21774.9	3.6	0.06	21774.8	0.0687	3	13	11	6	1	2	0	0	A1S1	A2G2F	1 x Core + 1 x S	2 x Core + 3 x S	1 x Core + 1 x S	9.65822e-05
21774.9	3.6	0.06	21774.8	0.0687	3	13	11	6	1	2	0	0	A3S2G1	A2S2F	unmodified	2 x Core + 2 x S	unmodified	9.65822e-05
21774.9	3.6	0.05	21774.8	0.0687	3	13	11	6	1	2	0	0	A2S1G1	A2S1G1F	1 x Core	1 x Core + 2 x S	1 x Core + 2 x S	8.04851e-05
21774.9	3.6	0.04	21774.8	0.0687	3	13	11	6	1	2	0	0	A3S3	A2S2F	unmodified	1 x Core	1 x Core + 1 x S	6.43881e-05
21774.9	3.6	0.04	21774.8	0.0687	3	13	11	6	1	2	0	0	A1S1	A2S1G1F	1 x Core + 1 x S	2 x Core + 3 x S	1 x Core	6.43881e-05
21774.9	3.6	0.04	21774.8	0.0687	3	13	11	6	1	2	0	0	A1S1	A2S1G1F	2 x Core + 2 x S	2 x Core + 2 x S	unmodified	6.43881e-05
21774.9	3.6	0.03	21774.8	0.0687	3	13	11	6	1	2	0	0	A2G2	A2S2F	1 x Core	1 x Core + 2 x S	1 x Core + 2 x S	4.82911e-05
21774.9	3.6	0.03	21774.8	0.0687	3	13	11	6	1	2	0	0	A1S1	A2S1G1F	1 x Core + 1 x S	2 x Core + 1 x S	1 x Core + 2 x S	4.82911e-05
21774.9	3.6	0.03	21774.8	0.0687	3	13	11	6	1	2	0	0	A1G1	A2S2F	1 x Core + 1 x S	2 x Core + 3 x S	1 x Core	4.82911e-05
21774.9	3.6	0.03	21774.8	0.0687	3	13	11	6	1	2	0	0	A1G1	A2S2F	2 x Core + 2 x S	2 x Core + 2 x S	unmodified	4.82911e-05
21774.9	3.6	0.03	21774.8	0.0687	3	13	11	6	1	2	0	0	A1G1	A2S1G1F	unmodified	2 x Core + 2 x S	2 x Core + 3 x S	4.82911e-05
21774.9	3.6	0.03	21774.8	0.0687	3	13	11	6	1	2	0	0	A1S1	A2S1G1F	2 x Core + 2 x S	1 x Core + 2 x S	1 x Core	4.82911e-05
21774.9	3.6	0.03	21774.8	0.0687	3	13	11	6	1	2	0	0	A3S2G1	A2S2F	unmodified	1 x Core + 2 x S	1 x Core	4.82911e-05
21774.9	3.6	0.03	21774.8	0.0687	3	13	11	6	1	2	0	0	A2S2	A2S2F	1 x Core	1 x Core + 2 x S	1 x Core	4.82911e-05
21774.9	3.6	0.02	21774.8	0.0687	3	13	11	6	1	2	0	0	A3S1G2	A2S1G1F	unmodified	1 x Core + 2 x S	1 x Core + 2 x S	3.21941e-05
21774.9	3.6	0.02	21774.8	0.0687	3	13	11	6	1	2	0	0	A1G1	A2S2F	1 x Core + 1 x S	2 x Core + 1 x S	1 x Core + 2 x S	3.21941e-05
21774.9	3.6	0.02	21774.8	0.0687	3	13	11	6	1	2	0	0	A3S1G2	A2S2F	unmodified	unmodified	2 x Core + 3 x S	3.21941e-05
21774.9	3.6	0.02	21774.8	0.0687	3	13	11	6	1	2	0	0	A1G1	A2S2F	2 x Core + 2 x S	1 x Core + 2 x S	1 x Core	3.21941e-05
21774.9	3.6	0.02	21774.8	0.0687	3	13	11	6	1	2	0	0	A3S3	A2G2F	unmodified	1 x Core + 2 x S	1 x Core + 1 x S	3.21941e-05
21774.9	3.6	0.01	21774.8	0.0687	3	13	11	6	1	2	0	0	A3S3	A2S1G1F	unmodified	2 x Core + 2 x S	unmodified	1.6097e-05
21774.9	3.6	0.01	21774.8	0.0687	3	13	11	6	1	2	0	0	A3S2G1	A2S1G1F	unmodified	unmodified	2 x Core + 3 x S	1.6097e-05
21774.9	3.6	0.01	21774.8	0.0687	3	13	11	6	1	2	0	0	A2S2	A2S2F	2 x Core	unmodified	1 x Core + 2 x S	1.6097e-05
21774.9	3.6	0.01	21774.8	0.0687	3	13	11	6	1	2	0	0	A1S1	A2G2F	unmodified	2 x Core + 2 x S	2 x Core + 3 x S	1.6097e-05
21774.9	3.6	0.01	21774.8	0.0687	3	13	11	6	1	2	0	0	A1G1	A2G2F	1 x Core + 1 x S	2 x Core + 3 x S	1 x Core + 2 x S	1.6097e-05
21774.9	3.6	0.01	21774.8	0.0687	3	13	11	6	1	2	0	0	A1S1	A2S2F	2 x Core + 1 x S	2 x Core + 2 x S	unmodified	1.6097e-05
21774.9	3.6	0.01	21774.8	0.0687	3	13	11	6	1	2	0	0	A3G3	A2S2F	unmodified	1 x Core + 2 x S	1 x Core + 2 x S	1.6097e-05
21774.9	3.6	0.01	21774.8	0.0687	3	13	11	6	1	2	0	0	A3S3	A2S1G1F	unmodified	1 x Core + 2 x S	1 x Core	1.6097e-05
21774.9	3.6	0.01	21774.8	0.0687	3	13	11	6	1	2	0	0	A2S2	A2G2F	1 x Core	1 x Core + 2 x S	1 x Core + 2 x S	1.6097e-05
21774.9	3.6	0.01	21774.8	0.0687	3	13	11	6	1	2	0	0	A1S1	A2S2F	2 x Core	1 x Core + 2 x S	1 x Core + 1 x S	1.6097e-05
21774.9	3.6	0	21774.8	0.0687	3	13	11	6	1	2	0	0	A3S2G1	A2G2F	unmodified	1 x Core + 2 x S	1 x Core + 2 x S	0
21774.9	3.6	0	21774.8	0.0687	3	13	11	6	1	2	0	0	A1S1	A2S1G1F	unmodified	2 x Core + 1 x S	2 x Core + 3 x S	0
21774.9	3.6	0	21774.8	0.0687	3	13	11	6	1	2	0	0	A1S1	A2S2F	2 x Core + 1 x S	1 x Core + 2 x S	1 x Core	0
21774.9	3.6	0	21774.8	0.0687	3	14	11	6	0	1	0	0	M5	A2G1	1 x Core + 1 x S	2 x Core + 2 x S	2 x Core + 3 x S	0
21774.9	3.6	0	21774.8	0.0687	3	14	11	6	0	1	0	0	M5-A1S1	A2G1	1 x Core + 1 x S	2 x Core + 2 x S	1 x Core + 2 x S	0
21774.9	3.6	0	21774.8	0.0687	3	13	11	6	1	2	0	0	A1G1	A2G2F	2 x Core + 2 x S	1 x Core + 2 x S	1 x Core + 2 x S	0
21774.9	3.6	0	21774.8	0.0687	3	13	11	6	1	2	0	0	A1G1	A2S2F	unmodified	2 x Core + 1 x S	2 x Core + 3 x S	0
21774.9	3.6	0	21774.8	0.0687	3	13	11	6	1	2	0	0	A4S4	A2S1G1F	unmodified	unmodified	1 x Core + 1 x S	0
21774.9	3.6	0	21774.8	0.0687	3	13	11	6	1	2	0	0	A2G2	A2G2F	1 x Core + 2 x S	1 x Core + 2 x S	1 x Core + 2 x S	0
21774.9	3.6	0	21774.8	0.0687	3	14	11	6	0	1	0	0	M5-A1S1	A2G1	1 x Core + 1 x S	2 x Core + 3 x S	1 x Core + 1 x S	0
21774.9	3.6	0	21774.8	0.0687	3	13	11	6	1	2	0	0	A1G1	A2S1G1F	1 x Core	2 x Core + 3 x S	1 x Core + 2 x S	0
21774.9	3.6	0	21774.8	0.0687	3	13	11	6	1	2	0	0	A1S1	A2S2F	1 x Core	2 x Core + 3 x S	1 x Core	0
21774.9	3.6	0	21774.8	0.0687	3	13	11	6	1	2	0	0	A3S3	A2S2F	unmodified	2 x Core + 1 x S	unmodified	0
21774.9	3.6	0	21774.8	0.0687	3	14	11	6	0	1	0	0	M5	A2G1	2 x Core + 2 x S	2 x Core + 2 x S	1 x Core + 2 x S	0
21774.9	3.6	0	21774.8	0.0687	3	13	11	6	1	2	0	0	A1G1	A2S1G1F	2 x Core + 1 x S	1 x Core + 2 x S	1 x Core + 2 x S	0
21774.9	3.6	0	21774.8	0.0687	3	13	11	6	1	2	0	0	A3S3	A2G2F	unmodified	unmodified	2 x Core + 3 x S	0
21774.9	3.6	0	21774.8	0.0687	3	13	11	6	1	2	0	0	A1G1	A2G2F	unmodified	2 x Core + 3 x S	2 x Core + 3 x S	0
21774.9	3.6	0	21774.8	0.0687	3	13	11	6	1	2	0	0	A1S1	A2S1G1F	2 x Core	1 x Core + 2 x S	1 x Core + 2 x S	0
21774.9	3.6	0	21774.8	0.0687	3	13	11	6	1	2	0	0	A1S1	A2G2F	1 x Core	2 x Core + 3 x S	1 x Core + 2 x S	0
21774.9	3.6	0	21774.8	0.0687	3	13	11	6	1	2	0	0	A1S1	A2S2F	2 x Core	unmodified	2 x Core + 3 x S	0
21774.9	3.6	0	21774.8	0.0687	3	13	11	6	1	2	0	0	A1S1	A2G2F	2 x Core + 1 x S	1 x Core + 2 x S	1 x Core + 2 x S	0
21774.9	3.6	0	21774.8	0.0687	3	13	11	6	1	2	0	0	A1G1	A2S2F	2 x Core	1 x Core + 2 x S	1 x Core + 2 x S	0
21774.9	3.6	0	21774.8	0.0687	3	14	11	6	0	1	0	0	M5-A1S1	A2G1	unmodified	2 x Core + 2 x S	2 x Core + 3 x S	0
21774.9	3.6	0	21774.8	0.0687	3	13	11	6	1	2	0	0	A4S4	A2S2F	unmodified	unmodified	1 x Core	0
21774.9	3.6	0	21774.8	0.0687	3	14	11	6	0	1	0	0	M5-A1G1	A2G1	1 x Core + 1 x S	2 x Core + 3 x S	1 x Core + 2 x S	0
21774.9	3.6	0	21774.8	0.0687	3	13	11	6	1	2	0	0	A4S4	A2G2F	unmodified	unmodified	1 x Core + 2 x S	0
21774.9	3.6	0	21774.8	0.0687	3	14	11	6	0	1	0	0	M5-A1G1	A2G1	2 x Core + 2 x S	1 x Core + 2 x S	1 x Core + 2 x S	0
21774.9	3.6	0	21774.8	0.0687	3	14	11	6	0	1	0	0	M5	A2G1	2 x Core + 1 x S	2 x Core + 3 x S	1 x Core + 2 x S	0
21774.9	3.6	0	21774.8	0.0687	3	14	11	6	0	1	0	0	M5-A1S1	A2G1	1 x Core	2 x Core + 3 x S	1 x Core + 2 x S	0
21774.9	3.6	0	21774.8	0.0687	3	14	11	6	0	1	0	0	M5-A1G1	A2G1	unmodified	2 x Core + 3 x S	2 x Core + 3 x S	0
21774.9	3.6	0	21774.8	0.0687	3	14	11	6	0	1	0	0	M5-A1S1	A2G1	2 x Core + 1 x S	1 x Core + 2 x S	1 x Core + 2 x S	0
21774.9	3.6	0	21774.8	0.0687	3	14	11	6	0	1	0	0	M5	A2G1	1 x Core	2 x Core + 3 x S	2 x Core + 3 x S	0
21781.8	0.4	99.32	21781.8	-0.05	-2	10	10	9	0	0	1	0	A2S1G0	unmodified	2 x Core + 2 x S	2 x Core + 3 x S	2 x Core + 3 x S	0.017764
21781.8	0.4	0.36	21781.8	-0.05	-2	10	10	9	0	0	1	0	A2G1	unmodified	2 x Core + 3 x S	2 x Core + 3 x S	2 x Core + 3 x S	6.43881e-05
21781.8	0.4	0.32	21781.8	-0.05	-2	9	10	9	1	1	1	0	A2G0F	unmodified	2 x Core + 3 x S	2 x Core + 3 x S	2 x Core + 3 x S	5.72339e-05
21783.8	11.4																	0
21797.9	8.5	65.25	21797.8	0.0661	3	11	10	8	1	0	0	0	unmodified	A2S1G1F	2 x Core + 2 x S	2 x Core + 2 x S	2 x Core + 3 x S	0.247995
21797.9	8.5	15.3	21797.8	0.0661	3	11	10	8	1	0	0	0	unmodified	A2S2F	2 x Core + 2 x S	2 x Core + 2 x S	2 x Core + 2 x S	0.0581505
21797.9	8.5	12.27	21797.8	0.0661	3	11	10	8	1	0	0	0	unmodified	A2S2F	2 x Core + 1 x S	2 x Core + 2 x S	2 x Core + 3 x S	0.0466344
21797.9	8.5	2.55	21797.8	0.0661	3	11	10	8	1	0	0	0	unmodified	A2G2F	2 x Core + 2 x S	2 x Core + 3 x S	2 x Core + 3 x S	0.00969175
21797.9	8.5	1.03	21797.8	0.0661	3	11	10	8	1	0	0	0	unmodified	A2S1G1F	2 x Core + 1 x S	2 x Core + 3 x S	2 x Core + 3 x S	0.00391471
21797.9	8.5	0.96	21797.8	0.0661	3	11	10	8	1	0	0	0	A3S3F	unmodified	2 x Core + 2 x S	2 x Core + 2 x S	1 x Core + 1 x S	0.00364866
21797.9	8.5	0.81	21797.8	0.0661	3	11	10	8	1	0	0	0	A3S2G1F	unmodified	1 x Core + 1 x S	2 x Core + 2 x S	2 x Core + 3 x S	0.00307856
21797.9	8.5	0.45	21797.8	0.0661	3	11	10	8	1	0	0	0	unmodified	A2S2F	2 x Core	2 x Core + 3 x S	2 x Core + 3 x S	0.00171031
21797.9	8.5	0.38	21797.8	0.0661	3	11	10	8	1	0	0	0	A3S2G1F	unmodified	2 x Core + 2 x S	2 x Core + 2 x S	1 x Core + 2 x S	0.00144426
21797.9	8.5	0.31	21797.8	0.0661	3	11	10	8	1	0	0	0	A3S3F+LacN1	unmodified	1 x Core + 1 x S	2 x Core + 2 x S	1 x Core + 2 x S	0.00117821
21797.9	8.5	0.2	21797.8	0.0661	3	11	10	8	1	0	0	0	A3S3F+LacN1	unmodified	1 x Core + 1 x S	2 x Core + 3 x S	1 x Core + 1 x S	0.000760137
21797.9	8.5	0.18	21797.8	0.0865	4	10	10	9	0	1	1	0	A2S1G0	unmodified	2 x Core + 2 x S	2 x Core + 3 x S	2 x Core + 3 x S	0.000684124
21797.9	8.5	0.07	21797.8	0.0661	3	11	10	8	1	0	0	0	A3S1G2F	unmodified	2 x Core + 2 x S	2 x Core + 3 x S	1 x Core + 2 x S	0.000266048
21797.9	8.5	0.06	21797.8	0.0661	3	11	10	8	1	0	0	0	A3S1G2F	unmodified	1 x Core + 1 x S	2 x Core + 3 x S	2 x Core + 3 x S	0.000228041
21797.9	8.5	0.04	21797.8	0.0661	3	11	10	8	1	0	0	0	A3S3F+LacN1	unmodified	unmodified	2 x Core + 2 x S	2 x Core + 3 x S	0.000152027
21797.9	8.5	0.03	21797.8	0.0661	3	11	10	8	1	0	0	0	A3S3F	unmodified	2 x Core + 1 x S	2 x Core + 3 x S	1 x Core + 1 x S	0.000114021
21797.9	8.5	0.03	21797.8	0.0661	3	11	10	8	1	0	0	0	A3S3F	unmodified	2 x Core + 2 x S	2 x Core + 3 x S	1 x Core	0.000114021
21797.9	8.5	0.03	21797.8	0.0661	3	11	10	8	1	0	0	0	A3S3F	unmodified	2 x Core + 1 x S	2 x Core + 2 x S	1 x Core + 2 x S	0.000114021
21797.9	8.5	0.02	21797.8	0.0661	3	11	10	8	1	0	0	0	A3S2G1F+LacN1	unmodified	1 x Core + 1 x S	2 x Core + 3 x S	1 x Core + 2 x S	7.60137e-05
21797.9	8.5	0.01	21797.8	0.0661	3	11	10	8	1	0	0	0	A3S2G1F	unmodified	2 x Core + 1 x S	2 x Core + 3 x S	1 x Core + 2 x S	3.80069e-05
21797.9	8.5	0	21797.8	0.0661	3	11	10	8	1	0	0	0	A3S2G1F+LacN1	unmodified	2 x Core + 2 x S	1 x Core + 2 x S	1 x Core + 2 x S	0
21797.9	8.5	0	21797.8	0.0661	3	11	10	8	1	0	0	0	A3S2G1F	unmodified	1 x Core	2 x Core + 3 x S	2 x Core + 3 x S	0
21797.9	8.5	0	21797.8	0.0661	3	11	10	8	1	0	0	0	A3S3F+LacN1	unmodified	1 x Core	2 x Core + 3 x S	1 x Core + 2 x S	0
21797.9	8.5	0	21797.8	0.0661	3	11	10	8	1	0	0	0	A3S3F	unmodified	2 x Core	2 x Core + 3 x S	1 x Core + 2 x S	0
21797.9	8.5	0	21797.8	0.0661	3	11	10	8	1	0	0	0	A3S2G1F+LacN1	unmodified	unmodified	2 x Core + 3 x S	2 x Core + 3 x S	0
21797.9	8.5	0	21797.8	0.0661	3	11	10	8	1	0	0	0	A3S3F+LacN1	unmodified	2 x Core + 1 x S	1 x Core + 2 x S	1 x Core + 2 x S	0
21797.9	8.5	0	21797.8	0.0865	4	10	10	9	0	1	1	0	A2G1	unmodified	2 x Core + 3 x S	2 x Core + 3 x S	2 x Core + 3 x S	0
21797.9	8.5	0	21797.8	0.0865	4	9	10	9	1	2	1	0	A2G0F	unmodified	2 x Core + 3 x S	2 x Core + 3 x S	2 x Core + 3 x S	0
21798.9	3.6	65.37	21798.8	0.0556	3	11	10	8	1	0	1	0	unmodified	A2S1G1F	2 x Core + 2 x S	2 x Core + 2 x S	2 x Core + 3 x S	0.105226
21798.9	3.6	15.33	21798.8	0.0556	3	11	10	8	1	0	1	0	unmodified	A2S2F	2 x Core + 2 x S	2 x Core + 2 x S	2 x Core + 2 x S	0.0246767
21798.9	3.6	12.29	21798.8	0.0556	3	11	10	8	1	0	1	0	unmodified	A2S2F	2 x Core + 1 x S	2 x Core + 2 x S	2 x Core + 3 x S	0.0197832
21798.9	3.6	2.56	21798.8	0.0556	3	11	10	8	1	0	1	0	unmodified	A2G2F	2 x Core + 2 x S	2 x Core + 3 x S	2 x Core + 3 x S	0.00412084
21798.9	3.6	1.04	21798.8	0.0556	3	11	10	8	1	0	1	0	unmodified	A2S1G1F	2 x Core + 1 x S	2 x Core + 3 x S	2 x Core + 3 x S	0.00167409
21798.9	3.6	0.97	21798.8	0.0556	3	11	10	8	1	0	1	0	A3S3F	unmodified	2 x Core + 2 x S	2 x Core + 2 x S	1 x Core + 1 x S	0.00156141
21798.9	3.6	0.82	21798.8	0.0556	3	11	10	8	1	0	1	0	A3S2G1F	unmodified	1 x Core + 1 x S	2 x Core + 2 x S	2 x Core + 3 x S	0.00131996
21798.9	3.6	0.45	21798.8	0.0556	3	11	10	8	1	0	1	0	unmodified	A2S2F	2 x Core	2 x Core + 3 x S	2 x Core + 3 x S	0.000724366
21798.9	3.6	0.38	21798.8	0.0556	3	11	10	8	1	0	1	0	A3S2G1F	unmodified	2 x Core + 2 x S	2 x Core + 2 x S	1 x Core + 2 x S	0.000611687
21798.9	3.6	0.31	21798.8	0.0556	3	11	10	8	1	0	1	0	A3S3F+LacN1	unmodified	1 x Core + 1 x S	2 x Core + 2 x S	1 x Core + 2 x S	0.000499008
21798.9	3.6	0.2	21798.8	0.0556	3	11	10	8	1	0	1	0	A3S3F+LacN1	unmodified	1 x Core + 1 x S	2 x Core + 3 x S	1 x Core + 1 x S	0.000321941
21798.9	3.6	0.07	21798.8	0.0556	3	11	10	8	1	0	1	0	A3S1G2F	unmodified	2 x Core + 2 x S	2 x Core + 3 x S	1 x Core + 2 x S	0.000112679
21798.9	3.6	0.06	21798.8	0.0556	3	11	10	8	1	0	1	0	A3S1G2F	unmodified	1 x Core + 1 x S	2 x Core + 3 x S	2 x Core + 3 x S	9.65822e-05
21798.9	3.6	0.04	21798.8	0.0556	3	11	10	8	1	0	1	0	A3S3F+LacN1	unmodified	unmodified	2 x Core + 2 x S	2 x Core + 3 x S	6.43881e-05
21798.9	3.6	0.03	21798.8	0.0556	3	11	10	8	1	0	1	0	A3S3F	unmodified	2 x Core + 1 x S	2 x Core + 3 x S	1 x Core + 1 x S	4.82911e-05
21798.9	3.6	0.03	21798.8	0.0556	3	11	10	8	1	0	1	0	A3S3F	unmodified	2 x Core + 2 x S	2 x Core + 3 x S	1 x Core	4.82911e-05
21798.9	3.6	0.03	21798.8	0.0556	3	11	10	8	1	0	1	0	A3S3F	unmodified	2 x Core + 1 x S	2 x Core + 2 x S	1 x Core + 2 x S	4.82911e-05
21798.9	3.6	0.02	21798.8	0.0556	3	11	10	8	1	0	1	0	A3S2G1F+LacN1	unmodified	1 x Core + 1 x S	2 x Core + 3 x S	1 x Core + 2 x S	3.21941e-05
21798.9	3.6	0.01	21798.8	0.0556	3	11	10	8	1	0	1	0	A3S2G1F	unmodified	2 x Core + 1 x S	2 x Core + 3 x S	1 x Core + 2 x S	1.6097e-05
21798.9	3.6	0	21798.8	0.0556	3	11	10	8	1	0	1	0	A3S2G1F+LacN1	unmodified	2 x Core + 2 x S	1 x Core + 2 x S	1 x Core + 2 x S	0
21798.9	3.6	0	21798.8	0.0556	3	11	10	8	1	0	1	0	A3S2G1F	unmodified	1 x Core	2 x Core + 3 x S	2 x Core + 3 x S	0
21798.9	3.6	0	21798.8	0.0556	3	11	10	8	1	0	1	0	A3S3F+LacN1	unmodified	1 x Core	2 x Core + 3 x S	1 x Core + 2 x S	0
21798.9	3.6	0	21798.8	0.0556	3	11	10	8	1	0	1	0	A3S3F	unmodified	2 x Core	2 x Core + 3 x S	1 x Core + 2 x S	0
21798.9	3.6	0	21798.8	0.0556	3	11	10	8	1	0	1	0	A3S2G1F+LacN1	unmodified	unmodified	2 x Core + 3 x S	2 x Core + 3 x S	0
21798.9	3.6	0	21798.8	0.0556	3	11	10	8	1	0	1	0	A3S3F+LacN1	unmodified	2 x Core + 1 x S	1 x Core + 2 x S	1 x Core + 2 x S	0
21804.2	5.3	37.2	21803.9	0.3017	14	14	14	3	2	1	1	0	A2G0F	A2G2F	2 x Core	2 x Core + 1 x S	2 x Core + 2 x S	0.088158
21804.2	5.3	26.05	21803.9	0.3017	14	15	14	3	1	0	1	0	A2G1	A2G2F	2 x Core	2 x Core + 1 x S	2 x Core + 2 x S	0.0617343
21804.2	5.3	20.04	21803.9	0.3017	14	15	14	3	1	0	1	0	A3S1G2F	A2G1	2 x Core	2 x Core + 2 x S	1 x Core	0.0474916
21804.2	5.3	9.49	21803.9	0.3017	14	15	14	3	1	0	1	0	A3S1G2F	A2G1	2 x Core	2 x Core + 1 x S	1 x Core + 1 x S	0.0224898
21804.2	5.3	3.2	21803.9	0.3017	14	15	14	3	1	0	1	0	A3S1G2F	A2G1	2 x Core + 1 x S	2 x Core + 1 x S	1 x Core	0.00758349
21804.2	5.3	1.62	21803.9	0.3017	14	15	14	3	1	0	1	0	A3S2G1F+LacN1	A2G1	2 x Core	1 x Core	1 x Core + 1 x S	0.00383914
21804.2	5.3	1.49	21803.9	0.3017	14	15	14	3	1	0	1	0	A3S2G1F	A2G1	2 x Core	2 x Core + 1 x S	1 x Core	0.00353106
21804.2	5.3	0.53	21803.9	0.3017	14	15	14	3	1	0	1	0	A3S2G1F+LacN1	A2G1	2 x Core + 1 x S	1 x Core	1 x Core	0.00125602
21804.2	5.3	0.33	21803.9	0.3017	14	15	14	3	1	0	1	0	A3S3F+LacN1	A2G1	2 x Core	1 x Core	1 x Core	0.000782047
21804.2	5.3	0.06	21803.9	0.3017	14	15	14	3	1	0	1	0	A3S2G1F+LacN1	A2G1	2 x Core	2 x Core + 1 x S	unmodified	0.00014219
21807.8	2.2	23.82	21807.8	0.0118	1	15	11	5	1	2	0	0	M5-A1G1	A2S1G1F	1 x Core + 1 x S	2 x Core + 2 x S	1 x Core + 1 x S	0.0234319
21807.8	2.2	15.98	21807.8	0.0118	1	15	11	5	1	2	0	0	M5-A1S1	A2G2F	1 x Core + 1 x S	2 x Core + 2 x S	1 x Core + 1 x S	0.0157196
21807.8	2.2	12.25	21807.8	0.0118	1	15	11	5	1	2	0	0	M5-A1S1	A2S1G1F	1 x Core + 1 x S	2 x Core + 2 x S	1 x Core	0.0120504
21807.8	2.2	9.94	21807.8	0.0118	1	15	11	5	1	2	0	0	M5	A2G2F	2 x Core + 2 x S	2 x Core + 2 x S	1 x Core + 1 x S	0.00977805
21807.8	2.2	6.91	21807.8	0.0118	1	15	11	5	1	2	0	0	M5	A2S1G1F	2 x Core + 1 x S	2 x Core + 2 x S	1 x Core + 1 x S	0.00679742
21807.8	2.2	5.35	21807.8	0.0118	1	15	11	5	1	2	0	0	M5	A2S1G1F	2 x Core + 2 x S	2 x Core + 2 x S	1 x Core	0.00526283
21807.8	2.2	4.96	21807.8	0.0118	1	15	11	5	1	2	0	0	M5-A1G1	A2S2F	1 x Core + 1 x S	2 x Core + 2 x S	1 x Core	0.00487919
21807.8	2.2	4.62	21807.8	0.0118	1	15	11	5	1	2	0	0	M5-A1S1	A2S1G1F	1 x Core + 1 x S	2 x Core + 1 x S	1 x Core + 1 x S	0.00454473
21807.8	2.2	1.92	21807.8	0.0118	1	15	11	5	1	2	0	0	M5	A2S2F	2 x Core	2 x Core + 2 x S	1 x Core + 1 x S	0.00188872
21807.8	2.2	1.87	21807.8	0.0118	1	15	11	5	1	2	0	0	M5-A1G1	A2S2F	1 x Core + 1 x S	2 x Core + 1 x S	1 x Core + 1 x S	0.00183953
21807.8	2.2	1.42	21807.8	0.0118	1	15	11	5	1	2	0	0	M5-A1G1	A2G2F	1 x Core + 1 x S	2 x Core + 2 x S	1 x Core + 2 x S	0.00139686
21807.8	2.2	1.03	21807.8	0.0118	1	15	11	5	1	2	0	0	M5	A2S2F	2 x Core + 1 x S	2 x Core + 2 x S	1 x Core	0.00101322
21807.8	2.2	1.01	21807.8	0.0118	1	15	11	5	1	2	0	0	M5-A1S1	A2S2F	1 x Core + 1 x S	2 x Core + 1 x S	1 x Core	0.000993544
21807.8	2.2	0.91	21807.8	0.0118	1	15	11	5	1	2	0	0	M5-A1G1	A2G2F	1 x Core + 1 x S	2 x Core + 3 x S	1 x Core + 1 x S	0.000895173
21807.8	2.2	0.65	21807.8	0.0118	1	15	11	5	1	2	0	0	M5-A1G1	A2S1G1F	1 x Core + 1 x S	2 x Core + 3 x S	1 x Core	0.00063941
21807.8	2.2	0.64	21807.8	0.0118	1	15	11	5	1	2	0	0	M5-A1G1	A2S1G1F	2 x Core + 2 x S	2 x Core + 2 x S	unmodified	0.000629573
21807.8	2.2	0.51	21807.8	0.0118	1	15	11	5	1	2	0	0	M5-A1S1	A2S2F	1 x Core	2 x Core + 2 x S	1 x Core	0.000501691
21807.8	2.2	0.45	21807.8	0.0118	1	15	11	5	1	2	0	0	M5-A1G1	A2S1G1F	1 x Core + 1 x S	2 x Core + 1 x S	1 x Core + 2 x S	0.000442668
21807.8	2.2	0.44	21807.8	0.0118	1	15	11	5	1	2	0	0	M5-A1S1	A2G2F	1 x Core + 1 x S	2 x Core + 3 x S	1 x Core	0.000432831
21807.8	2.2	0.43	21807.8	0.0118	1	15	11	5	1	2	0	0	M5-A1S1	A2G2F	2 x Core + 2 x S	2 x Core + 2 x S	unmodified	0.000422994
21807.8	2.2	0.43	21807.8	0.0118	1	15	11	5	1	2	0	0	M5-A1S1	A2S2F	2 x Core	1 x Core + 1 x S	1 x Core + 1 x S	0.000422994
21807.8	2.2	0.4	21807.8	0.0118	1	15	11	5	1	2	0	0	M5-A1G1	A2S1G1F	2 x Core + 2 x S	1 x Core + 2 x S	1 x Core	0.000393483
21807.8	2.2	0.33	21807.8	0.0118	1	15	11	5	1	2	0	0	M5	A2S1G1F	2 x Core	2 x Core + 2 x S	1 x Core + 2 x S	0.000324623
21807.8	2.2	0.33	21807.8	0.0118	1	15	11	5	1	2	0	0	M5	A2G2F	2 x Core + 1 x S	2 x Core + 3 x S	1 x Core + 1 x S	0.000324623
21807.8	2.2	0.32	21807.8	0.0118	1	15	11	5	1	2	0	0	M5	A2G2F	2 x Core + 2 x S	2 x Core + 3 x S	1 x Core	0.000314786
21807.8	2.2	0.32	21807.8	0.0118	1	15	11	5	1	2	0	0	M5	A2G2F	2 x Core + 1 x S	2 x Core + 2 x S	1 x Core + 2 x S	0.000314786
21807.8	2.2	0.31	21807.8	0.0118	1	15	11	5	1	2	0	0	M5	A2S1G1F	2 x Core	2 x Core + 3 x S	1 x Core + 1 x S	0.000304949
21807.8	2.2	0.31	21807.8	0.0118	1	15	11	5	1	2	0	0	M5	A2S2F	2 x Core + 1 x S	2 x Core + 1 x S	1 x Core + 1 x S	0.000304949
21807.8	2.2	0.3	21807.8	0.0118	1	15	11	5	1	2	0	0	M5-A1S1	A2G2F	1 x Core + 1 x S	2 x Core + 1 x S	1 x Core + 2 x S	0.000295112
21807.8	2.2	0.27	21807.8	0.0118	1	15	11	5	1	2	0	0	M5-A1S1	A2S1G1F	2 x Core + 1 x S	2 x Core + 2 x S	unmodified	0.000265601
21807.8	2.2	0.27	21807.8	0.0118	1	15	11	5	1	2	0	0	M5-A1S1	A2G2F	2 x Core + 2 x S	1 x Core + 2 x S	1 x Core	0.000265601
21807.8	2.2	0.2	21807.8	0.0118	1	15	11	5	1	2	0	0	M5-A1S1	A2S1G1F	2 x Core	1 x Core + 2 x S	1 x Core + 1 x S	0.000196741
21807.8	2.2	0.17	21807.8	0.0118	1	15	11	5	1	2	0	0	M5-A1G1	A2G2F	unmodified	2 x Core + 2 x S	2 x Core + 3 x S	0.00016723
21807.8	2.2	0.13	21807.8	0.0118	1	15	11	5	1	2	0	0	M5	A2S1G1F	2 x Core + 1 x S	2 x Core + 3 x S	1 x Core	0.000127882
21807.8	2.2	0.11	21807.8	0.0118	1	15	11	5	1	2	0	0	M5-A1G1	A2S2F	2 x Core + 1 x S	2 x Core + 2 x S	unmodified	0.000108208
21807.8	2.2	0.1	21807.8	0.0118	1	15	11	5	1	2	0	0	M5-A1S1	A2S1G1F	2 x Core + 1 x S	1 x Core + 2 x S	1 x Core	9.83707e-05
21807.8	2.2	0.08	21807.8	0.0118	1	15	11	5	1	2	0	0	M5-A1G1	A2S2F	2 x Core	1 x Core + 2 x S	1 x Core + 1 x S	7.86966e-05
21807.8	2.2	0.07	21807.8	0.0118	1	15	11	5	1	2	0	0	M5-A1S1	A2S2F	2 x Core	2 x Core + 2 x S	unmodified	6.88595e-05
21807.8	2.2	0.05	21807.8	0.0118	1	15	11	5	1	2	0	0	M5	A2S1G1F	2 x Core + 1 x S	2 x Core + 1 x S	1 x Core + 2 x S	4.91854e-05
21807.8	2.2	0.05	21807.8	0.0118	1	15	11	5	1	2	0	0	M5-A1G1	A2S1G1F	unmodified	2 x Core + 1 x S	2 x Core + 3 x S	4.91854e-05
21807.8	2.2	0.05	21807.8	0.0118	1	15	11	5	1	2	0	0	M5-A1S1	A2S1G1F	1 x Core	2 x Core + 3 x S	1 x Core	4.91854e-05
21807.8	2.2	0.05	21807.8	0.0118	1	15	11	5	1	2	0	0	M5	A2S2F	2 x Core	2 x Core + 3 x S	1 x Core	4.91854e-05
21807.8	2.2	0.04	21807.8	0.0118	1	15	11	5	1	2	0	0	M5-A1G1	A2S2F	2 x Core + 1 x S	1 x Core + 2 x S	1 x Core	3.93483e-05
21807.8	2.2	0.03	21807.8	0.0118	1	15	11	5	1	2	0	0	M5-A1S1	A2G2F	unmodified	2 x Core + 1 x S	2 x Core + 3 x S	2.95112e-05
21807.8	2.2	0.03	21807.8	0.0118	1	15	11	5	1	2	0	0	M5-A1S1	A2S2F	2 x Core	1 x Core + 2 x S	1 x Core	2.95112e-05
21807.8	2.2	0.02	21807.8	0.0118	1	15	11	5	1	2	0	0	M5	A2S2F	2 x Core	2 x Core + 1 x S	1 x Core + 2 x S	1.96741e-05
21807.8	2.2	0.02	21807.8	0.0118	1	15	11	5	1	2	0	0	M5-A1S1	A2S1G1F	2 x Core	unmodified	2 x Core + 3 x S	1.96741e-05
21807.8	2.2	0.02	21807.8	0.0118	1	15	11	5	1	2	0	0	M5-A1G1	A2S2F	1 x Core	2 x Core + 3 x S	1 x Core	1.96741e-05
21807.8	2.2	0.02	21807.8	0.0118	1	15	11	5	1	2	0	0	M5	A2G2F	2 x Core	2 x Core + 3 x S	1 x Core + 2 x S	1.96741e-05
21807.8	2.2	0.01	21807.8	0.0118	1	16	11	5	0	1	0	0	M7	A2G1	2 x Core + 2 x S	2 x Core + 2 x S	1 x Core + 1 x S	9.83707e-06
21807.8	2.2	0.01	21807.8	0.0118	1	15	11	5	1	2	0	0	M5-A1S1	A2S2F	2 x Core + 1 x S	2 x Core + 1 x S	unmodified	9.83707e-06
21807.8	2.2	0.01	21807.8	0.0118	1	15	11	5	1	2	0	0	M5-A1G1	A2S1G1F	2 x Core	1 x Core + 2 x S	1 x Core + 2 x S	9.83707e-06
21807.8	2.2	0.01	21807.8	0.0118	1	15	11	5	1	2	0	0	M5-A1G1	A2G2F	1 x Core	2 x Core + 3 x S	1 x Core + 2 x S	9.83707e-06
21807.8	2.2	0.01	21807.8	0.0118	1	15	11	5	1	2	0	0	M5-A1G1	A2S2F	2 x Core	unmodified	2 x Core + 3 x S	9.83707e-06
21807.8	2.2	0.01	21807.8	0.0118	1	15	11	5	1	2	0	0	M5-A1G1	A2G2F	2 x Core + 1 x S	1 x Core + 2 x S	1 x Core + 2 x S	9.83707e-06
21807.8	2.2	0.01	21807.8	0.0118	1	15	11	5	1	2	0	0	M5-A1S1	A2G2F	2 x Core	1 x Core + 2 x S	1 x Core + 2 x S	9.83707e-06
21807.8	2.2	0	21807.8	0.0118	1	16	11	5	0	1	0	0	M7	A2G1	2 x Core + 1 x S	2 x Core + 3 x S	1 x Core + 1 x S	0
21807.8	2.2	0	21807.8	0.0118	1	16	11	5	0	1	0	0	M7	A2G1	2 x Core + 2 x S	2 x Core + 3 x S	1 x Core	0
21807.8	2.2	0	21807.8	0.0118	1	16	11	5	0	1	0	0	M7	A2G1	2 x Core + 1 x S	2 x Core + 2 x S	1 x Core + 2 x S	0
21807.8	2.2	0	21807.8	0.0118	1	16	11	5	0	1	0	0	M7	A2G1	2 x Core	2 x Core + 3 x S	1 x Core + 2 x S	0
21808.9	1.3	23.78	21808.8	0.0199	1	15	11	5	1	2	1	0	M5-A1G1	A2S1G1F	1 x Core + 1 x S	2 x Core + 2 x S	1 x Core + 1 x S	0.0138229
21808.9	1.3	15.95	21808.8	0.0199	1	15	11	5	1	2	1	0	M5-A1S1	A2G2F	1 x Core + 1 x S	2 x Core + 2 x S	1 x Core + 1 x S	0.00927144
21808.9	1.3	12.23	21808.8	0.0199	1	15	11	5	1	2	1	0	M5-A1S1	A2S1G1F	1 x Core + 1 x S	2 x Core + 2 x S	1 x Core	0.00710907
21808.9	1.3	9.92	21808.8	0.0199	1	15	11	5	1	2	1	0	M5	A2G2F	2 x Core + 2 x S	2 x Core + 2 x S	1 x Core + 1 x S	0.00576631
21808.9	1.3	6.89	21808.8	0.0199	1	15	11	5	1	2	1	0	M5	A2S1G1F	2 x Core + 1 x S	2 x Core + 2 x S	1 x Core + 1 x S	0.00400503
21808.9	1.3	5.34	21808.8	0.0199	1	15	11	5	1	2	1	0	M5	A2S1G1F	2 x Core + 2 x S	2 x Core + 2 x S	1 x Core	0.00310404
21808.9	1.3	4.95	21808.8	0.0199	1	15	11	5	1	2	1	0	M5-A1G1	A2S2F	1 x Core + 1 x S	2 x Core + 2 x S	1 x Core	0.00287734
21808.9	1.3	4.61	21808.8	0.0199	1	15	11	5	1	2	1	0	M5-A1S1	A2S1G1F	1 x Core + 1 x S	2 x Core + 1 x S	1 x Core + 1 x S	0.00267971
21808.9	1.3	1.92	21808.8	0.0199	1	15	11	5	1	2	1	0	M5	A2S2F	2 x Core	2 x Core + 2 x S	1 x Core + 1 x S	0.00111606
21808.9	1.3	1.87	21808.8	0.0199	1	15	11	5	1	2	1	0	M5-A1G1	A2S2F	1 x Core + 1 x S	2 x Core + 1 x S	1 x Core + 1 x S	0.001087
21808.9	1.3	1.42	21808.8	0.0199	1	15	11	5	1	2	1	0	M5-A1G1	A2G2F	1 x Core + 1 x S	2 x Core + 2 x S	1 x Core + 2 x S	0.00082542
21808.9	1.3	1.03	21808.8	0.0199	1	15	11	5	1	2	1	0	M5	A2S2F	2 x Core + 1 x S	2 x Core + 2 x S	1 x Core	0.00059872
21808.9	1.3	1.01	21808.8	0.0199	1	15	11	5	1	2	1	0	M5-A1S1	A2S2F	1 x Core + 1 x S	2 x Core + 1 x S	1 x Core	0.000587094
21808.9	1.3	0.91	21808.8	0.0199	1	15	11	5	1	2	1	0	M5-A1G1	A2G2F	1 x Core + 1 x S	2 x Core + 3 x S	1 x Core + 1 x S	0.000528966
21808.9	1.3	0.65	21808.8	0.0199	1	15	11	5	1	2	1	0	M5-A1G1	A2S1G1F	1 x Core + 1 x S	2 x Core + 3 x S	1 x Core	0.000377833
21808.9	1.3	0.64	21808.8	0.0199	1	15	11	5	1	2	1	0	M5-A1G1	A2S1G1F	2 x Core + 2 x S	2 x Core + 2 x S	unmodified	0.00037202
21808.9	1.3	0.5	21808.8	0.0199	1	15	11	5	1	2	1	0	M5-A1S1	A2S2F	1 x Core	2 x Core + 2 x S	1 x Core	0.000290641
21808.9	1.3	0.45	21808.8	0.0199	1	15	11	5	1	2	1	0	M5-A1G1	A2S1G1F	1 x Core + 1 x S	2 x Core + 1 x S	1 x Core + 2 x S	0.000261577
21808.9	1.3	0.44	21808.8	0.0199	1	15	11	5	1	2	1	0	M5-A1S1	A2G2F	1 x Core + 1 x S	2 x Core + 3 x S	1 x Core	0.000255764
21808.9	1.3	0.43	21808.8	0.0199	1	15	11	5	1	2	1	0	M5-A1S1	A2G2F	2 x Core + 2 x S	2 x Core + 2 x S	unmodified	0.000249951
21808.9	1.3	0.43	21808.8	0.0199	1	15	11	5	1	2	1	0	M5-A1S1	A2S2F	2 x Core	1 x Core + 1 x S	1 x Core + 1 x S	0.000249951
21808.9	1.3	0.4	21808.8	0.0199	1	15	11	5	1	2	1	0	M5-A1G1	A2S1G1F	2 x Core + 2 x S	1 x Core + 2 x S	1 x Core	0.000232513
21808.9	1.3	0.33	21808.8	0.0199	1	15	11	5	1	2	1	0	M5	A2S1G1F	2 x Core	2 x Core + 2 x S	1 x Core + 2 x S	0.000191823
21808.9	1.3	0.33	21808.8	0.0199	1	15	11	5	1	2	1	0	M5	A2G2F	2 x Core + 1 x S	2 x Core + 3 x S	1 x Core + 1 x S	0.000191823
21808.9	1.3	0.32	21808.8	0.0199	1	15	11	5	1	2	1	0	M5	A2G2F	2 x Core + 2 x S	2 x Core + 3 x S	1 x Core	0.00018601
21808.9	1.3	0.32	21808.8	0.0199	1	15	11	5	1	2	1	0	M5	A2G2F	2 x Core + 1 x S	2 x Core + 2 x S	1 x Core + 2 x S	0.00018601
21808.9	1.3	0.31	21808.8	0.0199	1	15	11	5	1	2	1	0	M5	A2S1G1F	2 x Core	2 x Core + 3 x S	1 x Core + 1 x S	0.000180197
21808.9	1.3	0.31	21808.8	0.0199	1	15	11	5	1	2	1	0	M5	A2S2F	2 x Core + 1 x S	2 x Core + 1 x S	1 x Core + 1 x S	0.000180197
21808.9	1.3	0.3	21808.8	0.0199	1	15	11	5	1	2	1	0	M5-A1S1	A2G2F	1 x Core + 1 x S	2 x Core + 1 x S	1 x Core + 2 x S	0.000174384
[truncated: 7,912 more rows]

## Sheet: annotation beta desialylated
Exp. Mass [Da]	Relative Abundance [%]	Hit Score	Theo. Mass [Da]	Error [Da]	Error [ppm]	Hex	HexNAc	Fuc	Oxidation	OffBy+1	OffBy-1	N13	N30	O115-122	O123-133	O134-145	Fractional Abundance [%]
15758.7	0.1																0
17567.9	0																0
18374.6	0.4	56.35	18374.7	-0.0348	-2	8	7	1	0	1	0	unmodified	A2G2F	1 x Core	1 x Core	1 x Core	0.0397032
18374.6	0.4	43.58	18374.7	-0.0348	-2	8	7	1	0	1	0	unmodified	A2G2F	unmodified	2 x Core	1 x Core	0.0307057
18374.6	0.4	0.06	18374.7	-0.0348	-2	8	7	1	0	1	0	A3G3F	unmodified	unmodified	1 x Core	1 x Core	4.22749e-05
18374.6	0.4	0.01	18374.7	-0.0348	-2	8	7	1	0	1	0	A1G1F	unmodified	1 x Core	2 x Core	1 x Core	7.04581e-06
18374.6	0.4	0	18374.7	-0.0348	-2	8	7	1	0	1	0	A3G3F	unmodified	unmodified	2 x Core	unmodified	0
18374.6	0.4	0	18374.7	-0.0348	-2	8	7	1	0	1	0	A3G3F+LacN1	unmodified	unmodified	unmodified	1 x Core	0
18374.6	0.4	0	18374.7	-0.0348	-2	8	7	1	0	1	0	A1G1F	unmodified	unmodified	2 x Core	2 x Core	0
18374.6	0.4	0	18374.7	-0.0348	-2	8	7	1	0	1	0	A1G1F	A2G1	unmodified	unmodified	unmodified	0
18388.6	0.1																0
18628.7	0.1																0
18692.6	0.1																0
18716.6	0.1																0
18723.7	0.1	100	18723.8	-0.0662	-4	8	8	2	0	1	0	A2G0F	A2G2F	unmodified	unmodified	unmodified	0.0176145
18728.6	0.2																0
18738.6	0.5	95.41	18738.8	-0.1881	-10	9	8	1	0	0	0	unmodified	A2G2F	1 x Core	2 x Core	1 x Core	0.0840301
18738.6	0.5	4.44	18738.8	-0.1881	-10	9	8	1	0	0	0	unmodified	A2G2F	unmodified	2 x Core	2 x Core	0.00391043
18738.6	0.5	0.08	18738.8	-0.1881	-10	9	8	1	0	0	0	A3G3F	unmodified	1 x Core	1 x Core	1 x Core	7.04581e-05
18738.6	0.5	0.06	18738.8	-0.1881	-10	9	8	1	0	0	0	A3G3F	unmodified	unmodified	2 x Core	1 x Core	5.28436e-05
18738.6	0.5	0	18738.8	-0.1881	-10	9	8	1	0	0	0	A3G3F+LacN1	unmodified	unmodified	1 x Core	1 x Core	0
18738.6	0.5	0	18738.8	-0.1881	-10	9	8	1	0	0	0	A1G1F	unmodified	2 x Core	2 x Core	1 x Core	0
18738.6	0.5	0	18738.8	-0.1881	-10	9	8	1	0	0	0	A2G1	A2G2F	unmodified	unmodified	unmodified	0
18738.6	0.5	0	18738.8	-0.1881	-10	8	8	2	1	0	0	A2G0F	A2G2F	unmodified	unmodified	unmodified	0
18738.6	0.5	0	18738.8	-0.1881	-10	9	8	1	0	0	0	A3G3F+LacN1	unmodified	unmodified	2 x Core	unmodified	0
18738.6	0.5	0	18738.8	-0.1881	-10	9	8	1	0	0	0	A1G1F	A2G1	unmodified	unmodified	1 x Core	0
18739.6	13.6	95.41	18739.8	-0.1623	-9	9	8	1	0	1	0	unmodified	A2G2F	1 x Core	2 x Core	1 x Core	2.28562
18739.6	13.6	4.44	18739.8	-0.1623	-9	9	8	1	0	1	0	unmodified	A2G2F	unmodified	2 x Core	2 x Core	0.106364
18739.6	13.6	0.08	18739.8	-0.1623	-9	9	8	1	0	1	0	A3G3F	unmodified	1 x Core	1 x Core	1 x Core	0.00191646
18739.6	13.6	0.06	18739.8	-0.1623	-9	9	8	1	0	1	0	A3G3F	unmodified	unmodified	2 x Core	1 x Core	0.00143735
18739.6	13.6	0	18739.8	-0.1623	-9	9	8	1	0	1	0	A3G3F+LacN1	unmodified	unmodified	1 x Core	1 x Core	0
18739.6	13.6	0	18739.8	-0.1623	-9	9	8	1	0	1	0	A1G1F	unmodified	2 x Core	2 x Core	1 x Core	0
18739.6	13.6	0	18739.8	-0.1623	-9	9	8	1	0	1	0	A2G1	A2G2F	unmodified	unmodified	unmodified	0
18739.6	13.6	0	18739.8	-0.1623	-9	8	8	2	1	1	0	A2G0F	A2G2F	unmodified	unmodified	unmodified	0
18739.6	13.6	0	18739.8	-0.1623	-9	9	8	1	0	1	0	A3G3F+LacN1	unmodified	unmodified	2 x Core	unmodified	0
18739.6	13.6	0	18739.8	-0.1623	-9	9	8	1	0	1	0	A1G1F	A2G1	unmodified	unmodified	1 x Core	0
18755.7	4.2	95.41	18755.8	-0.0614	-3	9	8	1	1	1	0	unmodified	A2G2F	1 x Core	2 x Core	1 x Core	0.705853
18755.7	4.2	4.44	18755.8	-0.0614	-3	9	8	1	1	1	0	unmodified	A2G2F	unmodified	2 x Core	2 x Core	0.0328476
18755.7	4.2	0.08	18755.8	-0.0614	-3	9	8	1	1	1	0	A3G3F	unmodified	1 x Core	1 x Core	1 x Core	0.000591848
18755.7	4.2	0.06	18755.8	-0.0614	-3	9	8	1	1	1	0	A3G3F	unmodified	unmodified	2 x Core	1 x Core	0.000443886
18755.7	4.2	0	18755.8	-0.0614	-3	9	8	1	1	1	0	A3G3F+LacN1	unmodified	unmodified	1 x Core	1 x Core	0
18755.7	4.2	0	18755.8	-0.0614	-3	9	8	1	1	1	0	A1G1F	unmodified	2 x Core	2 x Core	1 x Core	0
18755.7	4.2	0	18755.8	-0.0614	-3	9	8	1	1	1	0	A2G1	A2G2F	unmodified	unmodified	unmodified	0
18755.7	4.2	0	18755.8	-0.0614	-3	8	8	2	2	1	0	A2G0F	A2G2F	unmodified	unmodified	unmodified	0
18755.7	4.2	0	18755.8	-0.0614	-3	9	8	1	1	1	0	A3G3F+LacN1	unmodified	unmodified	2 x Core	unmodified	0
18755.7	4.2	0	18755.8	-0.0614	-3	9	8	1	1	1	0	A1G1F	A2G1	unmodified	unmodified	1 x Core	0
18771.7	1.3	95.41	18771.8	-0.1086	-6	9	8	1	2	1	0	unmodified	A2G2F	1 x Core	2 x Core	1 x Core	0.218478
18771.7	1.3	4.44	18771.8	-0.1086	-6	9	8	1	2	1	0	unmodified	A2G2F	unmodified	2 x Core	2 x Core	0.0101671
18771.7	1.3	0.08	18771.8	-0.1086	-6	9	8	1	2	1	0	A3G3F	unmodified	1 x Core	1 x Core	1 x Core	0.000183191
18771.7	1.3	0.06	18771.8	-0.1086	-6	9	8	1	2	1	0	A3G3F	unmodified	unmodified	2 x Core	1 x Core	0.000137393
18771.7	1.3	0	18771.8	-0.1086	-6	9	8	1	2	1	0	A3G3F+LacN1	unmodified	unmodified	1 x Core	1 x Core	0
18771.7	1.3	0	18771.8	-0.1086	-6	9	8	1	2	1	0	A1G1F	unmodified	2 x Core	2 x Core	1 x Core	0
18771.7	1.3	0	18771.8	-0.1086	-6	9	8	1	2	1	0	A2G1	A2G2F	unmodified	unmodified	unmodified	0
18771.7	1.3	0	18771.8	-0.1086	-6	9	8	1	2	1	0	A3G3F+LacN1	unmodified	unmodified	2 x Core	unmodified	0
18771.7	1.3	0	18771.8	-0.1086	-6	9	8	1	2	1	0	A1G1F	A2G1	unmodified	unmodified	1 x Core	0
18779.7	0	99.97	18779.8	-0.0995	-5	8	9	1	0	0	0	A2G0F	unmodified	2 x Core	2 x Core	1 x Core	0
18779.7	0	0.03	18779.8	-0.0995	-5	8	9	1	0	0	0	A2G0F	A2G1	unmodified	unmodified	1 x Core	0
18785.7	0.7																0
18849.5	0.1																0
18858.7	0.1																0
18870.7	0.1																0
18883.8	0.1																0
18915.8	0.1																0
18918.7	0.1																0
18939.5	0.1																0
18960.6	0																0
18967.9	0.2																0
18976.5	0.3																0
18982.7	0.1																0
18991.7	0.4																0
18991.8	0.7																0
19001.8	0.2																0
19044.8	0.2																0
19051.8	0.3																0
19051.8	0.1																0
19059.8	0.3																0
19060.9	0.6																0
19068.9	0.8																0
19075.9	0.4																0
19076.9	1.2																0
19085.8	0.2																0
19086.8	0.9																0
19087.9	1.7	100	19087.9	-0.0685	-4	9	9	2	0	0	0	A2G0F	A2G2F	unmodified	unmodified	1 x Core	0.299447
19095	0.5	97.77	19094.9	0.0476	2	12	8	0	1	0	0	M6	unmodified	2 x Core	2 x Core	2 x Core	0.0861086
19095	0.5	2.09	19094.9	0.0476	2	12	8	0	1	0	0	M6	A2G1	unmodified	1 x Core	1 x Core	0.00184072
19095	0.5	0.14	19094.9	0.0476	2	12	8	0	1	0	0	M6	A2G1	unmodified	2 x Core	unmodified	0.000123302
19104.8	91.3	99.3	19104.9	-0.1223	-6	10	9	1	0	1	0	unmodified	A2G2F	2 x Core	2 x Core	1 x Core	15.9695
19104.8	91.3	0.44	19104.9	-0.1223	-6	10	9	1	0	1	0	A3G3F	unmodified	1 x Core	2 x Core	1 x Core	0.0707611
19104.8	91.3	0.15	19104.9	-0.1223	-6	10	9	1	0	1	0	A2G1	A2G2F	unmodified	unmodified	1 x Core	0.0241231
19104.8	91.3	0.06	19104.9	-0.1223	-6	9	9	2	1	1	0	A2G0F	A2G2F	unmodified	unmodified	1 x Core	0.00964924
19104.8	91.3	0.02	19104.9	-0.1223	-6	10	9	1	0	1	0	A3G3F	unmodified	unmodified	2 x Core	2 x Core	0.00321641
19104.8	91.3	0.02	19104.9	-0.1223	-6	10	9	1	0	1	0	A3G3F+LacN1	unmodified	1 x Core	1 x Core	1 x Core	0.00321641
19104.8	91.3	0.02	19104.9	-0.1223	-6	10	9	1	0	1	0	A3G3F+LacN1	unmodified	unmodified	2 x Core	1 x Core	0.00321641
19104.8	91.3	0	19104.9	-0.1223	-6	10	9	1	0	1	0	A1G1F	unmodified	2 x Core	2 x Core	2 x Core	0
19104.8	91.3	0	19104.9	-0.1223	-6	10	9	1	0	1	0	A1G1F	A2G1	unmodified	1 x Core	1 x Core	0
19104.8	91.3	0	19104.9	-0.1223	-6	10	9	1	0	1	0	A3G3F	A2G1	unmodified	unmodified	unmodified	0
19104.8	91.3	0	19104.9	-0.1223	-6	10	9	1	0	1	0	A1G1F	A2G1	unmodified	2 x Core	unmodified	0
19120.8	36.6	99.3	19120.9	-0.1213	-6	10	9	1	1	1	0	unmodified	A2G2F	2 x Core	2 x Core	1 x Core	6.40179
19120.8	36.6	0.44	19120.9	-0.1213	-6	10	9	1	1	1	0	A3G3F	unmodified	1 x Core	2 x Core	1 x Core	0.0283664
19120.8	36.6	0.15	19120.9	-0.1213	-6	10	9	1	1	1	0	A2G1	A2G2F	unmodified	unmodified	1 x Core	0.00967038
19120.8	36.6	0.06	19120.9	-0.1213	-6	9	9	2	2	1	0	A2G0F	A2G2F	unmodified	unmodified	1 x Core	0.00386815
19120.8	36.6	0.02	19120.9	-0.1213	-6	10	9	1	1	1	0	A3G3F	unmodified	unmodified	2 x Core	2 x Core	0.00128938
19120.8	36.6	0.02	19120.9	-0.1213	-6	10	9	1	1	1	0	A3G3F+LacN1	unmodified	1 x Core	1 x Core	1 x Core	0.00128938
19120.8	36.6	0.02	19120.9	-0.1213	-6	10	9	1	1	1	0	A3G3F+LacN1	unmodified	unmodified	2 x Core	1 x Core	0.00128938
19120.8	36.6	0	19120.9	-0.1213	-6	10	9	1	1	1	0	A1G1F	unmodified	2 x Core	2 x Core	2 x Core	0
19120.8	36.6	0	19120.9	-0.1213	-6	10	9	1	1	1	0	A1G1F	A2G1	unmodified	1 x Core	1 x Core	0
19120.8	36.6	0	19120.9	-0.1213	-6	10	9	1	1	1	0	A3G3F	A2G1	unmodified	unmodified	unmodified	0
19120.8	36.6	0	19120.9	-0.1213	-6	10	9	1	1	1	0	A1G1F	A2G1	unmodified	2 x Core	unmodified	0
19136.8	0.4	99.36	19136.9	-0.1018	-5	10	9	1	2	1	0	unmodified	A2G2F	2 x Core	2 x Core	1 x Core	0.0700072
19136.8	0.4	0.44	19136.9	-0.1018	-5	10	9	1	2	1	0	A3G3F	unmodified	1 x Core	2 x Core	1 x Core	0.000310016
19136.8	0.4	0.15	19136.9	-0.1018	-5	10	9	1	2	1	0	A2G1	A2G2F	unmodified	unmodified	1 x Core	0.000105687
19136.8	0.4	0.02	19136.9	-0.1018	-5	10	9	1	2	1	0	A3G3F	unmodified	unmodified	2 x Core	2 x Core	1.40916e-05
19136.8	0.4	0.02	19136.9	-0.1018	-5	10	9	1	2	1	0	A3G3F+LacN1	unmodified	1 x Core	1 x Core	1 x Core	1.40916e-05
19136.8	0.4	0.02	19136.9	-0.1018	-5	10	9	1	2	1	0	A3G3F+LacN1	unmodified	unmodified	2 x Core	1 x Core	1.40916e-05
19136.8	0.4	0	19136.9	-0.1018	-5	10	9	1	2	1	0	A1G1F	unmodified	2 x Core	2 x Core	2 x Core	0
19136.8	0.4	0	19136.9	-0.1018	-5	10	9	1	2	1	0	A1G1F	A2G1	unmodified	1 x Core	1 x Core	0
19136.8	0.4	0	19136.9	-0.1018	-5	10	9	1	2	1	0	A3G3F	A2G1	unmodified	unmodified	unmodified	0
19136.8	0.4	0	19136.9	-0.1018	-5	10	9	1	2	1	0	A1G1F	A2G1	unmodified	2 x Core	unmodified	0
19136.9	6.5	99.36	19136.9	-0.0823	-4	10	9	1	2	1	0	unmodified	A2G2F	2 x Core	2 x Core	1 x Core	1.13762
19136.9	6.5	0.44	19136.9	-0.0823	-4	10	9	1	2	1	0	A3G3F	unmodified	1 x Core	2 x Core	1 x Core	0.00503776
19136.9	6.5	0.15	19136.9	-0.0823	-4	10	9	1	2	1	0	A2G1	A2G2F	unmodified	unmodified	1 x Core	0.00171742
19136.9	6.5	0.02	19136.9	-0.0823	-4	10	9	1	2	1	0	A3G3F	unmodified	unmodified	2 x Core	2 x Core	0.000228989
19136.9	6.5	0.02	19136.9	-0.0823	-4	10	9	1	2	1	0	A3G3F+LacN1	unmodified	1 x Core	1 x Core	1 x Core	0.000228989
19136.9	6.5	0.02	19136.9	-0.0823	-4	10	9	1	2	1	0	A3G3F+LacN1	unmodified	unmodified	2 x Core	1 x Core	0.000228989
19136.9	6.5	0	19136.9	-0.0823	-4	10	9	1	2	1	0	A1G1F	unmodified	2 x Core	2 x Core	2 x Core	0
19136.9	6.5	0	19136.9	-0.0823	-4	10	9	1	2	1	0	A1G1F	A2G1	unmodified	1 x Core	1 x Core	0
19136.9	6.5	0	19136.9	-0.0823	-4	10	9	1	2	1	0	A3G3F	A2G1	unmodified	unmodified	unmodified	0
19136.9	6.5	0	19136.9	-0.0823	-4	10	9	1	2	1	0	A1G1F	A2G1	unmodified	2 x Core	unmodified	0
19139.8	0.2																0
19142.8	0.5																0
19147.8	0.1																0
19150.9	6.1																0
19158.9	1.3																0
19167.8	3.5																0
19175.8	0.2																0
19183.8	1.3	100	19183.9	-0.1315	-7	13	7	1	0	0	0	M7	A2G2F	unmodified	unmodified	1 x Core	0.228989
19191.8	0.3																0
19194.8	0.2																0
19200.8	0.3	100	19200.9	-0.1633	-9	13	7	1	1	1	0	M7	A2G2F	unmodified	unmodified	1 x Core	0.0528436
19201.9	0.4																0
19206.8	0.1																0
19212.8	0.3																0
19218.7	12.5																0
19234.8	5.3																0
19242.8	0.6																0
19253.9	1.2																0
19258.8	0.1																0
19263.8	0.2																0
19266.9	1.9	78.76	19267	-0.1434	-7	11	9	1	0	1	0	A2G2	A2G2F	unmodified	unmodified	1 x Core	0.263591
19266.9	1.9	19.79	19267	-0.1434	-7	11	9	1	0	1	0	A1G1	A2G2F	unmodified	1 x Core	1 x Core	0.0662324
19266.9	1.9	1.31	19267	-0.1434	-7	11	9	1	0	1	0	A1G1	A2G2F	unmodified	2 x Core	unmodified	0.00438426
19266.9	1.9	0.13	19267	-0.1434	-7	11	9	1	0	1	0	A3G3	A2G2F	unmodified	unmodified	unmodified	0.000435079
19280.8	1.1																0
19287.8	0.1																0
19297.8	0.3	78.07	19298	-0.1503	-8	11	9	1	2	0	0	A2G2	A2G2F	unmodified	unmodified	1 x Core	0.041255
19297.8	0.3	19.62	19298	-0.1503	-8	11	9	1	2	0	0	A1G1	A2G2F	unmodified	1 x Core	1 x Core	0.0103679
19297.8	0.3	1.3	19298	-0.1503	-8	11	9	1	2	0	0	A1G1	A2G2F	unmodified	2 x Core	unmodified	0.000686967
19297.8	0.3	0.78	19298	-0.1503	-8	12	9	0	1	0	0	M5-A1G1	unmodified	2 x Core	2 x Core	2 x Core	0.00041218
19297.8	0.3	0.13	19298	-0.1503	-8	11	9	1	2	0	0	A3G3	A2G2F	unmodified	unmodified	unmodified	6.86967e-05
19297.8	0.3	0.05	19298	-0.1503	-8	12	9	0	1	0	0	M5	A2G1	1 x Core	1 x Core	1 x Core	2.64218e-05
19297.8	0.3	0.04	19298	-0.1503	-8	12	9	0	1	0	0	M5	A2G1	unmodified	2 x Core	1 x Core	2.11374e-05
19297.8	0.3	0.02	19298	-0.1503	-8	12	9	0	1	0	0	M5-A1G1	A2G1	unmodified	1 x Core	1 x Core	1.05687e-05
19297.8	0.3	0	19298	-0.1503	-8	12	9	0	1	0	0	M5-A1G1	A2G1	unmodified	2 x Core	unmodified	0
19306	0.1																0
19317	0.2																0
19332.9	1.4																0
19340.7	0.1																0
19340.8	0.4																0
19343.9	0.7																0
19351.9	0.3																0
19353.9	0.8																0
19361.9	0.2																0
19373	0.1																0
19377.8	0.2																0
19396.9	0.3																0
19399.9	0.2																0
19411.9	0.2	97.83	19412.1	-0.1065	-5	11	9	2	0	0	0	A2G2F	A2G2F	unmodified	unmodified	1 x Core	0.0344646
19411.9	0.2	1.86	19412.1	-0.1065	-5	11	9	2	0	0	0	A1G1F	A2G2F	unmodified	1 x Core	1 x Core	0.000655261
19411.9	0.2	0.19	19412.1	-0.1065	-5	11	9	2	0	0	0	A3G3F	A2G2F	unmodified	unmodified	unmodified	6.69352e-05
19411.9	0.2	0.12	19412.1	-0.1065	-5	11	9	2	0	0	0	A1G1F	A2G2F	unmodified	2 x Core	unmodified	4.22749e-05
19422.9	0.3																0
19441	0.1																0
19445.2	0.1	97.69	19445	0.1373	7	11	9	2	2	1	0	A2G2F	A2G2F	unmodified	unmodified	1 x Core	0.0172076
19445.2	0.1	1.86	19445	0.1373	7	11	9	2	2	1	0	A1G1F	A2G2F	unmodified	1 x Core	1 x Core	0.00032763
19445.2	0.1	0.19	19445	0.1373	7	11	9	2	2	1	0	A3G3F	A2G2F	unmodified	unmodified	unmodified	3.34676e-05
19445.2	0.1	0.12	19445	0.1373	7	11	9	2	2	1	0	A1G1F	A2G2F	unmodified	2 x Core	unmodified	2.11374e-05
19445.2	0.1	0.08	19445	0.1373	7	13	9	0	0	1	0	M6	A2G1	1 x Core	1 x Core	1 x Core	1.40916e-05
19445.2	0.1	0.06	19445	0.1373	7	13	9	0	0	1	0	M6	A2G1	unmodified	2 x Core	1 x Core	1.05687e-05
19447.9	0.4																0
19452.9	0.2	93.77	19453.1	-0.2095	-11	10	10	2	0	0	0	A2G0F	A2G2F	unmodified	1 x Core	1 x Core	0.0330343
19452.9	0.2	6.23	19453.1	-0.2095	-11	10	10	2	0	0	0	A2G0F	A2G2F	unmodified	2 x Core	unmodified	0.00219477
19452.9	0.3	93.77	19453.1	-0.1709	-9	10	10	2	0	0	0	A2G0F	A2G2F	unmodified	1 x Core	1 x Core	0.0495514
19452.9	0.3	6.23	19453.1	-0.1709	-9	10	10	2	0	0	0	A2G0F	A2G2F	unmodified	2 x Core	unmodified	0.00329216
19454	0.6	93.77	19454.1	-0.079	-4	10	10	2	0	1	0	A2G0F	A2G2F	unmodified	1 x Core	1 x Core	0.0991029
19454	0.6	6.23	19454.1	-0.079	-4	10	10	2	0	1	0	A2G0F	A2G2F	unmodified	2 x Core	unmodified	0.00658431
19457.9	0.4																0
19469.9	46	84.05	19470.1	-0.174	-9	11	10	1	0	1	0	unmodified	A2G2F	2 x Core	2 x Core	2 x Core	6.81031
19469.9	46	9.39	19470.1	-0.174	-9	11	10	1	0	1	0	A2G1	A2G2F	unmodified	1 x Core	1 x Core	0.760842
19469.9	46	3.52	19470.1	-0.174	-9	10	10	2	1	1	0	A2G0F	A2G2F	unmodified	1 x Core	1 x Core	0.285215
19469.9	46	1.73	19470.1	-0.174	-9	11	10	1	0	1	0	A3G3F	unmodified	2 x Core	2 x Core	1 x Core	0.140176
19469.9	46	0.62	19470.1	-0.174	-9	11	10	1	0	1	0	A2G1	A2G2F	unmodified	2 x Core	unmodified	0.0502367
19469.9	46	0.43	19470.1	-0.174	-9	11	10	1	0	1	0	A3G3F+LacN1	unmodified	1 x Core	2 x Core	1 x Core	0.0348415
19469.9	46	0.23	19470.1	-0.174	-9	10	10	2	1	1	0	A2G0F	A2G2F	unmodified	2 x Core	unmodified	0.0186362
19469.9	46	0.02	19470.1	-0.174	-9	11	10	1	0	1	0	A3G3F+LacN1	unmodified	unmodified	2 x Core	2 x Core	0.00162054
19469.9	46	0	19470.1	-0.174	-9	11	10	1	0	1	0	A3G3F	A2G1	unmodified	unmodified	1 x Core	0
19469.9	46	0	19470.1	-0.174	-9	11	10	1	0	1	0	A1G1F	A2G1	1 x Core	1 x Core	1 x Core	0
19469.9	46	0	19470.1	-0.174	-9	11	10	1	0	1	0	A1G1F	A2G1	unmodified	2 x Core	1 x Core	0
19469.9	46	0	19470.1	-0.174	-9	11	10	1	0	1	0	A3G3F+LacN1	A2G1	unmodified	unmodified	unmodified	0
19486	15.5	84.05	19486.1	-0.1166	-6	11	10	1	1	1	0	unmodified	A2G2F	2 x Core	2 x Core	2 x Core	2.29478
19486	15.5	9.39	19486.1	-0.1166	-6	11	10	1	1	1	0	A2G1	A2G2F	unmodified	1 x Core	1 x Core	0.256371
19486	15.5	3.52	19486.1	-0.1166	-6	10	10	2	2	1	0	A2G0F	A2G2F	unmodified	1 x Core	1 x Core	0.0961049
19486	15.5	1.73	19486.1	-0.1166	-6	11	10	1	1	1	0	A3G3F	unmodified	2 x Core	2 x Core	1 x Core	0.0472334
19486	15.5	0.62	19486.1	-0.1166	-6	11	10	1	1	1	0	A2G1	A2G2F	unmodified	2 x Core	unmodified	0.0169276
19486	15.5	0.43	19486.1	-0.1166	-6	11	10	1	1	1	0	A3G3F+LacN1	unmodified	1 x Core	2 x Core	1 x Core	0.0117401
19486	15.5	0.23	19486.1	-0.1166	-6	10	10	2	2	1	0	A2G0F	A2G2F	unmodified	2 x Core	unmodified	0.00627958
19486	15.5	0.02	19486.1	-0.1166	-6	11	10	1	1	1	0	A3G3F+LacN1	unmodified	unmodified	2 x Core	2 x Core	0.000546051
19486	15.5	0	19486.1	-0.1166	-6	11	10	1	1	1	0	A3G3F	A2G1	unmodified	unmodified	1 x Core	0
19486	15.5	0	19486.1	-0.1166	-6	11	10	1	1	1	0	A1G1F	A2G1	1 x Core	1 x Core	1 x Core	0
19486	15.5	0	19486.1	-0.1166	-6	11	10	1	1	1	0	A1G1F	A2G1	unmodified	2 x Core	1 x Core	0
19486	15.5	0	19486.1	-0.1166	-6	11	10	1	1	1	0	A3G3F+LacN1	A2G1	unmodified	unmodified	unmodified	0
19486.9	0.1																0
19501	3.6	87.33	19501.1	-0.115	-6	11	10	1	2	0	0	unmodified	A2G2F	2 x Core	2 x Core	2 x Core	0.55378
19501	3.6	9.75	19501.1	-0.115	-6	11	10	1	2	0	0	A2G1	A2G2F	unmodified	1 x Core	1 x Core	0.061827
19501	3.6	1.8	19501.1	-0.115	-6	11	10	1	2	0	0	A3G3F	unmodified	2 x Core	2 x Core	1 x Core	0.0114142
19501	3.6	0.65	19501.1	-0.115	-6	11	10	1	2	0	0	A2G1	A2G2F	unmodified	2 x Core	unmodified	0.0041218
19501	3.6	0.45	19501.1	-0.115	-6	11	10	1	2	0	0	A3G3F+LacN1	unmodified	1 x Core	2 x Core	1 x Core	0.00285355
19501	3.6	0.02	19501.1	-0.115	-6	11	10	1	2	0	0	A3G3F+LacN1	unmodified	unmodified	2 x Core	2 x Core	0.000126825
19501	3.6	0	19501.1	-0.115	-6	11	10	1	2	0	0	A3G3F	A2G1	unmodified	unmodified	1 x Core	0
19501	3.6	0	19501.1	-0.115	-6	11	10	1	2	0	0	A1G1F	A2G1	1 x Core	1 x Core	1 x Core	0
19501	3.6	0	19501.1	-0.115	-6	11	10	1	2	0	0	A1G1F	A2G1	unmodified	2 x Core	1 x Core	0
19501	3.6	0	19501.1	-0.115	-6	11	10	1	2	0	0	A3G3F+LacN1	A2G1	unmodified	unmodified	unmodified	0
19509.9	0.4	56.39	19510.1	-0.1591	-8	10	11	1	0	0	0	A2G0F	A2G1	1 x Core	1 x Core	1 x Core	0.0397313
19509.9	0.4	43.61	19510.1	-0.1591	-8	10	11	1	0	0	0	A2G0F	A2G1	unmodified	2 x Core	1 x Core	0.0307268
19516	2.5																0
19519	0.6																0
19520.9	0.1																0
19531	1.9																0
19534.2	0.2																0
19542.9	0.5	40.93	19543.1	-0.1476	-8	11	11	0	1	1	0	A2G1	A2G1	1 x Core	1 x Core	1 x Core	0.0360481
19542.9	0.5	31.65	19543.1	-0.1476	-8	11	11	0	1	1	0	A2G1	A2G1	unmodified	2 x Core	1 x Core	0.027875
19542.9	0.5	15.46	19543.1	-0.1476	-8	10	11	1	2	1	0	A2G0F	A2G1	1 x Core	1 x Core	1 x Core	0.013616
19542.9	0.5	11.96	19543.1	-0.1476	-8	10	11	1	2	1	0	A2G0F	A2G1	unmodified	2 x Core	1 x Core	0.0105335
19550	0.2	93.77	19550.1	-0.0844	-4	14	8	1	0	1	0	M7	A2G2F	unmodified	1 x Core	1 x Core	0.0330343
19550	0.2	6.23	19550.1	-0.0844	-4	14	8	1	0	1	0	M7	A2G2F	unmodified	2 x Core	unmodified	0.00219477
19550.9	0.1																0
19553	0.2																0
19565	0.2	93.77	19565.1	-0.0849	-4	14	8	1	1	0	0	M7	A2G2F	unmodified	1 x Core	1 x Core	0.0330343
19565	0.2	6.23	19565.1	-0.0849	-4	14	8	1	1	0	0	M7	A2G2F	unmodified	2 x Core	unmodified	0.00219477
19566	0.1	93.77	19566.1	-0.0657	-3	14	8	1	1	1	0	M7	A2G2F	unmodified	1 x Core	1 x Core	0.0165171
19566	0.1	6.23	19566.1	-0.0657	-3	14	8	1	1	1	0	M7	A2G2F	unmodified	2 x Core	unmodified	0.00109739
19567.9	0.1																0
19584	5.8																0
19589.9	0.2	46.78	19590.1	-0.1796	-9	13	9	1	0	0	0	M5	A2G2F	1 x Core	1 x Core	1 x Core	0.0164802
19589.9	0.2	36.17	19590.1	-0.1796	-9	13	9	1	0	0	0	M5	A2G2F	unmodified	2 x Core	1 x Core	0.0127424
19589.9	0.2	15.99	19590.1	-0.1796	-9	13	9	1	0	0	0	M5-A1G1	A2G2F	unmodified	1 x Core	1 x Core	0.00563313
19589.9	0.2	1.06	19590.1	-0.1796	-9	13	9	1	0	0	0	M5-A1G1	A2G2F	unmodified	2 x Core	unmodified	0.000373428
19597.9	0.3																0
19599.9	1.4																0
19607.9	0.1																0
19617	0.2																0
19631	0.6	83.43	19631.1	-0.1385	-7	12	10	1	0	0	0	A2G2	A2G2F	unmodified	1 x Core	1 x Core	0.0881748
19631	0.6	5.86	19631.1	-0.1385	-7	12	10	1	0	0	0	A1G1	A2G2F	1 x Core	1 x Core	1 x Core	0.00619327
19631	0.6	5.54	19631.1	-0.1385	-7	12	10	1	0	0	0	A2G2	A2G2F	unmodified	2 x Core	unmodified	0.00585507
19631	0.6	4.53	19631.1	-0.1385	-7	12	10	1	0	0	0	A1G1	A2G2F	unmodified	2 x Core	1 x Core	0.00478763
19631	0.6	0.63	19631.1	-0.1385	-7	12	10	1	0	0	0	A3G3	A2G2F	unmodified	unmodified	1 x Core	0.000665829
19631	0.6	0	19631.1	-0.1385	-7	12	10	1	0	0	0	A3G3+LacN1	A2G2F	unmodified	unmodified	unmodified	0
19631	0.3	83.43	19631.1	-0.1355	-7	12	10	1	0	0	0	A2G2	A2G2F	unmodified	1 x Core	1 x Core	0.0440874
19631	0.3	5.86	19631.1	-0.1355	-7	12	10	1	0	0	0	A1G1	A2G2F	1 x Core	1 x Core	1 x Core	0.00309664
19631	0.3	5.54	19631.1	-0.1355	-7	12	10	1	0	0	0	A2G2	A2G2F	unmodified	2 x Core	unmodified	0.00292754
19631	0.3	4.53	19631.1	-0.1355	-7	12	10	1	0	0	0	A1G1	A2G2F	unmodified	2 x Core	1 x Core	0.00239382
19631	0.3	0.63	19631.1	-0.1355	-7	12	10	1	0	0	0	A3G3	A2G2F	unmodified	unmodified	1 x Core	0.000332915
19631	0.3	0	19631.1	-0.1355	-7	12	10	1	0	0	0	A3G3+LacN1	A2G2F	unmodified	unmodified	unmodified	0
19642	0.1																0
19646.9	0.2	83.41	19647.1	-0.1758	-9	12	10	1	1	0	0	A2G2	A2G2F	unmodified	1 x Core	1 x Core	0.0293846
19646.9	0.2	5.86	19647.1	-0.1758	-9	12	10	1	1	0	0	A1G1	A2G2F	1 x Core	1 x Core	1 x Core	0.00206442
19646.9	0.2	5.54	19647.1	-0.1758	-9	12	10	1	1	0	0	A2G2	A2G2F	unmodified	2 x Core	unmodified	0.00195169
19646.9	0.2	4.53	19647.1	-0.1758	-9	12	10	1	1	0	0	A1G1	A2G2F	unmodified	2 x Core	1 x Core	0.00159588
19646.9	0.2	0.63	19647.1	-0.1758	-9	12	10	1	1	0	0	A3G3	A2G2F	unmodified	unmodified	1 x Core	0.000221943
19646.9	0.2	0.02	19647.1	-0.1758	-9	13	10	0	0	0	0	M5	A2G1	1 x Core	2 x Core	1 x Core	7.04581e-06
19646.9	0.2	0	19647.1	-0.1758	-9	13	10	0	0	0	0	M5-A1G1	A2G1	1 x Core	1 x Core	1 x Core	0
19646.9	0.2	0	19647.1	-0.1758	-9	13	10	0	0	0	0	M5-A1G1	A2G1	unmodified	2 x Core	1 x Core	0
19646.9	0.2	0	19647.1	-0.1758	-9	13	10	0	0	0	0	M5	A2G1	unmodified	2 x Core	2 x Core	0
19646.9	0.2	0	19647.1	-0.1758	-9	12	10	1	1	0	0	A3G3+LacN1	A2G2F	unmodified	unmodified	unmodified	0
19696.9	0.3																0
19718	0.1																0
19786	0.1																0
19834.7	8																0
19851.1	2.1	40.67	19851.2	-0.1219	-6	12	11	1	1	1	0	A2G1	A2G2F	1 x Core	1 x Core	1 x Core	0.15044
19851.1	2.1	31.46	19851.2	-0.1219	-6	12	11	1	1	1	0	A2G1	A2G2F	unmodified	2 x Core	1 x Core	0.116372
19851.1	2.1	15.27	19851.2	-0.1219	-6	11	11	2	2	1	0	A2G0F	A2G2F	1 x Core	1 x Core	1 x Core	0.0564845
19851.1	2.1	11.81	19851.2	-0.1219	-6	11	11	2	2	1	0	A2G0F	A2G2F	unmodified	2 x Core	1 x Core	0.0436858
19851.1	2.1	0.42	19851.2	-0.1219	-6	12	11	1	1	1	0	A3G3F+LacN1	unmodified	2 x Core	2 x Core	1 x Core	0.0015536
19851.1	2.1	0.36	19851.2	-0.1219	-6	12	11	1	1	1	0	A3G3F	unmodified	2 x Core	2 x Core	2 x Core	0.00133166
19851.1	2.1	0.01	19851.2	-0.1219	-6	12	11	1	1	1	0	A3G3F	A2G1	unmodified	1 x Core	1 x Core	3.69905e-05
19851.1	2.1	0	19851.2	-0.1219	-6	12	11	1	1	1	0	A1G1F	A2G1	1 x Core	2 x Core	1 x Core	0
19851.1	2.1	0	19851.2	-0.1219	-6	12	11	1	1	1	0	A3G3F	A2G1	unmodified	2 x Core	unmodified	0
19851.1	2.1	0	19851.2	-0.1219	-6	12	11	1	1	1	0	A3G3F+LacN1	A2G1	unmodified	unmodified	1 x Core	0
19851.1	2.1	0	19851.2	-0.1219	-6	12	11	1	1	1	0	A1G1F	A2G1	unmodified	2 x Core	2 x Core	0
19868.1	0.2																0
19868.1	0																0
19881.1	0.1																0
19936.1	0																0
19949.1	0.2																0
19951.1	0.2																0
19970.1	0.1																0
19997.2	1	52.8	19997.3	-0.0906	-5	13	11	1	0	1	0	A2G2	A2G2F	1 x Core	1 x Core	1 x Core	0.0930047
19997.2	1	40.83	19997.3	-0.0906	-5	13	11	1	0	1	0	A2G2	A2G2F	unmodified	2 x Core	1 x Core	0.0719201
19997.2	1	4.63	19997.3	-0.0906	-5	13	11	1	0	1	0	A1G1	A2G2F	1 x Core	2 x Core	1 x Core	0.00815553
19997.2	1	1.43	19997.3	-0.0906	-5	13	11	1	0	1	0	A3G3	A2G2F	unmodified	1 x Core	1 x Core	0.00251888
19997.2	1	0.22	19997.3	-0.0906	-5	13	11	1	0	1	0	A1G1	A2G2F	unmodified	2 x Core	2 x Core	0.00038752
19997.2	1	0.1	19997.3	-0.0906	-5	13	11	1	0	1	0	A3G3	A2G2F	unmodified	2 x Core	unmodified	0.000176145
19997.2	1	0	19997.3	-0.0906	-5	13	11	1	0	1	0	A3G3+LacN1	A2G2F	unmodified	unmodified	1 x Core	0
20013.1	0.1	52.79	20013.3	-0.1336	-7	13	11	1	1	1	0	A2G2	A2G2F	1 x Core	1 x Core	1 x Core	0.00929871
20013.1	0.1	40.83	20013.3	-0.1336	-7	13	11	1	1	1	0	A2G2	A2G2F	unmodified	2 x Core	1 x Core	0.00719201
20013.1	0.1	4.63	20013.3	-0.1336	-7	13	11	1	1	1	0	A1G1	A2G2F	1 x Core	2 x Core	1 x Core	0.000815553
20013.1	0.1	1.43	20013.3	-0.1336	-7	13	11	1	1	1	0	A3G3	A2G2F	unmodified	1 x Core	1 x Core	0.000251888
20013.1	0.1	0.22	20013.3	-0.1336	-7	13	11	1	1	1	0	A1G1	A2G2F	unmodified	2 x Core	2 x Core	3.8752e-05
20013.1	0.1	0.1	20013.3	-0.1336	-7	13	11	1	1	1	0	A3G3	A2G2F	unmodified	2 x Core	unmodified	1.76145e-05
20013.1	0.1	0	20013.3	-0.1336	-7	14	11	0	0	1	0	M5-A1G1	A2G1	1 x Core	2 x Core	1 x Core	0
20013.1	0.1	0	20013.3	-0.1336	-7	14	11	0	0	1	0	M5	A2G1	2 x Core	2 x Core	1 x Core	0
20013.1	0.1	0	20013.3	-0.1336	-7	13	11	1	1	1	0	A3G3+LacN1	A2G2F	unmodified	unmodified	1 x Core	0
20013.1	0.1	0	20013.3	-0.1336	-7	14	11	0	0	1	0	M5-A1G1	A2G1	unmodified	2 x Core	2 x Core	0
20015.2	0.2																0
20147.1	0.1																0
20157.1	0.2																0
20190.2	0.1	100	20190.3	-0.1133	-6	15	11	0	1	0	0	M6	A2G1	2 x Core	2 x Core	1 x Core	0.0176145
20199.2	0.1	69.43	20199.3	-0.1488	-7	13	12	1	0	0	0	A2G1	A2G2F	1 x Core	2 x Core	1 x Core	0.0122298
20199.2	0.1	26.07	20199.3	-0.1488	-7	12	12	2	1	0	0	A2G0F	A2G2F	1 x Core	2 x Core	1 x Core	0.00459211
20199.2	0.1	3.23	20199.3	-0.1488	-7	13	12	1	0	0	0	A2G1	A2G2F	unmodified	2 x Core	2 x Core	0.000568949
20199.2	0.1	1.21	20199.3	-0.1488	-7	12	12	2	1	0	0	A2G0F	A2G2F	unmodified	2 x Core	2 x Core	0.000213136
20199.2	0.1	0.03	20199.3	-0.1488	-7	13	12	1	0	0	0	A3G3F+LacN1	unmodified	2 x Core	2 x Core	2 x Core	5.28436e-06
20199.2	0.1	0.01	20199.3	-0.1488	-7	13	12	1	0	0	0	A3G3F	A2G1	1 x Core	1 x Core	1 x Core	1.76145e-06
20199.2	0.1	0.01	20199.3	-0.1488	-7	13	12	1	0	0	0	A3G3F	A2G1	unmodified	2 x Core	1 x Core	1.76145e-06
20199.2	0.1	0	20199.3	-0.1488	-7	13	12	1	0	0	0	A3G3F+LacN1	A2G1	unmodified	1 x Core	1 x Core	0
20199.2	0.1	0	20199.3	-0.1488	-7	13	12	1	0	0	0	A1G1F	A2G1	2 x Core	2 x Core	1 x Core	0
20199.2	0.1	0	20199.3	-0.1488	-7	13	12	1	0	0	0	A3G3F+LacN1	A2G1	unmodified	2 x Core	unmodified	0
20199.3	0.3	69.43	20199.3	-0.0322	-2	13	12	1	0	0	0	A2G1	A2G2F	1 x Core	2 x Core	1 x Core	0.0366893
20199.3	0.3	26.07	20199.3	-0.0322	-2	12	12	2	1	0	0	A2G0F	A2G2F	1 x Core	2 x Core	1 x Core	0.0137763
20199.3	0.3	3.23	20199.3	-0.0322	-2	13	12	1	0	0	0	A2G1	A2G2F	unmodified	2 x Core	2 x Core	0.00170685
20199.3	0.3	1.21	20199.3	-0.0322	-2	12	12	2	1	0	0	A2G0F	A2G2F	unmodified	2 x Core	2 x Core	0.000639408
20199.3	0.3	0.03	20199.3	-0.0322	-2	13	12	1	0	0	0	A3G3F+LacN1	unmodified	2 x Core	2 x Core	2 x Core	1.58531e-05
20199.3	0.3	0.01	20199.3	-0.0322	-2	13	12	1	0	0	0	A3G3F	A2G1	1 x Core	1 x Core	1 x Core	5.28436e-06
20199.3	0.3	0.01	20199.3	-0.0322	-2	13	12	1	0	0	0	A3G3F	A2G1	unmodified	2 x Core	1 x Core	5.28436e-06
20199.3	0.3	0	20199.3	-0.0322	-2	13	12	1	0	0	0	A3G3F+LacN1	A2G1	unmodified	1 x Core	1 x Core	0
20199.3	0.3	0	20199.3	-0.0322	-2	13	12	1	0	0	0	A1G1F	A2G1	2 x Core	2 x Core	1 x Core	0
20199.3	0.3	0	20199.3	-0.0322	-2	13	12	1	0	0	0	A3G3F+LacN1	A2G1	unmodified	2 x Core	unmodified	0
20214.2	0.1																0
20234.2	0.1																0
20234.2	0.1																0
20320.2	0.8	58.86	20320.4	-0.1789	-9	15	11	1	0	0	0	M5-A1G1	A2G2F	1 x Core	2 x Core	1 x Core	0.0829433
20320.2	0.8	38.39	20320.4	-0.1789	-9	15	11	1	0	0	0	M5	A2G2F	2 x Core	2 x Core	1 x Core	0.0540978
20320.2	0.8	2.74	20320.4	-0.1789	-9	15	11	1	0	0	0	M5-A1G1	A2G2F	unmodified	2 x Core	2 x Core	0.00386111
20322.2	0.1																0
20334.2	0.1																0
20344.2	0.5																0
20345.3	0.1																0
20354.4	0.2																0
20362.2	21.4	90.83	20362.4	-0.1842	-9	14	12	1	0	1	0	A2G2	A2G2F	1 x Core	2 x Core	1 x Core	3.42385
20362.2	21.4	4.23	20362.4	-0.1842	-9	14	12	1	0	1	0	A2G2	A2G2F	unmodified	2 x Core	2 x Core	0.15945
20362.2	21.4	1.98	20362.4	-0.1842	-9	14	12	1	0	1	0	A3G3	A2G2F	1 x Core	1 x Core	1 x Core	0.0746363
20362.2	21.4	1.53	20362.4	-0.1842	-9	14	12	1	0	1	0	A3G3	A2G2F	unmodified	2 x Core	1 x Core	0.0576735
20362.2	21.4	1.42	20362.4	-0.1842	-9	14	12	1	0	1	0	A1G1	A2G2F	2 x Core	2 x Core	1 x Core	0.053527
20362.2	21.4	0.01	20362.4	-0.1842	-9	14	12	1	0	1	0	A3G3+LacN1	A2G2F	unmodified	1 x Core	1 x Core	0.000376951
20362.2	21.4	0	20362.4	-0.1842	-9	14	12	1	0	1	0	A3G3+LacN1	A2G2F	unmodified	2 x Core	unmodified	0
20378.3	6.7	90.83	20378.4	-0.071	-3	14	12	1	1	1	0	A2G2	A2G2F	1 x Core	2 x Core	1 x Core	1.07195
20378.3	6.7	4.23	20378.4	-0.071	-3	14	12	1	1	1	0	A2G2	A2G2F	unmodified	2 x Core	2 x Core	0.0499214
20378.3	6.7	1.98	20378.4	-0.071	-3	14	12	1	1	1	0	A3G3	A2G2F	1 x Core	1 x Core	1 x Core	0.0233674
20378.3	6.7	1.53	20378.4	-0.071	-3	14	12	1	1	1	0	A3G3	A2G2F	unmodified	2 x Core	1 x Core	0.0180567
20378.3	6.7	1.42	20378.4	-0.071	-3	14	12	1	1	1	0	A1G1	A2G2F	2 x Core	2 x Core	1 x Core	0.0167585
20378.3	6.7	0.01	20378.4	-0.071	-3	14	12	1	1	1	0	A3G3+LacN1	A2G2F	unmodified	1 x Core	1 x Core	0.000118017
20378.3	6.7	0	20378.4	-0.071	-3	15	12	0	0	1	0	M5-A1G1	A2G1	2 x Core	2 x Core	1 x Core	0
20378.3	6.7	0	20378.4	-0.071	-3	14	12	1	1	1	0	A3G3+LacN1	A2G2F	unmodified	2 x Core	unmodified	0
20378.3	6.7	0	20378.4	-0.071	-3	15	12	0	0	1	0	M5	A2G1	2 x Core	2 x Core	2 x Core	0
20394.3	1.3	90.83	20394.4	-0.115	-6	14	12	1	2	1	0	A2G2	A2G2F	1 x Core	2 x Core	1 x Core	0.207991
20394.3	1.3	4.23	20394.4	-0.115	-6	14	12	1	2	1	0	A2G2	A2G2F	unmodified	2 x Core	2 x Core	0.00968623
20394.3	1.3	1.98	20394.4	-0.115	-6	14	12	1	2	1	0	A3G3	A2G2F	1 x Core	1 x Core	1 x Core	0.00453398
20394.3	1.3	1.53	20394.4	-0.115	-6	14	12	1	2	1	0	A3G3	A2G2F	unmodified	2 x Core	1 x Core	0.00350353
20394.3	1.3	1.42	20394.4	-0.115	-6	14	12	1	2	1	0	A1G1	A2G2F	2 x Core	2 x Core	1 x Core	0.00325164
20394.3	1.3	0.01	20394.4	-0.115	-6	14	12	1	2	1	0	A3G3+LacN1	A2G2F	unmodified	1 x Core	1 x Core	2.28989e-05
20394.3	1.3	0	20394.4	-0.115	-6	15	12	0	1	1	0	M5-A1G1	A2G1	2 x Core	2 x Core	1 x Core	0
20394.3	1.3	0	20394.4	-0.115	-6	14	12	1	2	1	0	A3G3+LacN1	A2G2F	unmodified	2 x Core	unmodified	0
20394.3	1.3	0	20394.4	-0.115	-6	15	12	0	1	1	0	M5	A2G1	2 x Core	2 x Core	2 x Core	0
20395.3	0.2																0
20407.2	1.1																0
20407.3	0.4																0
20418.3	0.4	88.35	20418.4	-0.1532	-8	14	13	0	0	0	0	A2G2	A2G1	2 x Core	2 x Core	1 x Core	0.0622498
20418.3	0.4	10.76	20418.4	-0.1532	-8	14	13	0	0	0	0	A3G3	A2G1	1 x Core	2 x Core	1 x Core	0.0075813
20418.3	0.4	0.5	20418.4	-0.1532	-8	14	13	0	0	0	0	A3G3	A2G1	unmodified	2 x Core	2 x Core	0.000352291
20418.3	0.4	0.3	20418.4	-0.1532	-8	14	13	0	0	0	0	A1G1	A2G1	2 x Core	2 x Core	2 x Core	0.000211374
20418.3	0.4	0.05	20418.4	-0.1532	-8	14	13	0	0	0	0	A3G3+LacN1	A2G1	1 x Core	1 x Core	1 x Core	3.52291e-05
20418.3	0.4	0.04	20418.4	-0.1532	-8	14	13	0	0	0	0	A3G3+LacN1	A2G1	unmodified	2 x Core	1 x Core	2.81833e-05
20422.3	0.1																0
20424.3	0.2																0
20465.3	0.1																0
20472.5	0.1																0
20476.4	2.5																0
20487.3	0.1																0
20489.3	0.2																0
20492.3	0.5																0
20507.4	6.7	91.47	20507.5	-0.0689	-3	14	12	2	0	0	0	A2G2F	A2G2F	1 x Core	2 x Core	1 x Core	1.0795
20507.4	6.7	4.26	20507.5	-0.0689	-3	14	12	2	0	0	0	A2G2F	A2G2F	unmodified	2 x Core	2 x Core	0.0502754
20507.4	6.7	2.27	20507.5	-0.0689	-3	14	12	2	0	0	0	A3G3F	A2G2F	1 x Core	1 x Core	1 x Core	0.0267899
20507.4	6.7	1.76	20507.5	-0.0689	-3	14	12	2	0	0	0	A3G3F	A2G2F	unmodified	2 x Core	1 x Core	0.0207711
20507.4	6.7	0.13	20507.5	-0.0689	-3	14	12	2	0	0	0	A3G3F+LacN1	A2G2F	unmodified	1 x Core	1 x Core	0.00153423
20507.4	6.7	0.11	20507.5	-0.0689	-3	14	12	2	0	0	0	A1G1F	A2G2F	2 x Core	2 x Core	1 x Core	0.00129819
20507.4	6.7	0.01	20507.5	-0.0689	-3	14	12	2	0	0	0	A3G3F+LacN1	A2G2F	unmodified	2 x Core	unmodified	0.000118017
20523.4	3.2	91.47	20523.4	-0.0506	-2	14	12	2	1	0	0	A2G2F	A2G2F	1 x Core	2 x Core	1 x Core	0.515584
20523.4	3.2	4.26	20523.4	-0.0506	-2	14	12	2	1	0	0	A2G2F	A2G2F	unmodified	2 x Core	2 x Core	0.0240121
20523.4	3.2	2.27	20523.4	-0.0506	-2	14	12	2	1	0	0	A3G3F	A2G2F	1 x Core	1 x Core	1 x Core	0.0127952
20523.4	3.2	1.76	20523.4	-0.0506	-2	14	12	2	1	0	0	A3G3F	A2G2F	unmodified	2 x Core	1 x Core	0.00992051
20523.4	3.2	0.13	20523.4	-0.0506	-2	14	12	2	1	0	0	A3G3F+LacN1	A2G2F	unmodified	1 x Core	1 x Core	0.000732765
20523.4	3.2	0.11	20523.4	-0.0506	-2	14	12	2	1	0	0	A1G1F	A2G2F	2 x Core	2 x Core	1 x Core	0.000620032
20523.4	3.2	0.01	20523.4	-0.0506	-2	14	12	2	1	0	0	A3G3F+LacN1	A2G2F	unmodified	2 x Core	unmodified	5.63665e-05
20537.3	0.2																0
20540.4	0.7	91.47	20540.4	-0.0759	-4	14	12	2	2	1	0	A2G2F	A2G2F	1 x Core	2 x Core	1 x Core	0.112784
20540.4	0.7	4.26	20540.4	-0.0759	-4	14	12	2	2	1	0	A2G2F	A2G2F	unmodified	2 x Core	2 x Core	0.00525265
20540.4	0.7	2.27	20540.4	-0.0759	-4	14	12	2	2	1	0	A3G3F	A2G2F	1 x Core	1 x Core	1 x Core	0.00279895
20540.4	0.7	1.76	20540.4	-0.0759	-4	14	12	2	2	1	0	A3G3F	A2G2F	unmodified	2 x Core	1 x Core	0.00217011
20540.4	0.7	0.13	20540.4	-0.0759	-4	14	12	2	2	1	0	A3G3F+LacN1	A2G2F	unmodified	1 x Core	1 x Core	0.000160292
20540.4	0.7	0.11	20540.4	-0.0759	-4	14	12	2	2	1	0	A1G1F	A2G2F	2 x Core	2 x Core	1 x Core	0.000135632
20540.4	0.7	0.01	20540.4	-0.0759	-4	14	12	2	2	1	0	A3G3F+LacN1	A2G2F	unmodified	2 x Core	unmodified	1.23302e-05
20540.4	0.7	0	20540.4	-0.0759	-4	16	12	0	0	1	0	M6	A2G1	2 x Core	2 x Core	2 x Core	0
20542.3	0.1																0
20547.4	0.1																0
20547.4	0.1																0
20551.3	0.4																0
20563.3	1.4																0
20575.3	0.4																0
20585.3	0.5																0
20598.3	2.9																0
20607.3	0.2																0
20615.4	2.1																0
20624.3	0.2																0
20627.4	0.7																0
20640.4	0.7																0
20647.4	0.2																0
20654.3	0.1	100	20654.5	-0.1666	-8	14	14	0	2	1	0	A2G1	A2G1	2 x Core	2 x Core	2 x Core	0.0176145
20657.4	0.3																0
20668.2	0.6																0
20673.2	0.3																0
20675.4	0.3																0
20684.4	2.2																0
20696.4	1.5																0
20708.4	2.7																0
20711.4	0.1																0
20727.4	100	88.35	20727.5	-0.1307	-6	15	13	1	0	1	0	A2G2	A2G2F	2 x Core	2 x Core	1 x Core	15.5624
20727.4	100	10.76	20727.5	-0.1307	-6	15	13	1	0	1	0	A3G3	A2G2F	1 x Core	2 x Core	1 x Core	1.89532
20727.4	100	0.5	20727.5	-0.1307	-6	15	13	1	0	1	0	A3G3	A2G2F	unmodified	2 x Core	2 x Core	0.0880727
20727.4	100	0.3	20727.5	-0.1307	-6	15	13	1	0	1	0	A1G1	A2G2F	2 x Core	2 x Core	2 x Core	0.0528436
20727.4	100	0.05	20727.5	-0.1307	-6	15	13	1	0	1	0	A3G3+LacN1	A2G2F	1 x Core	1 x Core	1 x Core	0.00880727
20727.4	100	0.04	20727.5	-0.1307	-6	15	13	1	0	1	0	A3G3+LacN1	A2G2F	unmodified	2 x Core	1 x Core	0.00704581
20743.4	31.4	88.35	20743.5	-0.1239	-6	15	13	1	1	1	0	A2G2	A2G2F	2 x Core	2 x Core	1 x Core	4.88661
20743.4	31.4	10.76	20743.5	-0.1239	-6	15	13	1	1	1	0	A3G3	A2G2F	1 x Core	2 x Core	1 x Core	0.595132
20743.4	31.4	0.5	20743.5	-0.1239	-6	15	13	1	1	1	0	A3G3	A2G2F	unmodified	2 x Core	2 x Core	0.0276548
20743.4	31.4	0.3	20743.5	-0.1239	-6	15	13	1	1	1	0	A1G1	A2G2F	2 x Core	2 x Core	2 x Core	0.0165929
20743.4	31.4	0.05	20743.5	-0.1239	-6	15	13	1	1	1	0	A3G3+LacN1	A2G2F	1 x Core	1 x Core	1 x Core	0.00276548
20743.4	31.4	0.04	20743.5	-0.1239	-6	15	13	1	1	1	0	A3G3+LacN1	A2G2F	unmodified	2 x Core	1 x Core	0.00221239
20743.4	31.4	0	20743.5	-0.1239	-6	16	13	0	0	1	0	M5-A1G1	A2G1	2 x Core	2 x Core	2 x Core	0
20757.4	0.7																0
20760.4	9.5																0
20761.4	0.1																0
20768.4	0.4																0
20772.4	8.3																0
20777.4	1																0
20781.4	2.4																0
20790.4	5.8																0
20798.8	0																0
20804.4	1.4																0
20805.4	0.6																0
20814.4	1.3																0
20824.4	0.8																0
20827.4	1.1																0
20834.4	0.3																0
20839.4	0.1																0
20841.4	14.9																0
20843.4	0.3																0
20857.4	0.3																0
20857.5	6.4																0
20873.4	50.8	86.45	20873.6	-0.1694	-8	15	13	2	0	1	0	A2G2F	A2G2F	2 x Core	2 x Core	1 x Core	7.7357
20873.4	50.8	12.01	20873.6	-0.1694	-8	15	13	2	0	1	0	A3G3F	A2G2F	1 x Core	2 x Core	1 x Core	1.07468
20873.4	50.8	0.56	20873.6	-0.1694	-8	15	13	2	0	1	0	A3G3F	A2G2F	unmodified	2 x Core	2 x Core	0.0501098
20873.4	50.8	0.54	20873.6	-0.1694	-8	15	13	2	0	1	0	A3G3F+LacN1	A2G2F	1 x Core	1 x Core	1 x Core	0.0483202
20873.4	50.8	0.42	20873.6	-0.1694	-8	15	13	2	0	1	0	A3G3F+LacN1	A2G2F	unmodified	2 x Core	1 x Core	0.0375824
20873.4	50.8	0.02	20873.6	-0.1694	-8	15	13	2	0	1	0	A1G1F	A2G2F	2 x Core	2 x Core	2 x Core	0.00178964
20888.4	17.6	86.45	20888.6	-0.1425	-7	15	13	2	1	0	0	A2G2F	A2G2F	2 x Core	2 x Core	1 x Core	2.68009
20888.4	17.6	12.01	20888.6	-0.1425	-7	15	13	2	1	0	0	A3G3F	A2G2F	1 x Core	2 x Core	1 x Core	0.372329
20888.4	17.6	0.56	20888.6	-0.1425	-7	15	13	2	1	0	0	A3G3F	A2G2F	unmodified	2 x Core	2 x Core	0.0173609
20888.4	17.6	0.54	20888.6	-0.1425	-7	15	13	2	1	0	0	A3G3F+LacN1	A2G2F	1 x Core	1 x Core	1 x Core	0.0167409
20888.4	17.6	0.42	20888.6	-0.1425	-7	15	13	2	1	0	0	A3G3F+LacN1	A2G2F	unmodified	2 x Core	1 x Core	0.0130207
20888.4	17.6	0.02	20888.6	-0.1425	-7	15	13	2	1	0	0	A1G1F	A2G2F	2 x Core	2 x Core	2 x Core	0.000620032
20896.4	1.4																0
20899.4	0.9																0
20905.5	5.6	86.45	20905.6	-0.1032	-5	15	13	2	2	1	0	A2G2F	A2G2F	2 x Core	2 x Core	1 x Core	0.852755
20905.5	5.6	12.01	20905.6	-0.1032	-5	15	13	2	2	1	0	A3G3F	A2G2F	1 x Core	2 x Core	1 x Core	0.118468
20905.5	5.6	0.56	20905.6	-0.1032	-5	15	13	2	2	1	0	A3G3F	A2G2F	unmodified	2 x Core	2 x Core	0.00552392
20905.5	5.6	0.54	20905.6	-0.1032	-5	15	13	2	2	1	0	A3G3F+LacN1	A2G2F	1 x Core	1 x Core	1 x Core	0.00532664
20905.5	5.6	0.42	20905.6	-0.1032	-5	15	13	2	2	1	0	A3G3F+LacN1	A2G2F	unmodified	2 x Core	1 x Core	0.00414294
20905.5	5.6	0.02	20905.6	-0.1032	-5	15	13	2	2	1	0	A1G1F	A2G2F	2 x Core	2 x Core	2 x Core	0.000197283
20907.5	0.1																0
20909.5	1.3																0
20914.4	1.4	100	20914.6	-0.1718	-8	14	14	2	0	1	0	A2G0F	A2G2F	2 x Core	2 x Core	2 x Core	0.246603
20918.4	0.7																0
20922.5	4.3																0
20928.5	0																0
20929.4	0.5	72.44	20929.6	-0.1814	-9	15	14	1	0	0	0	A2G1	A2G2F	2 x Core	2 x Core	2 x Core	0.0637998
20929.4	0.5	27.2	20929.6	-0.1814	-9	14	14	2	1	0	0	A2G0F	A2G2F	2 x Core	2 x Core	2 x Core	0.0239558
20929.4	0.5	0.29	20929.6	-0.1814	-9	15	14	1	0	0	0	A3G3F	A2G1	2 x Core	2 x Core	1 x Core	0.000255411
20929.4	0.5	0.07	20929.6	-0.1814	-9	15	14	1	0	0	0	A3G3F+LacN1	A2G1	1 x Core	2 x Core	1 x Core	6.16509e-05
20929.4	0.5	0	20929.6	-0.1814	-9	15	14	1	0	0	0	A3G3F+LacN1	A2G1	unmodified	2 x Core	2 x Core	0
20933.9	3.2																0
20938.5	0.2																0
20941.5	0.1																0
20943.4	0.4																0
20943.4	0.4																0
20949.5	0.3																0
20954.5	3.1																0
20961.4	0.5	99.5	20961.6	-0.1872	-9	15	14	1	2	0	0	A2G1	A2G2F	2 x Core	2 x Core	2 x Core	0.0876323
20961.4	0.5	0.39	20961.6	-0.1872	-9	15	14	1	2	0	0	A3G3F	A2G1	2 x Core	2 x Core	1 x Core	0.000343483
20961.4	0.5	0.1	20961.6	-0.1872	-9	15	14	1	2	0	0	A3G3F+LacN1	A2G1	1 x Core	2 x Core	1 x Core	8.80727e-05
20961.4	0.5	0	20961.6	-0.1872	-9	15	14	1	2	0	0	A3G3F+LacN1	A2G1	unmodified	2 x Core	2 x Core	0
20962.4	0.4	99.5	20962.6	-0.1563	-7	15	14	1	2	1	0	A2G1	A2G2F	2 x Core	2 x Core	2 x Core	0.0701058
20962.4	0.4	0.39	20962.6	-0.1563	-7	15	14	1	2	1	0	A3G3F	A2G1	2 x Core	2 x Core	1 x Core	0.000274787
20962.4	0.4	0.1	20962.6	-0.1563	-7	15	14	1	2	1	0	A3G3F+LacN1	A2G1	1 x Core	2 x Core	1 x Core	7.04581e-05
20962.4	0.4	0	20962.6	-0.1563	-7	15	14	1	2	1	0	A3G3F+LacN1	A2G1	unmodified	2 x Core	2 x Core	0
20965.4	0.4																0
20971.5	2.4																0
20986.5	7.4																0
20991.5	0.3																0
20995.4	0.1																0
20995.5	0.3																0
21003.5	3.4																0
21016.4	1.2																0
21032.5	1.9																0
21034.5	0.1																0
21042.4	0.3	100	21042.6	-0.1495	-7	18	12	1	2	1	0	M7	A2G2F	2 x Core	2 x Core	2 x Core	0.0528436
21043.6	1																0
21052.5	0.9																0
21054.5	0.2																0
21065.5	0.1																0
21067.5	0.3	100	21067.6	-0.1322	-6	17	13	1	1	1	0	M5-A1G1	A2G2F	2 x Core	2 x Core	2 x Core	0.0528436
21074.5	0.4																0
21076.5	0.4																0
21082.4	0.6	100	21082.6	-0.1706	-8	17	13	1	2	0	0	M5-A1G1	A2G2F	2 x Core	2 x Core	2 x Core	0.105687
21092.5	36.5	63.16	21092.7	-0.1951	-9	16	14	1	0	1	0	A2G2	A2G2F	2 x Core	2 x Core	2 x Core	4.06075
21092.5	36.5	35.79	21092.7	-0.1951	-9	16	14	1	0	1	0	A3G3	A2G2F	2 x Core	2 x Core	1 x Core	2.30105
21092.5	36.5	1.01	21092.7	-0.1951	-9	16	14	1	0	1	0	A3G3+LacN1	A2G2F	1 x Core	2 x Core	1 x Core	0.064936
21092.5	36.5	0.05	21092.7	-0.1951	-9	16	14	1	0	1	0	A3G3+LacN1	A2G2F	unmodified	2 x Core	2 x Core	0.00321465
21092.7	0.5	63.16	21092.7	0.0648	3	16	14	1	0	1	0	A2G2	A2G2F	2 x Core	2 x Core	2 x Core	0.0556267
21092.7	0.5	35.79	21092.7	0.0648	3	16	14	1	0	1	0	A3G3	A2G2F	2 x Core	2 x Core	1 x Core	0.0315212
21092.7	0.5	1.01	21092.7	0.0648	3	16	14	1	0	1	0	A3G3+LacN1	A2G2F	1 x Core	2 x Core	1 x Core	0.000889534
21092.7	0.5	0.05	21092.7	0.0648	3	16	14	1	0	1	0	A3G3+LacN1	A2G2F	unmodified	2 x Core	2 x Core	4.40363e-05
21107.5	0.1	63.16	21107.7	-0.1225	-6	16	14	1	1	0	0	A2G2	A2G2F	2 x Core	2 x Core	2 x Core	0.0111253
21107.5	0.1	35.79	21107.7	-0.1225	-6	16	14	1	1	0	0	A3G3	A2G2F	2 x Core	2 x Core	1 x Core	0.00630424
21107.5	0.1	1.01	21107.7	-0.1225	-6	16	14	1	1	0	0	A3G3+LacN1	A2G2F	1 x Core	2 x Core	1 x Core	0.000177907
21107.5	0.1	0.05	21107.7	-0.1225	-6	16	14	1	1	0	0	A3G3+LacN1	A2G2F	unmodified	2 x Core	2 x Core	8.80727e-06
21108.5	10.9	63.16	21108.7	-0.1371	-6	16	14	1	1	1	0	A2G2	A2G2F	2 x Core	2 x Core	2 x Core	1.21266
21108.5	10.9	35.79	21108.7	-0.1371	-6	16	14	1	1	1	0	A3G3	A2G2F	2 x Core	2 x Core	1 x Core	0.687162
21108.5	10.9	1.01	21108.7	-0.1371	-6	16	14	1	1	1	0	A3G3+LacN1	A2G2F	1 x Core	2 x Core	1 x Core	0.0193918
21108.5	10.9	0.05	21108.7	-0.1371	-6	16	14	1	1	1	0	A3G3+LacN1	A2G2F	unmodified	2 x Core	2 x Core	0.000959992
21122.5	1.9																0
21123.5	0.5	63.16	21123.6	-0.1445	-7	16	14	1	2	0	0	A2G2	A2G2F	2 x Core	2 x Core	2 x Core	0.0556267
21123.5	0.5	35.79	21123.6	-0.1445	-7	16	14	1	2	0	0	A3G3	A2G2F	2 x Core	2 x Core	1 x Core	0.0315212
21123.5	0.5	1.01	21123.6	-0.1445	-7	16	14	1	2	0	0	A3G3+LacN1	A2G2F	1 x Core	2 x Core	1 x Core	0.000889534
21123.5	0.5	0.05	21123.6	-0.1445	-7	16	14	1	2	0	0	A3G3+LacN1	A2G2F	unmodified	2 x Core	2 x Core	4.40363e-05
21125.5	1.6																0
21135.5	1.4																0
21137.5	2.3																0
21149.5	0.3	88.43	21149.7	-0.1485	-7	16	15	0	0	1	0	A3G3	A2G1	2 x Core	2 x Core	2 x Core	0.0467296
21149.5	0.3	11.57	21149.7	-0.1485	-7	16	15	0	0	1	0	A3G3+LacN1	A2G1	2 x Core	2 x Core	1 x Core	0.006114
21154.5	2																0
21164.5	0.2	88.43	21164.7	-0.1653	-8	16	15	0	1	0	0	A3G3	A2G1	2 x Core	2 x Core	2 x Core	0.0311531
21164.5	0.2	11.57	21164.7	-0.1653	-8	16	15	0	1	0	0	A3G3+LacN1	A2G1	2 x Core	2 x Core	1 x Core	0.004076
21165.5	0.2	88.43	21165.7	-0.1851	-9	16	15	0	1	1	0	A3G3	A2G1	2 x Core	2 x Core	2 x Core	0.0311531
21165.5	0.2	11.57	21165.7	-0.1851	-9	16	15	0	1	1	0	A3G3+LacN1	A2G1	2 x Core	2 x Core	1 x Core	0.004076
21175.5	0.3																0
21175.5	0.6																0
21186.5	0.1																0
21187.5	0.3																0
21198.5	0.3																0
21203.5	0.5																0
21206.5	4.3																0
21208.4	0.6																0
21212.7	0.3																0
21223.5	1.7																0
21237.5	7.6	55.05	21237.7	-0.2038	-10	16	14	2	0	0	0	A2G2F	A2G2F	2 x Core	2 x Core	2 x Core	0.736957
21237.5	7.6	35.6	21237.7	-0.2038	-10	16	14	2	0	0	0	A3G3F	A2G2F	2 x Core	2 x Core	1 x Core	0.476579
21237.5	7.6	8.94	21237.7	-0.2038	-10	16	14	2	0	0	0	A3G3F+LacN1	A2G2F	1 x Core	2 x Core	1 x Core	0.11968
21237.5	7.6	0.42	21237.7	-0.2038	-10	16	14	2	0	0	0	A3G3F+LacN1	A2G2F	unmodified	2 x Core	2 x Core	0.00562256
21238.6	8.7	55.05	21238.7	-0.1581	-7	16	14	2	0	1	0	A2G2F	A2G2F	2 x Core	2 x Core	2 x Core	0.843622
21238.6	8.7	35.6	21238.7	-0.1581	-7	16	14	2	0	1	0	A3G3F	A2G2F	2 x Core	2 x Core	1 x Core	0.545557
21238.6	8.7	8.94	21238.7	-0.1581	-7	16	14	2	0	1	0	A3G3F+LacN1	A2G2F	1 x Core	2 x Core	1 x Core	0.137002
21238.6	8.7	0.42	21238.7	-0.1581	-7	16	14	2	0	1	0	A3G3F+LacN1	A2G2F	unmodified	2 x Core	2 x Core	0.00643635
21252.6	2																0
21254.6	3.2	55.05	21254.7	-0.1514	-7	16	14	2	1	1	0	A2G2F	A2G2F	2 x Core	2 x Core	2 x Core	0.310298
21254.6	3.2	35.6	21254.7	-0.1514	-7	16	14	2	1	1	0	A3G3F	A2G2F	2 x Core	2 x Core	1 x Core	0.200665
21254.6	3.2	8.94	21254.7	-0.1514	-7	16	14	2	1	1	0	A3G3F+LacN1	A2G2F	1 x Core	2 x Core	1 x Core	0.0503917
21254.6	3.2	0.42	21254.7	-0.1514	-7	16	14	2	1	1	0	A3G3F+LacN1	A2G2F	unmodified	2 x Core	2 x Core	0.00236739
21263.7	0.2																0
21269.5	1.5	55.05	21269.7	-0.159	-7	16	14	2	2	0	0	A2G2F	A2G2F	2 x Core	2 x Core	2 x Core	0.145452
21269.5	1.5	35.6	21269.7	-0.159	-7	16	14	2	2	0	0	A3G3F	A2G2F	2 x Core	2 x Core	1 x Core	0.0940616
21269.5	1.5	8.94	21269.7	-0.159	-7	16	14	2	2	0	0	A3G3F+LacN1	A2G2F	1 x Core	2 x Core	1 x Core	0.0236211
21269.5	1.5	0.42	21269.7	-0.159	-7	16	14	2	2	0	0	A3G3F+LacN1	A2G2F	unmodified	2 x Core	2 x Core	0.00110972
21275.6	0.1																0
21278.2	0.4																0
21285.6	1.3																0
21289.4	0.3																0
21290.5	0.1																0
21299.5	0.9																0
21320.6	0.9																0
21336.5	0.3																0
21342.6	0.1																0
21351.6	3.3																0
21368.6	0.5																0
21368.7	0.1																0
21372.6	0.2																0
21385.6	0.2																0
21394.6	0.2																0
21402.6	0.1																0
21439.6	0.2																0
21441.4	0.1																0
21457.6	7.5	88.43	21457.8	-0.1554	-7	17	15	1	0	1	0	A3G3	A2G2F	2 x Core	2 x Core	2 x Core	1.16824
21457.6	7.5	11.57	21457.8	-0.1554	-7	17	15	1	0	1	0	A3G3+LacN1	A2G2F	2 x Core	2 x Core	1 x Core	0.15285
21469.6	0.3																0
21472.6	1.1	88.43	21472.8	-0.1441	-7	17	15	1	1	0	0	A3G3	A2G2F	2 x Core	2 x Core	2 x Core	0.171342
21472.6	1.1	11.57	21472.8	-0.1441	-7	17	15	1	1	0	0	A3G3+LacN1	A2G2F	2 x Core	2 x Core	1 x Core	0.022418
21475.7	0.3																0
21477.6	0.3																0
21487.6	0.2																0
21498.7	0.2																0
21571.6	0.2																0
21571.7	0.1																0
21595.6	0.1																0
21600.7	0.1																0
21600.9	0.9																0
21603.5	3.8	53.88	21603.8	-0.3369	-16	17	15	2	0	1	0	A3G3F+LacN1	A2G2F	2 x Core	2 x Core	1 x Core	0.360647
21603.5	3.8	46.12	21603.8	-0.3369	-16	17	15	2	0	1	0	A3G3F	A2G2F	2 x Core	2 x Core	2 x Core	0.308705
21609.7	0.1																0
21615.7	0.3																0
21619.7	0.4	53.88	21619.8	-0.1219	-6	17	15	2	1	1	0	A3G3F+LacN1	A2G2F	2 x Core	2 x Core	1 x Core	0.0379628
21619.7	0.4	46.12	21619.8	-0.1219	-6	17	15	2	1	1	0	A3G3F	A2G2F	2 x Core	2 x Core	2 x Core	0.0324953
21623.7	0																0
21823.7	0.1																0
21967.8	0.2	100	21968	-0.1628	-7	18	16	2	0	0	0	A3G3F+LacN1	A2G2F	2 x Core	2 x Core	2 x Core	0.0352291
21990.8	0.1																0
22001.8	0.1																0
22013.7	0																0
22243.4	0.1																0
23306.3	0.1																0
23664.7	0.1																0
23679.2	0																0
25087.7	0.1																0
25191.6	0.1																0

## Sheet: meta data
Column name	Description
Exp. Mass [Da]	experimental (deconvoluted) monoisotopic mass
Relative Abundance [%]	peak height relative to the most intense peak
Hit Score	hit score as calculated by MoFi, indicates glycoform contribution to total peak height, totals 100 for each peak
Theo. Mass [Da]	theoretical mass of the annotation
Error [Da]	deviation of experimental and theoretical mass in Dalton
Error [ppm]	deviation of experimental and theoretical mass in parts per million
Hex	number of hexose (hex) residues in the glycan annotation
HexNAc	number of N-acetylhexosamine (HexNAc) residues in the glycan annotation
Neu5Ac	number of sialic acid (Neu5Gc) residues in the glycan annotation
Fuc	number of fucose (Fuc) residues in the glycan annotation
Oxidation	number of oxidations
OffBy+1	presence or absence of +1 Da deviation
OffBy-1	presence or absence of -1 Da deviation
N13	N-glycan at Asn13
N30	N-glycan at Asn30
O115-122	O-glycans at positions 115-122
O123-133	O-glycans at positions 123-133
O134-145	O-glycans at positions 134-145
Fractional Abundance [%]	abundance of glycoform relative to the total abundance in the spectrum
