# Supplementary material for: Exploring the Chemical Space of Protein Glycosylation in Noncovalent Protein Complexes: An Expedition along Different Structural Levels of Human Chorionic Gonadotropin by Employing Mass Spectrometry
Source: Anal Chem. 2021 Jul 21;93(30):10424–34. doi: 10.1021/acs.analchem.1c02199 (PMC8340079; doi:10.1021/acs.analchem.1c02199)
Supplement: Supplementary file 4 — ac1c02199_si_004.zip [file ac1c02199_si_004.zip › Annotations/Annotations_Ovitrelle_BA059433_Alpha.xlsx]

## Sheet: annotation alpha untreated
Exp. Mass [Da]	Relative Abundance [%]	Hit Score	Theo. Mass [Da]	Error [Da]	Error [ppm]	Hex	HexNAc	Neu5Ac	Fuc	Oxidation	OffBy+1	OffBy-1	N52	N78	Fractional Abundance [%]
11812.2	0.1	100	11812.2	0.0201	2	5	4	0	0	0	1	0	unmodified	A2G2	0.0200961
12102.3	0.2	100	12102.3	0.0109	1	5	4	1	0	0	0	0	unmodified	A2S1G1	0.0401922
12102.3	1.3	100	12102.3	0.0331	3	5	4	1	0	0	0	0	unmodified	A2S1G1	0.261249
12117.2	0.1														0
12118.3	0	100	12118.3	0.0417	3	5	4	1	0	1	0	0	unmodified	A2S1G1	0
12394.4	0.2	100	12394.4	0.0058	0	5	4	2	0	0	1	0	unmodified	A2S2	0.0401922
12394.4	2	100	12394.4	0.0162	1	5	4	2	0	0	1	0	unmodified	A2S2	0.401922
12394.4	0.6	100	12394.4	0.0196	2	5	4	2	0	0	1	0	unmodified	A2S2	0.120577
12409.4	0	100	12409.4	0.0071	1	5	4	2	0	1	0	0	unmodified	A2S2	0
12760.5	0														0
12784.5	0	100	12784.5	0.0106	1	11	4	0	0	0	1	0	M5	M6	0
13024.6	0														0
13027.6	0	82.38	13027.6	0.0149	1	10	6	0	0	0	0	0	M5	A2G2	0
13027.6	0	13.02	13027.6	0.0353	3	8	6	1	0	2	1	0	A1G1	A1S1	0
13027.6	0	3.6	13027.6	0.0149	1	10	6	0	0	0	0	0	M5-A1G1	A1G1	0
13027.6	0	1	13027.6	0.0149	1	10	6	0	0	0	0	0	M6	A2G1	0
13027.6	0	0	13027.6	0.0149	1	9	6	0	1	1	0	0	A2G0F	M6	0
13030.6	0														0
13048.6	0														0
13049.6	0.1	100	13049.6	0.0054	0	6	5	3	0	0	0	0	unmodified	A3S3	0.0200961
13068.6	0	100	13068.6	0.0131	1	9	7	0	0	0	0	0	A1G1	A2G2	0
13110.6	0.1	98.78	13110.6	-0.0626	-5	8	8	0	0	0	1	0	A2G1	A2G1	0.0198509
13110.6	0.1	1.22	13110.6	-0.0626	-5	7	8	0	1	1	1	0	A2G0F	A2G1	0.000245173
13117.6	0														0
13156.7	0.1	100	13156.6	0.0208	2	9	6	1	0	0	0	0	M5	A2S1G0	0.0200961
13193.6	0.1														0
13197.6	0	57.51	13197.7	-0.0303	-2	8	7	1	0	0	0	0	A1S1	A2G1	0
13197.6	0	42.16	13197.7	-0.0303	-2	8	7	1	0	0	0	0	A1G1	A2S1G0	0
13197.6	0	0.33	13197.7	-0.0303	-2	7	7	1	1	1	0	0	A2G0F	A1S1	0
13230.7	0.3	41.05	13230.7	0.047	4	8	7	1	0	2	1	0	A1S1	A2G1	0.0247484
13230.7	0.3	30.09	13230.7	0.047	4	8	7	1	0	2	1	0	A1G1	A2S1G0	0.0181408
13230.7	0.3	15.54	13230.7	0.0266	2	9	7	0	1	1	0	0	A2G2F	A1G1	0.00936881
13230.7	0.3	13.3	13230.7	0.0266	2	10	7	0	0	0	0	0	M5-A1G1	A2G1	0.00801835
13230.7	0.3	0.03	13230.7	0.0266	2	9	7	0	1	1	0	0	A2G0F	M5-A1G1	1.80865e-05
13231.7	0.1	53.82	13231.7	0.0169	1	9	7	0	1	1	1	0	A2G2F	A1G1	0.0108157
13231.7	0.1	46.07	13231.7	0.0169	1	10	7	0	0	0	1	0	M5-A1G1	A2G1	0.00925828
13231.7	0.1	0.11	13231.7	0.0169	1	9	7	0	1	1	1	0	A2G0F	M5-A1G1	2.21057e-05
13236.7	0														0
13243.7	0														0
13252.7	0														0
13255.7	0	100	13255.7	0.0099	1	8	8	0	1	0	0	0	A2G0F	A2G2	0
13263.7	0	100	13263.7	0.0283	2	10	7	0	0	2	1	0	M5-A1G1	A2G1	0
13266.7	0														0
13271.6	0.9	99.45	13271.7	-0.056	-4	9	8	0	0	0	0	0	A2G2	A2G1	0.17987
13271.6	0.9	0.55	13271.7	-0.056	-4	8	8	0	1	1	0	0	A2G0F	A2G2	0.000994757
13272.7	0	99.45	13272.7	-0.0077	-1	9	8	0	0	0	1	0	A2G2	A2G1	0
13272.7	0	0.55	13272.7	-0.0077	-1	8	8	0	1	1	1	0	A2G0F	A2G2	0
13277.7	0.1	83.72	13277.7	0.0259	2	11	5	1	0	0	0	0	M5	M5-A1S1	0.0168245
13277.7	0.1	16.28	13277.7	0.0259	2	11	5	1	0	0	0	0	A1S1	M7	0.00327165
13279.7	0.3														0
13286.7	0.1	90.97	13286.7	0.0558	4	8	6	2	0	0	1	0	A1S1	A1S1	0.0182814
13286.7	0.1	8.58	13286.7	0.0558	4	7	6	2	1	1	1	0	unmodified	A3S2G1F+LacN1	0.00172425
13286.7	0.1	0.45	13286.6	0.0935	7	14	4	0	0	1	1	0	M7	M7	9.04325e-05
13289.7	0														0
13294.7	0	83.72	13294.7	0.0643	5	11	5	1	0	1	1	0	M5	M5-A1S1	0
13294.7	0	16.28	13294.7	0.0643	5	11	5	1	0	1	1	0	A1S1	M7	0
13296.7	0														0
13302.7	0	90.97	13302.7	0.0495	4	8	6	2	0	1	1	0	A1S1	A1S1	0
13302.7	0	8.58	13302.7	0.0495	4	7	6	2	1	2	1	0	unmodified	A3S2G1F+LacN1	0
13302.7	0	0.45	13302.6	0.0873	7	14	4	0	0	2	1	0	M7	M7	0
13306.7	0														0
13308.7	0														0
13318.7	1.1	95.09	13318.7	0.0276	2	10	6	1	0	0	0	0	M5	A2S1G1	0.210203
13318.7	1.1	2.04	13318.7	0.0276	2	10	6	1	0	0	0	0	A1G1	M5-A1S1	0.00450957
13318.7	1.1	1.65	13318.7	0.048	4	8	6	2	0	2	1	0	A1S1	A1S1	0.00364744
13318.7	1.1	1.03	13318.7	0.0276	2	10	6	1	0	0	0	0	M5-A1G1	A1S1	0.00227689
13318.7	1.1	0.19	13318.7	0.0276	2	10	6	1	0	0	0	0	M6	A2S1G0	0.000420009
13321.7	0.3														0
13326.7	0	100	13326.7	0.0641	5	13	5	0	0	1	0	0	M5-A1G1	M7	0
13333.7	0														0
13335.7	0.1	96.6	13335.7	0.0437	3	10	6	1	0	1	1	0	M5	A2S1G1	0.0194128
13335.7	0.1	2.07	13335.7	0.0437	3	10	6	1	0	1	1	0	A1G1	M5-A1S1	0.000415989
13335.7	0.1	1.04	13335.7	0.0437	3	10	6	1	0	1	1	0	M5-A1G1	A1S1	0.000209
13335.7	0.1	0.19	13335.7	0.0437	3	10	6	1	0	1	1	0	M6	A2S1G0	3.81826e-05
13335.7	0.1	0.09	13335.7	0.0233	2	11	6	0	1	0	0	0	A2G2F	M6	1.80865e-05
13340.7	0.1														0
13343.7	0	100	13343.7	0.0269	2	13	5	0	0	2	1	0	M5-A1G1	M7	0
13353.8	0														0
13359.8	1.5	79.51	13359.7	0.0806	6	9	7	1	0	0	0	0	A1G1	A2S1G1	0.239676
13359.8	1.5	20.49	13359.7	0.0806	6	9	7	1	0	0	0	0	A2G2	A1S1	0.0617654
13364.7	0														0
13373.8	0														0
13377.7	0.1														0
13379.8	0.1														0
13391.7	0.1	79.51	13391.7	0.043	3	9	7	1	0	2	0	0	A1G1	A2S1G1	0.0159784
13391.7	0.1	20.49	13391.7	0.043	3	9	7	1	0	2	0	0	A2G2	A1S1	0.00411769
13394.8	0.2														0
13398.7	0.1														0
13399.7	0.1														0
13402.8	0.2	100	13402.8	-0.0078	-1	8	8	0	2	0	1	0	A2G0F	A2G2F	0.0401922
13404.7	0														0
13405.7	0														0
13416.7	0	99.19	13416.7	-0.0275	-2	8	8	1	0	1	0	0	A2G1	A2S1G0	0
13416.7	0	0.81	13416.7	-0.0275	-2	7	8	1	1	2	0	0	A2G0F	A2S1G0	0
13417.8	0.1	60.05	13417.7	0.0655	5	8	8	1	0	1	1	0	A2G1	A2S1G0	0.0120677
13417.8	0.1	39.35	13417.8	0.0451	3	9	8	0	1	0	0	0	A2G2F	A2G1	0.00790782
13417.8	0.1	0.49	13417.7	0.0655	5	7	8	1	1	2	1	0	A2G0F	A2S1G0	9.84709e-05
13417.8	0.1	0.11	13417.8	0.0451	3	8	8	0	2	1	0	0	A2G0F	A2G2F	2.21057e-05
13424.7	0	91.45	13424.7	0.0284	2	11	7	0	0	2	0	0	M5-A1G1	A2G2	0
13424.7	0	8.55	13424.7	0.0284	2	11	7	0	0	2	0	0	M5	A3G3	0
13433.8	4.2	97.66	13433.8	0.0102	1	10	8	0	0	0	0	0	A2G2	A2G2	0.824286
13433.8	4.2	0.95	13433.7	0.0306	2	8	8	1	0	2	1	0	A2G1	A2S1G0	0.00801835
13433.8	4.2	0.77	13433.8	0.0102	1	10	8	0	0	0	0	0	A1G1	A3G3	0.00649908
13433.8	4.2	0.62	13433.8	0.0102	1	9	8	0	1	1	0	0	A2G2F	A2G1	0.00523303
13433.8	4.2	0	13433.8	0.0102	1	8	8	0	2	2	0	0	A2G0F	A2G2F	0
13440.8	0.4	100	13440.7	0.0446	3	12	5	1	0	0	1	0	M6	M5-A1S1	0.0803844
13447.8	0.2														0
13449.8	0.4	98.6	13449.7	0.0461	3	10	8	0	0	1	0	0	A2G2	A2G2	0.0792591
13449.8	0.4	0.78	13449.7	0.0461	3	10	8	0	0	1	0	0	A1G1	A3G3	0.000626999
13449.8	0.4	0.63	13449.7	0.0461	3	9	8	0	1	2	0	0	A2G2F	A2G1	0.000506422
13450.8	0.2	98.6	13450.7	0.0077	1	10	8	0	0	1	1	0	A2G2	A2G2	0.0396295
13450.8	0.2	0.78	13450.7	0.0077	1	10	8	0	0	1	1	0	A1G1	A3G3	0.000313499
13450.8	0.2	0.63	13450.7	0.0077	1	9	8	0	1	2	1	0	A2G2F	A2G1	0.000253211
13454.8	0.1														0
13457.8	0.3														0
13462.8	0.1														0
13465.8	0.1	98.53	13465.7	0.0137	1	10	8	0	0	2	0	0	A2G2	A2G2	0.0198007
13465.8	0.1	0.78	13465.7	0.0137	1	10	8	0	0	2	0	0	A1G1	A3G3	0.00015675
13465.8	0.1	0.69	13465.7	0.009	1	10	6	1	1	0	1	0	M5	A2S1G1F	0.000138663
13470.8	0.2														0
13472.8	0.1	100	13472.7	0.1198	9	12	5	1	0	2	1	0	M6	M5-A1S1	0.0200961
13480.8	0.6	90.44	13480.7	0.0299	2	11	6	1	0	0	0	0	M6	A2S1G1	0.10905
13480.8	0.6	8.6	13480.7	0.0299	2	10	6	1	1	1	0	0	M5	A2S1G1F	0.0103696
13480.8	0.6	0.97	13480.7	0.0299	2	11	6	1	0	0	0	0	A2S1G0	M7	0.00116959
13484.8	0.1														0
13487.7	0.2														0
13491.8	0														0
13493.8	0														0
13495.7	0.1														0
13501.8	0.1														0
13505.7	0.1	39.3	13505.8	-0.0105	-1	8	7	2	0	1	1	0	A1S1	A2S1G0	0.00789777
13505.7	0.1	36.36	13505.8	-0.0309	-2	9	7	1	1	0	0	0	A1G1	A2S1G1F	0.00730695
13505.7	0.1	24.13	13505.8	-0.0309	-2	9	7	1	1	0	0	0	A2G2F	A1S1	0.00484919
13505.7	0.1	0.21	13505.8	-0.0309	-2	9	7	1	1	0	0	0	A2G0F	M5-A1S1	4.22018e-05
13505.8	0.1	39.3	13505.8	0.0348	3	8	7	2	0	1	1	0	A1S1	A2S1G0	0.00789777
13505.8	0.1	36.36	13505.8	0.0144	1	9	7	1	1	0	0	0	A1G1	A2S1G1F	0.00730695
13505.8	0.1	24.13	13505.8	0.0144	1	9	7	1	1	0	0	0	A2G2F	A1S1	0.00484919
13505.8	0.1	0.21	13505.8	0.0144	1	9	7	1	1	0	0	0	A2G0F	M5-A1S1	4.22018e-05
13509.8	0.1														0
13511.8	0														0
13521.8	2.8	26.16	13521.7	0.0419	3	8	7	2	0	2	1	0	A1S1	A2S1G0	0.1472
13521.8	2.8	24.2	13521.8	0.0215	2	9	7	1	1	1	0	0	A1G1	A2S1G1F	0.136171
13521.8	2.8	23.51	13521.8	0.0215	2	10	7	1	0	0	0	0	M5-A1S1	A2G1	0.132289
13521.8	2.8	16.06	13521.8	0.0215	2	9	7	1	1	1	0	0	A2G2F	A1S1	0.0903682
13521.8	2.8	9.93	13521.8	0.0215	2	10	7	1	0	0	0	0	M5-A1G1	A2S1G0	0.0558752
13521.8	2.8	0.14	13521.8	0.0215	2	9	7	1	1	1	0	0	A2G0F	M5-A1S1	0.000787768
13529.8	0.2	100	13529.7	0.0309	2	12	6	0	1	2	0	0	A2G2F	M7	0.0401922
13535.8	0.1														0
13539.8	0.3	100	13539.8	0.0494	4	11	7	0	1	0	1	0	M5-A1G1	A2G2F	0.0602883
13544.8	0.2														0
13546.8	0	100	13546.8	-0.0285	-2	8	8	1	1	0	0	0	A2G0F	A2S1G1	0
13546.8	0	100	13546.8	-0.0022	0	8	8	1	1	0	0	0	A2G0F	A2S1G1	0
13554.8	0.7	60.91	13554.8	0.0395	3	10	7	1	0	2	1	0	M5-A1S1	A2G1	0.0856838
13554.8	0.7	25.71	13554.8	0.0395	3	10	7	1	0	2	1	0	M5-A1G1	A2S1G0	0.036167
13554.8	0.7	9.29	13554.8	0.0191	1	11	7	0	1	1	0	0	M5-A1G1	A2G2F	0.0130685
13554.8	0.7	4.09	13554.8	0.0191	1	12	7	0	0	0	0	0	M6	A3G3	0.00575352
13561.8	2.8	100	13561.8	0.0277	2	7	6	3	1	0	1	0	A3S3F+LacN1	unmodified	0.562691
13569.8	0.1														0
13571.8	0.3	69.45	13571.8	0.0214	2	11	7	0	1	2	1	0	M5-A1G1	A2G2F	0.0418702
13571.8	0.3	30.55	13571.8	0.0214	2	12	7	0	0	1	1	0	M6	A3G3	0.0184181
13579.8	0.5	74.71	13579.8	0.0306	2	9	8	1	0	1	1	0	A2G1	A2S1G1	0.075069
13579.8	0.5	15.42	13579.8	0.0306	2	9	8	1	0	1	1	0	A2G2	A2S1G0	0.0154941
13579.8	0.5	9.17	13579.8	0.0102	1	10	8	0	1	0	0	0	A2G2F	A2G2	0.00921407
13579.8	0.5	0.7	13579.8	0.0306	2	8	8	1	1	2	1	0	A2G0F	A2S1G1	0.000703364
13587.8	0.3	100	13587.8	0.0201	1	12	7	0	0	2	1	0	M6	A3G3	0.0602883
13596.8	0.4	100	13596.8	-0.0162	-1	10	8	0	1	1	1	0	A2G2F	A2G2	0.0803844
13609.8	1.9	98.19	13609.8	0.0385	3	10	6	2	0	0	0	0	M5	A2S2	0.374915
13609.8	1.9	1.81	13609.8	0.0385	3	10	6	2	0	0	0	0	A1S1	M5-A1S1	0.00691105
13616.8	0.2														0
13624.8	0.2														0
13630.8	0														0
13631.8	0.1														0
13637.8	0.6	99.15	13637.8	-0.0344	-3	10	9	0	0	0	1	0	A2G1	A3G3	0.119552
13637.8	0.6	0.85	13637.8	-0.0344	-3	9	9	0	1	1	1	0	A2G0F	A3G3	0.0010249
13642.8	0	92.09	13642.8	0.0362	3	10	6	2	0	2	1	0	M5	A2S2	0
13642.8	0	5.55	13642.8	0.0158	1	12	6	1	0	0	0	0	M7	A2S1G1	0
13642.8	0	1.69	13642.8	0.0362	3	10	6	2	0	2	1	0	A1S1	M5-A1S1	0
13642.8	0	0.54	13642.8	0.0158	1	12	6	1	0	0	0	0	M5-A1G1	M5-A1S1	0
13642.8	0	0.13	13642.8	0.0158	1	11	6	1	1	1	0	0	M6	A2S1G1F	0
13650.8	3.5	55.27	13650.8	0.0282	2	9	7	2	0	0	0	0	A1G1	A2S2	0.388749
13650.8	3.5	44.73	13650.8	0.0282	2	9	7	2	0	0	0	0	A1S1	A2S1G1	0.314615
13658.8	0.4	89.27	13658.8	0.0298	2	12	6	1	0	1	0	0	M7	A2S1G1	0.0717592
13658.8	0.4	8.63	13658.8	0.0298	2	12	6	1	0	1	0	0	M5-A1G1	M5-A1S1	0.00693718
13658.8	0.4	2.1	13658.8	0.0298	2	11	6	1	1	2	0	0	M6	A2S1G1F	0.00168807
13666.9	0.3	55.27	13666.8	0.0692	5	9	7	2	0	1	0	0	A1G1	A2S2	0.0333214
13666.9	0.3	44.73	13666.8	0.0692	5	9	7	2	0	1	0	0	A1S1	A2S1G1	0.026967
13667.8	0.1	55.27	13667.8	0.0064	0	9	7	2	0	1	1	0	A1G1	A2S2	0.0111071
13667.8	0.1	44.73	13667.8	0.0064	0	9	7	2	0	1	1	0	A1S1	A2S1G1	0.00898899
13673.8	0.2														0
13675.9	0.3	91.18	13675.8	0.071	5	12	6	1	0	2	1	0	M7	A2S1G1	0.0549709
13675.9	0.3	8.82	13675.8	0.071	5	12	6	1	0	2	1	0	M5-A1G1	M5-A1S1	0.00531743
13683.8	1.6	43.04	13683.8	0.0425	3	9	7	2	0	2	1	0	A1G1	A2S2	0.13839
13683.8	1.6	34.84	13683.8	0.0425	3	9	7	2	0	2	1	0	A1S1	A2S1G1	0.112024
13683.8	1.6	14.32	13683.8	0.0221	2	11	7	1	0	0	0	0	M5-A1G1	A2S1G1	0.0460442
13683.8	1.6	6.13	13683.8	0.0221	2	11	7	1	0	0	0	0	A2G2	M5-A1S1	0.0197103
13683.8	1.6	1.67	13683.8	0.0221	2	11	7	1	0	0	0	0	M5	A3S1G2	0.00536968
13693.8	0.6	100	13693.9	-0.0194	-1	8	8	1	2	0	1	0	A2G0F	A2S1G1F	0.120577
13695.8	0														0
13702.9	0.5														0
13705.8	0	100	13705.8	0.0196	1	7	6	4	0	0	0	0	unmodified	A4S4	0
13709.8	0.2	65.73	13709.9	-0.04	-3	9	8	1	1	0	1	0	A2S1G1F	A2G1	0.0264183
13709.8	0.2	33.96	13709.9	-0.04	-3	9	8	1	1	0	1	0	A2G2F	A2S1G0	0.0136493
13709.8	0.2	0.31	13709.9	-0.04	-3	8	8	1	2	1	1	0	A2G0F	A2S1G1F	0.000124596
13710.9	0.7														0
13725.9	33.3	99.07	13725.8	0.0401	3	10	8	1	0	0	1	0	A2G2	A2S1G1	6.62977
13725.9	33.3	0.61	13725.8	0.0401	3	10	8	1	0	0	1	0	A1G1	A3S1G2	0.0408212
13725.9	33.3	0.13	13725.8	0.0401	3	9	8	1	1	1	1	0	A2S1G1F	A2G1	0.00869961
13725.9	33.3	0.1	13725.8	0.0401	3	10	8	1	0	0	1	0	A1S1	A3G3	0.006692
13725.9	33.3	0.07	13725.8	0.0401	3	9	8	1	1	1	1	0	A2G2F	A2S1G0	0.0046844
13725.9	33.3	0.01	13725.9	0.0197	1	10	8	0	2	0	0	0	A2G2F	A2G2F	0.0006692
13725.9	33.3	0	13725.8	0.0401	3	8	8	1	2	2	1	0	A2G0F	A2S1G1F	0
13739.9	1.4														0
13740.9	0.1	99.08	13740.8	0.0171	1	10	8	1	0	1	0	0	A2G2	A2S1G1	0.0199112
13740.9	0.1	0.61	13740.8	0.0171	1	10	8	1	0	1	0	0	A1G1	A3S1G2	0.000122586
13740.9	0.1	0.13	13740.8	0.0171	1	9	8	1	1	2	0	0	A2S1G1F	A2G1	2.61249e-05
13740.9	0.1	0.1	13740.8	0.0171	1	10	8	1	0	1	0	0	A1S1	A3G3	2.00961e-05
13740.9	0.1	0.07	13740.8	0.0171	1	9	8	1	1	2	0	0	A2G2F	A2S1G0	1.40673e-05
13741.9	1.6	99.07	13741.8	0.0112	1	10	8	1	0	1	1	0	A2G2	A2S1G1	0.318547
13741.9	1.6	0.61	13741.8	0.0112	1	10	8	1	0	1	1	0	A1G1	A3S1G2	0.00196138
13741.9	1.6	0.13	13741.8	0.0112	1	9	8	1	1	2	1	0	A2S1G1F	A2G1	0.000417999
13741.9	1.6	0.1	13741.8	0.0112	1	10	8	1	0	1	1	0	A1S1	A3G3	0.000321538
13741.9	1.6	0.07	13741.8	0.0112	1	9	8	1	1	2	1	0	A2G2F	A2S1G0	0.000225076
13741.9	1.6	0.01	13741.9	-0.0092	-1	10	8	0	2	1	0	0	A2G2F	A2G2F	3.21538e-05
13746.9	3.1														0
13751.9	0														0
13753.9	0.3														0
13754.9	0.2														0
13757.9	0	99.23	13757.8	0.0659	5	10	8	1	0	2	1	0	A2G2	A2S1G1	0
13757.9	0	0.62	13757.8	0.0659	5	10	8	1	0	2	1	0	A1G1	A3S1G2	0
13757.9	0	0.1	13757.8	0.0659	5	10	8	1	0	2	1	0	A1S1	A3G3	0
13757.9	0	0.04	13757.9	0.0455	3	12	8	0	0	0	0	0	M5-A1G1	A3G3	0
13757.9	0	0.01	13757.9	0.0455	3	10	8	0	2	2	0	0	A2G2F	A2G2F	0
13758.8	0.6	74.38	13758.9	-0.008	-1	12	8	0	0	0	1	0	M5-A1G1	A3G3	0.0896849
13758.8	0.6	25.62	13758.9	-0.008	-1	10	8	0	2	2	1	0	A2G2F	A2G2F	0.0308917
13759.9	0.6														0
13760.9	0.7														0
13766.9	0.8														0
13768.9	0.5														0
13769.9	0.7														0
13777.9	1														0
13778.8	0.4														0
13787.8	0.1	90.08	13787.8	0.0063	0	11	6	2	0	1	0	0	M6	A2S2	0.0181026
13787.8	0.1	9.92	13787.8	0.0063	0	10	6	2	1	2	0	0	M5	A2S2F	0.00199353
13788.9	0.9	89.12	13788.8	0.028	2	11	6	2	0	1	1	0	M6	A2S2	0.161187
13788.9	0.9	9.82	13788.8	0.028	2	10	6	2	1	2	1	0	M5	A2S2F	0.0177609
13788.9	0.9	1.06	13788.9	0.0076	1	12	6	1	1	0	0	0	A2S1G1F	M7	0.00191717
13796.9	0.1	52.08	13796.9	-0.0064	0	9	7	2	1	0	0	0	A1G1	A2S2F	0.0104661
13796.9	0.1	47.92	13796.9	-0.0064	0	9	7	2	1	0	0	0	A2S1G1F	A1S1	0.00963006
13797.9	0.8	52.08	13797.9	-0.0052	0	9	7	2	1	0	1	0	A1G1	A2S2F	0.0837284
13797.9	0.8	47.92	13797.9	-0.0052	0	9	7	2	1	0	1	0	A2S1G1F	A1S1	0.0770404
13798.8	0	100	13798.9	-0.04	-3	11	9	0	0	0	0	0	A2G2	A3G3	0
13807.9	0.9														0
13813.9	7.6	39.92	13813.9	0.0079	1	9	7	2	1	1	1	0	A1G1	A2S2F	0.6097
13813.9	7.6	36.73	13813.9	0.0079	1	9	7	2	1	1	1	0	A2S1G1F	A1S1	0.560979
13813.9	7.6	23.36	13813.9	0.0079	1	10	7	2	0	0	1	0	M5-A1S1	A2S1G0	0.356778
13823.9	0														0
13826.9	0.9														0
13829.9	0.2	31.67	13829.9	0.0428	3	9	7	2	1	2	1	0	A1G1	A2S2F	0.0127289
13829.9	0.2	29.14	13829.9	0.0428	3	9	7	2	1	2	1	0	A2S1G1F	A1S1	0.011712
13829.9	0.2	18.53	13829.9	0.0428	3	10	7	2	0	1	1	0	M5-A1S1	A2S1G0	0.00744762
13829.9	0.2	11.71	13829.9	0.0224	2	11	7	1	1	0	0	0	A2G2F	M5-A1S1	0.00470651
13829.9	0.2	8.26	13829.9	0.0224	2	11	7	1	1	0	0	0	M5-A1G1	A2S1G1F	0.00331988
13829.9	0.2	0.7	13829.9	0.0224	2	11	7	1	1	0	0	0	A3S1G2F	M5	0.000281346
13834.9	0.5														0
13835.9	0.5														0
13842.9	1														0
13844.9	0.6	100	13844.9	0.0555	4	10	7	2	0	2	0	0	M5-A1S1	A2S1G0	0.120577
13845.9	0	37.32	13845.9	0.0583	4	10	7	2	0	2	1	0	M5-A1S1	A2S1G0	0
13845.9	0	23.58	13845.9	0.0379	3	11	7	1	1	1	0	0	A2G2F	M5-A1S1	0
13845.9	0	21.04	13845.9	0.0379	3	12	7	1	0	0	0	0	M6	A3S1G2	0
13845.9	0	16.65	13845.9	0.0379	3	11	7	1	1	1	0	0	M5-A1G1	A2S1G1F	0
13845.9	0	1.4	13845.9	0.0379	3	11	7	1	1	1	0	0	A3S1G2F	M5	0
13850.9	5.2														0
13857.9	0.1														0
13861.9	0.9	37.62	13861.9	0.0026	0	11	7	1	1	2	0	0	A2G2F	M5-A1S1	0.0680414
13861.9	0.9	33.58	13861.9	0.0026	0	12	7	1	0	1	0	0	M6	A3S1G2	0.0607345
13861.9	0.9	26.56	13861.9	0.0026	0	11	7	1	1	2	0	0	M5-A1G1	A2S1G1F	0.0480377
13861.9	0.9	2.24	13861.9	0.0026	0	11	7	1	1	2	0	0	A3S1G2F	M5	0.00405138
13864.9	0														0
13870.9	1.7	44.48	13870.9	0.0039	0	9	8	2	0	1	1	0	A2G1	A2S2	0.151959
13870.9	1.7	23.48	13870.9	-0.0165	-1	10	8	1	1	0	0	0	A2G2F	A2S1G1	0.0802156
13870.9	1.7	23.4	13870.9	0.0039	0	9	8	2	0	1	1	0	A2S1G0	A2S1G1	0.0799423
13870.9	1.7	8.12	13870.9	-0.0165	-1	10	8	1	1	0	0	0	A2S1G1F	A2G2	0.0277407
13870.9	1.7	0.48	13870.9	0.0039	0	8	8	2	1	2	1	0	A2G0F	A2S2	0.00163984
13870.9	1.7	0.05	13870.9	-0.0165	-1	10	8	1	1	0	0	0	A3S1G2F	A1G1	0.000170817
13877.9	0	100	13877.9	0.0215	2	12	7	1	0	2	0	0	M6	A3S1G2	0
13878.9	0.3	100	13878.9	0.0061	0	12	7	1	0	2	1	0	M6	A3S1G2	0.0602883
13885.9	0.9	65.53	13885.9	0.0224	2	9	8	2	0	2	0	0	A2G1	A2S2	0.118521
13885.9	0.9	34.47	13885.9	0.0224	2	9	8	2	0	2	0	0	A2S1G0	A2S1G1	0.0623442
13886.9	0.3	44.69	13886.9	0.0012	0	9	8	2	0	2	1	0	A2G1	A2S2	0.0269429
13886.9	0.3	23.6	13886.9	-0.0192	-1	10	8	1	1	1	0	0	A2G2F	A2S1G1	0.014228
13886.9	0.3	23.51	13886.9	0.0012	0	9	8	2	0	2	1	0	A2S1G0	A2S1G1	0.0141738
13886.9	0.3	8.15	13886.9	-0.0192	-1	10	8	1	1	1	0	0	A2S1G1F	A2G2	0.0049135
13886.9	0.3	0.05	13886.9	-0.0192	-1	10	8	1	1	1	0	0	A3S1G2F	A1G1	3.01442e-05
13891.9	0.1														0
13892.9	0.1														0
13898.9	0.6														0
13907.9	1.2														0
13915	0														0
13920.9	0.5														0
13922.9	0														0
13928.9	1.5	89.35	13928.9	-0.0174	-1	10	9	1	0	0	1	0	A2G1	A3S1G2	0.269338
13928.9	1.5	9.76	13928.9	-0.0174	-1	10	9	1	0	0	1	0	A2S1G0	A3G3	0.0294207
13928.9	1.5	0.89	13928.9	-0.0174	-1	9	9	1	1	1	1	0	A2G0F	A3S1G2	0.00268283
13936.9	0														0
13936.9	0.3														0
13940.9	0.4														0
13942.9	3	99.94	13942.9	0.0342	2	9	7	3	0	0	1	0	A1S1	A2S2	0.602522
13942.9	3	0.06	13942.9	0.0138	1	9	7	2	2	0	0	0	A2S2F2	A1G1	0.00036173
13958	0.8	100	13957.9	0.052	4	9	7	3	0	1	0	0	A1S1	A2S2	0.160769
13966.9	0.6	90.9	13966.9	0.0474	3	12	6	2	0	2	1	0	M7	A2S2	0.109604
13966.9	0.6	9.1	13966.9	0.0474	3	12	6	2	0	2	1	0	M5-A1S1	M5-A1S1	0.0109725
13968.9	0														0
13974.9	3.2	47.43	13974.9	0.0472	3	9	7	3	0	2	1	0	A1S1	A2S2	0.305011
13974.9	3.2	26.6	13974.9	0.0268	2	11	7	2	0	0	0	0	M5-A1S1	A2S1G1	0.171058
13974.9	3.2	21.21	13974.9	0.0268	2	11	7	2	0	0	0	0	M5-A1G1	A2S2	0.136396
13974.9	3.2	4.74	13974.9	0.0268	2	11	7	2	0	0	0	0	M5	A3S2G1	0.0304818
13974.9	3.2	0.03	13974.9	0.0268	2	9	7	2	2	2	0	0	A2S2F2	A1G1	0.000192923
13975.9	0	50.59	13975.9	-0.0058	0	11	7	2	0	0	1	0	M5-A1S1	A2S1G1	0
13975.9	0	40.34	13975.9	-0.0058	0	11	7	2	0	0	1	0	M5-A1G1	A2S2	0
13975.9	0	9.02	13975.9	-0.0058	0	11	7	2	0	0	1	0	M5	A3S2G1	0
13975.9	0	0.05	13975.9	-0.0058	0	9	7	2	2	2	1	0	A2S2F2	A1G1	0
13984.9	1.1	100	13985	-0.0152	-1	8	8	2	2	0	1	0	A2G0F	A2S2F	0.221057
13987.9	0														0
13994	1														0
13996.9	0														0
14002	1.9														0
14017	85.9	51.39	14016.9	0.0497	4	10	8	2	0	0	1	0	A2S1G1	A2S1G1	8.87123
14017	85.9	47.66	14016.9	0.0497	4	10	8	2	0	0	1	0	A2G2	A2S2	8.22734
14017	85.9	0.59	14016.9	0.0497	4	10	8	2	0	0	1	0	A1G1	A3S2G1	0.101849
14017	85.9	0.24	14016.9	0.0497	4	10	8	2	0	0	1	0	A1S1	A3S1G2	0.0414301
14017	85.9	0.06	14016.9	0.0497	4	9	8	2	1	1	1	0	A2G1	A2S2F	0.0103575
14017	85.9	0.04	14016.9	0.0497	4	9	8	2	1	1	1	0	A2S1G1F	A2S1G0	0.00690502
14017	85.9	0.02	14017	0.0293	2	10	8	1	2	0	0	0	A2G2F	A2S1G1F	0.00345251
14017	85.9	0	14016.9	0.0497	4	8	8	2	2	2	1	0	A2G0F	A2S2F	0
14031	2.3														0
14032.9	8.5	51.39	14032.9	0.0027	0	10	8	2	0	1	1	0	A2S1G1	A2S1G1	0.877828
14032.9	8.5	47.66	14032.9	0.0027	0	10	8	2	0	1	1	0	A2G2	A2S2	0.814114
14032.9	8.5	0.59	14032.9	0.0027	0	10	8	2	0	1	1	0	A1G1	A3S2G1	0.0100782
14032.9	8.5	0.24	14032.9	0.0027	0	10	8	2	0	1	1	0	A1S1	A3S1G2	0.00409961
14032.9	8.5	0.06	14032.9	0.0027	0	9	8	2	1	2	1	0	A2G1	A2S2F	0.0010249
14032.9	8.5	0.04	14032.9	0.0027	0	9	8	2	1	2	1	0	A2S1G1F	A2S1G0	0.000683268
14032.9	8.5	0.02	14033	-0.0177	-1	10	8	1	2	1	0	0	A2G2F	A2S1G1F	0.000341634
14038	5														0
14040.9	2	100	14040.9	0.0301	2	13	7	1	0	2	1	0	M7	A3S1G2	0.401922
14041.9	0.2														0
14048	2.1	51.45	14047.9	0.0316	2	10	8	2	0	2	0	0	A2S1G1	A2S1G1	0.217128
14048	2.1	47.72	14047.9	0.0316	2	10	8	2	0	2	0	0	A2G2	A2S2	0.201387
14048	2.1	0.59	14047.9	0.0316	2	10	8	2	0	2	0	0	A1G1	A3S2G1	0.00248991
14048	2.1	0.24	14047.9	0.0316	2	10	8	2	0	2	0	0	A1S1	A3S1G2	0.00101284
14049.9	2.9	67.55	14050	-0.0059	0	12	8	1	0	0	1	0	M5-A1G1	A3S1G2	0.393673
14049.9	2.9	17.59	14050	-0.0059	0	12	8	1	0	0	1	0	M5-A1S1	A3G3	0.102512
14049.9	2.9	14.85	14050	-0.0059	0	10	8	1	2	2	1	0	A2G2F	A2S1G1F	0.0865439
14058	5.4														0
14066.9	0														0
14069.9	3														0
14073.9	0	100	14074	-0.037	-3	10	9	1	1	0	0	0	A3S1G2F	A2G1	0
14078.9	2.4														0
14089.9	4.1	67.97	14090	-0.0321	-2	11	9	1	0	0	0	0	A2G2	A3S1G2	0.560032
14089.9	4.1	31.9	14090	-0.0321	-2	11	9	1	0	0	0	0	A3G3	A2S1G1	0.262837
14089.9	4.1	0.13	14090	-0.0321	-2	10	9	1	1	1	0	0	A3S1G2F	A2G1	0.00107112
14097	0.9	95.28	14096.9	0.0146	1	12	6	2	1	1	1	0	A2S2F	M7	0.172328
14097	0.9	4.72	14096.9	0.0146	1	11	6	2	2	2	1	0	A2S2F2	M6	0.00853683
14104	9	100	14104	0.0177	1	9	7	3	1	1	0	0	A1S1	A2S2F	1.80865
14112	0.8	100	14111.9	0.0245	2	12	6	2	1	2	0	0	A2S2F	M7	0.160769
14113	0	100	14112.9	0.028	2	12	6	2	1	2	1	0	A2S2F	M7	0
14113.9	1														0
14120	1.4	100	14120	0.036	3	9	7	3	1	2	0	0	A1S1	A2S2F	0.281346
14123	0.8	68.06	14123	-0.006	0	11	9	1	0	2	1	0	A2G2	A3S1G2	0.109419
14123	0.8	31.94	14123	-0.006	0	11	9	1	0	2	1	0	A3G3	A2S1G1	0.0513496
14131	2.2														0
14132	0.1														0
14140	5.3														0
14146	0	99.84	14146	-0.0026	0	9	8	3	0	0	1	0	A2S1G0	A2S2	0
14146	0	0.16	14146	-0.023	-2	9	8	2	2	0	0	0	A2S2F2	A2G1	0
14148.6	0														0
14149	1.5														0
14150.9	0.1														0
14156	0.5														0
14159	0.4														0
14162	2.2	34.65	14162	-0.0298	-2	10	8	2	1	0	0	0	A2S1G1F	A2S1G1	0.153193
14162	2.2	30.43	14162	-0.0298	-2	10	8	2	1	0	0	0	A2G2F	A2S2	0.134535
14162	2.2	25.29	14162	-0.0094	-1	9	8	3	0	1	1	0	A2S1G0	A2S2	0.111811
14162	2.2	9.36	14162	-0.0298	-2	10	8	2	1	0	0	0	A2G2	A2S2F	0.0413819
14162	2.2	0.16	14162	-0.0298	-2	10	8	2	1	0	0	0	A1G1	A3S2G1F	0.000707383
14162	2.2	0.07	14162	-0.0298	-2	10	8	2	1	0	0	0	A3S1G2F	A1S1	0.00030948
14162	2.2	0.04	14162	-0.0298	-2	9	8	2	2	1	0	0	A2S2F2	A2G1	0.000176846
14170	0.5	98.93	14170	0.0083	1	12	7	2	0	2	1	0	M6	A3S2G1	0.0994054
14170	0.5	1.07	14170	-0.0121	-1	13	7	1	1	1	0	0	A3S1G2F	M7	0.00107514
14178	2.3	34.65	14178	0.0018	0	10	8	2	1	1	0	0	A2S1G1F	A2S1G1	0.160156
14178	2.3	30.43	14178	0.0018	0	10	8	2	1	1	0	0	A2G2F	A2S2	0.140651
14178	2.3	25.29	14178	0.0222	2	9	8	3	0	2	1	0	A2S1G0	A2S2	0.116893
14178	2.3	9.36	14178	0.0018	0	10	8	2	1	1	0	0	A2G2	A2S2F	0.0432629
14178	2.3	0.16	14178	0.0018	0	10	8	2	1	1	0	0	A1G1	A3S2G1F	0.000739537
14178	2.3	0.07	14178	0.0018	0	10	8	2	1	1	0	0	A3S1G2F	A1S1	0.000323547
14178	2.3	0.04	14178	0.0018	0	9	8	2	2	2	0	0	A2S2F2	A2G1	0.000184884
14178	0	34.65	14178	0.038	3	10	8	2	1	1	0	0	A2S1G1F	A2S1G1	0
14178	0	30.43	14178	0.038	3	10	8	2	1	1	0	0	A2G2F	A2S2	0
14178	0	25.29	14178	0.0584	4	9	8	3	0	2	1	0	A2S1G0	A2S2	0
14178	0	9.36	14178	0.038	3	10	8	2	1	1	0	0	A2G2	A2S2F	0
14178	0	0.16	14178	0.038	3	10	8	2	1	1	0	0	A1G1	A3S2G1F	0
14178	0	0.07	14178	0.038	3	10	8	2	1	1	0	0	A3S1G2F	A1S1	0
14178	0	0.04	14178	0.038	3	9	8	2	2	2	0	0	A2S2F2	A2G1	0
14188	0.9														0
14198	3.1														0
14204	0	100	14204	0.0044	0	9	9	2	1	0	1	0	A2G0F	A3S2G1	0
14210	0.7														0
14218	2.5														0
14226	0.7	100	14226	-0.0056	0	12	6	2	2	0	0	0	A2S2F2	M7	0.140673
14227	0	62.55	14227	0.0094	1	12	8	1	1	2	0	0	A3S1G2F	M5-A1G1	0
14227	0	37.45	14227	0.0046	0	12	6	2	2	0	1	0	A2S2F2	M7	0
14235	1.4	77.87	14235	0.009	1	10	9	2	0	1	0	0	A2G1	A3S2G1	0.219084
14235	1.4	20.54	14235	0.009	1	10	9	2	0	1	0	0	A2S1G0	A3S1G2	0.0577884
14235	1.4	0.91	14235	0.009	1	9	9	2	1	2	0	0	A2G0F	A3S2G1	0.00256024
14235	1.4	0.68	14235	0.0042	0	9	7	3	2	0	1	0	A2S2F2	A1S1	0.00191315
14242	0.3	100	14242	-0.0092	-1	12	6	2	2	1	0	0	A2S2F2	M7	0.0602883
14242	0	100	14242	0.0179	1	12	6	2	2	1	0	0	A2S2F2	M7	0
14249	0.9														0
14258	0.8	100	14258	0.0137	1	12	6	2	2	2	0	0	A2S2F2	M7	0.160769
14265	0														0
14266	3.2	87.54	14266	0.0293	2	11	7	3	0	0	0	0	M5-A1S1	A2S2	0.562948
14266	3.2	12.36	14266	0.0293	2	11	7	3	0	0	0	0	M5	A3S3	0.0794841
14266	3.2	0.1	14266	0.0293	2	9	7	3	2	2	0	0	A2S2F2	A1S1	0.000643076
14278	1.4														0
14285	0.2														0
14291.1	2.5	100	14291	0.0089	1	9	8	3	1	0	0	0	A2S2F	A2S1G0	0.502403
14307.1	100	98.9	14307	0.0422	3	10	8	3	0	0	0	0	A2S1G1	A2S2	19.8751
14307.1	100	0.54	14307	0.0422	3	10	8	3	0	0	0	0	A1S1	A3S2G1	0.108519
14307.1	100	0.53	14307	0.0422	3	10	8	3	0	0	0	0	A1G1	A3S3	0.106509
14307.1	100	0.04	14307	0.0422	3	9	8	3	1	1	0	0	A2S2F	A2S1G0	0.00803844
14308	0	98.81	14308	0.01	1	10	8	3	0	0	1	0	A2S1G1	A2S2	0
14308	0	0.54	14308	0.01	1	10	8	3	0	0	1	0	A1S1	A3S2G1	0
14308	0	0.53	14308	0.01	1	10	8	3	0	0	1	0	A1G1	A3S3	0
14308	0	0.04	14308	0.01	1	9	8	3	1	1	1	0	A2S2F	A2S1G0	0
14308	0	0.03	14308.1	-0.0104	-1	10	8	2	2	0	0	0	A2S2F2	A2G2	0
14308	0	0.03	14308.1	-0.0104	-1	10	8	2	2	0	0	0	A2G2F	A2S2F	0
14308	0	0.02	14308.1	-0.0104	-1	10	8	2	2	0	0	0	A2S1G1F	A2S1G1F	0
14323.1	11.2	98.9	14323	0.0338	2	10	8	3	0	1	0	0	A2S1G1	A2S2	2.22601
14323.1	11.2	0.54	14323	0.0338	2	10	8	3	0	1	0	0	A1S1	A3S2G1	0.0121541
14323.1	11.2	0.53	14323	0.0338	2	10	8	3	0	1	0	0	A1G1	A3S3	0.0119291
14323.1	11.2	0.04	14323	0.0338	2	9	8	3	1	2	0	0	A2S2F	A2S1G0	0.000900306
14323.1	4	98.9	14323	0.0408	3	10	8	3	0	1	0	0	A2S1G1	A2S2	0.795002
14323.1	4	0.54	14323	0.0408	3	10	8	3	0	1	0	0	A1S1	A3S2G1	0.00434076
14323.1	4	0.53	14323	0.0408	3	10	8	3	0	1	0	0	A1G1	A3S3	0.00426038
14323.1	4	0.04	14323	0.0408	3	9	8	3	1	2	0	0	A2S2F	A2S1G0	0.000321538
14330.1	8.2														0
14332	1.3	100	14332	0.0217	2	13	7	2	0	2	1	0	M7	A3S2G1	0.261249
14340.1	5.6	98.45	14340	0.0461	3	10	8	3	0	2	1	0	A2S1G1	A2S2	1.10794
14340.1	5.6	0.53	14340	0.0461	3	10	8	3	0	2	1	0	A1S1	A3S2G1	0.00596453
14340.1	5.6	0.52	14340	0.0461	3	10	8	3	0	2	1	0	A1G1	A3S3	0.00585199
14340.1	5.6	0.25	14340	0.0257	2	12	8	2	0	0	0	0	M5-A1G1	A3S2G1	0.00281346
14340.1	5.6	0.16	14340	0.0257	2	12	8	2	0	0	0	0	M5-A1S1	A3S1G2	0.00180061
14340.1	5.6	0.03	14340	0.0257	2	10	8	2	2	2	0	0	A2S2F2	A2G2	0.000337615
14340.1	5.6	0.03	14340	0.0257	2	10	8	2	2	2	0	0	A2G2F	A2S2F	0.000337615
14340.1	5.6	0.02	14340	0.0257	2	10	8	2	2	2	0	0	A2S1G1F	A2S1G1F	0.000225076
14341	0.2	51.01	14341	-0.014	-1	12	8	2	0	0	1	0	M5-A1G1	A3S2G1	0.0205021
14341	0.2	31.59	14341	-0.014	-1	12	8	2	0	0	1	0	M5-A1S1	A3S1G2	0.0126967
14341	0.2	6.91	14341	-0.014	-1	10	8	2	2	2	1	0	A2S2F2	A2G2	0.00277728
14341	0.2	6.43	14341	-0.014	-1	10	8	2	2	2	1	0	A2G2F	A2S2F	0.00258436
14341	0.2	4.06	14341	-0.014	-1	10	8	2	2	2	1	0	A2S1G1F	A2S1G1F	0.0016318
14349.1	7.5	100	14349.1	-0.0209	-1	9	9	2	2	0	0	0	A2G0F	A3S2G1F	1.50721
14360	4.1														0
14368	2.7														0
14381	11.6	45.84	14381.1	-0.0272	-2	11	9	2	0	0	0	0	A2S1G1	A3S1G2	1.0686
14381	11.6	44.56	14381.1	-0.0272	-2	11	9	2	0	0	0	0	A2G2	A3S2G1	1.03876
14381	11.6	9.48	14381.1	-0.0272	-2	11	9	2	0	0	0	0	A3G3	A2S2	0.220993
14381	11.6	0.08	14381.1	-0.0272	-2	10	9	2	1	1	0	0	A2G1	A3S2G1F	0.00186492
14381	11.6	0.04	14381.1	-0.0272	-2	10	9	2	1	1	0	0	A3S1G2F	A2S1G0	0.00093246
14381	11.6	0	14381.1	-0.0272	-2	9	9	2	2	2	0	0	A2G0F	A3S2G1F	0
14387.1	0.4														0
14394.1	3.7														0
14404.1	2.8														0
14412	1.3	77.18	14412.1	-0.0228	-2	11	7	3	1	0	0	0	M5-A1S1	A2S2F	0.201632
14412	1.3	22.82	14412.1	-0.0228	-2	11	7	3	1	0	0	0	M5	A3S3F	0.0596171
14421.1	2.4														0
14430	0.1														0
14430.1	2.9														0
14437.1	0.1	100	14437.1	-0.0325	-2	9	8	3	2	0	0	0	A2S2F2	A2S1G0	0.0200961
14438.7	0														0
14439.6	0.1														0
14441	0.3														0
14443.1	0.9														0
14451.1	0.8														0
14453.1	2.3	59.79	14453.1	-0.0133	-1	10	8	3	1	0	0	0	A2S1G1F	A2S2	0.276356
14453.1	2.3	39.58	14453.1	-0.0133	-1	10	8	3	1	0	0	0	A2S2F	A2S1G1	0.182943
14453.1	2.3	0.33	14453.1	-0.0133	-1	10	8	3	1	0	0	0	A1G1	A3S3F	0.00152529
14453.1	2.3	0.24	14453.1	-0.0133	-1	10	8	3	1	0	0	0	A1S1	A3S2G1F	0.00110931
14453.1	2.3	0.06	14453.1	-0.0133	-1	9	8	3	2	1	0	0	A2S2F2	A2S1G0	0.000277326
14458.1	0.2														0
14461.1	0.4	98.37	14461.1	0.0047	0	12	7	3	0	2	1	0	M6	A3S3	0.0790742
14461.1	0.4	1.63	14461.1	-0.0157	-1	13	7	2	1	1	0	0	A3S2G1F	M7	0.00131027
14469.1	2.7	59.79	14469.1	0.0061	0	10	8	3	1	1	0	0	A2S1G1F	A2S2	0.324418
14469.1	2.7	39.58	14469.1	0.0061	0	10	8	3	1	1	0	0	A2S2F	A2S1G1	0.214759
14469.1	2.7	0.33	14469.1	0.0061	0	10	8	3	1	1	0	0	A1G1	A3S3F	0.00179056
14469.1	2.7	0.24	14469.1	0.0061	0	10	8	3	1	1	0	0	A1S1	A3S2G1F	0.00130223
14469.1	2.7	0.06	14469.1	0.0061	0	9	8	3	2	2	0	0	A2S2F2	A2S1G0	0.000325557
14470.1	0	59.79	14470.1	-0.0028	0	10	8	3	1	1	1	0	A2S1G1F	A2S2	0
14470.1	0	39.58	14470.1	-0.0028	0	10	8	3	1	1	1	0	A2S2F	A2S1G1	0
14470.1	0	0.33	14470.1	-0.0028	0	10	8	3	1	1	1	0	A1G1	A3S3F	0
14470.1	0	0.24	14470.1	-0.0028	0	10	8	3	1	1	1	0	A1S1	A3S2G1F	0
14470.1	0	0.06	14470.1	-0.0028	0	9	8	3	2	2	1	0	A2S2F2	A2S1G0	0
14470.1	0	0.01	14470.1	-0.0232	-2	10	8	2	3	1	0	0	A2S2F2	A2G2F	0
14479.1	0.7														0
14489.1	3.8														0
14499.1	0.8														0
14508.1	2.2														0
14516.1	0.7														0
14525.1	1.2														0
14534.1	0.8														0
14543.1	0.6	24.35	14543.1	0.0343	2	10	9	3	0	2	1	0	A2G1	A3S3	0.0293604
14543.1	0.6	20.54	14543.1	0.0139	1	11	9	2	1	1	0	0	A3S1G2F	A2S1G1	0.0247664
14543.1	0.6	19.32	14543.1	0.0139	1	11	9	2	1	1	0	0	A2G2F	A3S2G1	0.0232954
14543.1	0.6	14.22	14543.1	0.0343	2	10	9	3	0	2	1	0	A2S1G0	A3S2G1	0.017146
14543.1	0.6	11.1	14543.1	0.0139	1	11	9	2	1	1	0	0	A2S1G1F	A3S1G2	0.013384
14543.1	0.6	8.76	14543.1	0.0139	1	11	9	2	1	1	0	0	A2G2	A3S2G1F	0.0105625
14543.1	0.6	1.56	14543.1	0.0139	1	11	9	2	1	1	0	0	A2S2F	A3G3	0.001881
14543.1	0.6	0.15	14543.1	0.0139	1	11	9	2	1	1	0	0	A1G1	A3S2G1F+LacN1	0.000180865
14545.1	0.2														0
14555.1	0.9														0
14566.1	0.8														0
14574.1	0.3	59.29	14574.1	-0.0052	0	11	7	3	2	1	0	0	A2S2F2	M5-A1S1	0.035745
14574.1	0.3	40.71	14574.1	-0.0052	0	12	7	3	1	0	0	0	M6	A3S3F	0.0245434
14575.1	0.1	59.29	14575.1	-0.0062	0	11	7	3	2	1	1	0	A2S2F2	M5-A1S1	0.011915
14575.1	0.1	40.71	14575.1	-0.0062	0	12	7	3	1	0	1	0	M6	A3S3F	0.00818113
14583.1	1.3														0
14597.1	0														0
14598.2	42	98.87	14598.1	0.0472	3	10	8	4	0	0	0	0	A2S2	A2S2	8.34499
14598.2	42	1.13	14598.1	0.0472	3	10	8	4	0	0	0	0	A1S1	A3S3	0.0953761
14611.1	1														0
14614.2	5.5	98.87	14614.1	0.0309	2	10	8	4	0	1	0	0	A2S2	A2S2	1.0928
14614.2	5.5	1.13	14614.1	0.0309	2	10	8	4	0	1	0	0	A1S1	A3S3	0.0124897
14618.2	3	100	14618.2	-0.0018	0	12	10	1	1	1	1	0	A3S1G2F	A3G3	0.602883
14622.1	1.3	100	14622.1	0.0273	2	13	7	3	0	2	0	0	M7	A3S3	0.261249
14624.1	0														0
14627.1	1.9														0
14632.2	0.9	41.44	14632.1	0.0174	1	12	8	3	0	0	1	0	M5-A1S1	A3S2G1	0.0749505
14632.2	0.9	27.72	14632.1	0.0174	1	12	8	3	0	0	1	0	M5-A1G1	A3S3	0.0501358
14632.2	0.9	25.12	14632.1	0.0174	1	10	8	3	2	2	1	0	A2S2F2	A2S1G1	0.0454333
14632.2	0.9	5.71	14632.1	0.0174	1	10	8	3	2	2	1	0	A2S1G1F	A2S2F	0.0103274
14633.1	0.4	100	14633.2	-0.0338	-2	12	10	1	1	2	0	0	A3S1G2F	A3G3	0.0803844
14634.1	0.4	100	14634.2	-0.0232	-2	12	10	1	1	2	1	0	A3S1G2F	A3G3	0.0803844
14640.2	4	100	14640.2	-0.0201	-1	9	9	3	2	0	0	0	A2G0F	A3S3F	0.803844
14647.1	0.1	59.92	14647.1	-0.0376	-3	12	8	3	0	1	0	0	M5-A1S1	A3S2G1	0.0120416
14647.1	0.1	40.08	14647.1	-0.0376	-3	12	8	3	0	1	0	0	M5-A1G1	A3S3	0.00805452
14648.1	0.8	59.89	14648.1	-0.0196	-1	12	8	3	0	1	1	0	M5-A1S1	A3S2G1	0.0962845
14648.1	0.8	40.07	14648.1	-0.0196	-1	12	8	3	0	1	1	0	M5-A1G1	A3S3	0.0644201
14648.1	0.8	0.04	14648.2	-0.04	-3	13	8	2	1	0	0	0	M6	A3S2G1F+LacN1	6.43076e-05
14650.1	0														0
14655.1	2.1														0
14659.1	0.1														0
14660.1	0.1														0
14663.1	0.5	59.92	14663.1	-0.0082	-1	12	8	3	0	2	0	0	M5-A1S1	A3S2G1	0.0602079
14663.1	0.5	40.08	14663.1	-0.0082	-1	12	8	3	0	2	0	0	M5-A1G1	A3S3	0.0402726
14672.1	19.5	49.57	14672.2	-0.0305	-2	11	9	3	0	0	0	0	A2S1G1	A3S2G1	1.94252
14672.1	19.5	25.82	14672.2	-0.0305	-2	11	9	3	0	0	0	0	A3S1G2	A2S2	1.01182
14672.1	19.5	24.52	14672.2	-0.0305	-2	11	9	3	0	0	0	0	A2G2	A3S3	0.960875
14672.1	19.5	0.06	14672.2	-0.0305	-2	10	9	3	1	1	0	0	A2G1	A3S3F	0.00235124
14672.1	19.5	0.03	14672.2	-0.0305	-2	10	9	3	1	1	0	0	A2S1G0	A3S2G1F	0.00117562
14672.1	19.5	0	14672.2	-0.0305	-2	9	9	3	2	2	0	0	A2G0F	A3S3F	0
14680.2	1.1	100	14680.1	0.0162	1	13	8	2	1	2	0	0	M6	A3S2G1F+LacN1	0.221057
14688.2	4	49.57	14688.2	0.0264	2	11	9	3	0	1	0	0	A2S1G1	A3S2G1	0.398466
14688.2	4	25.82	14688.2	0.0264	2	11	9	3	0	1	0	0	A3S1G2	A2S2	0.207553
14688.2	4	24.52	14688.2	0.0264	2	11	9	3	0	1	0	0	A2G2	A3S3	0.197103
14688.2	4	0.06	14688.2	0.0264	2	10	9	3	1	2	0	0	A2G1	A3S3F	0.000482307
14688.2	4	0.03	14688.2	0.0264	2	10	9	3	1	2	0	0	A2S1G0	A3S2G1F	0.000241153
14696.2	1.8														0
14696.2	0.3														0
14704.2	0.5	49.61	14704.2	0.037	3	11	9	3	0	2	0	0	A2S1G1	A3S2G1	0.0498484
14704.2	0.5	25.84	14704.2	0.037	3	11	9	3	0	2	0	0	A3S1G2	A2S2	0.0259642
14704.2	0.5	24.54	14704.2	0.037	3	11	9	3	0	2	0	0	A2G2	A3S3	0.0246579
14706.2	0.9	54.67	14706.2	-0.026	-2	11	9	2	2	2	1	0	A2G2F	A3S2G1F	0.0988789
14706.2	0.9	26.21	14706.2	-0.026	-2	11	9	2	2	2	1	0	A3S1G2F	A2S1G1F	0.0474047
14706.2	0.9	19.13	14706.2	-0.026	-2	11	9	2	2	2	1	0	A2S2F2	A3G3	0.0345995
14711.1	0.1														0
14714.2	1.9	100	14714.2	-0.0384	-3	10	10	2	2	0	0	0	A2G0F	A3S2G1F+LacN1	0.381826
14724.2	0														0
14726.2	1.1														0
14736.1	0.8	100	14736.2	-0.0279	-2	13	7	3	1	0	0	0	M7	A3S3F	0.160769
14745.2	2.1	99.2	14745.2	0.0059	0	10	8	4	1	0	1	0	A2S2F	A2S2	0.418642
14745.2	2.1	0.72	14745.2	0.0059	0	10	8	4	1	0	1	0	A1S1	A3S3F	0.00303853
14745.2	2.1	0.08	14745.2	-0.0145	-1	10	8	3	3	0	0	0	A2S2F2	A2S1G1F	0.000337615
14752.2	0.1	100	14752.2	-0.0181	-1	13	7	3	1	1	0	0	M7	A3S3F	0.0200961
14759.2	1.5														0
14767.2	0.6														0
14777.5	0	46.15	14777.2	0.2923	20	12	8	3	1	0	0	0	M5-A1S1	A3S2G1F	0
14777.5	0	41.61	14777.2	0.2923	20	12	8	3	1	0	0	0	M5-A1G1	A3S3F	0
14777.5	0	10.24	14777.2	0.2923	20	10	8	3	3	2	0	0	A2S2F2	A2S1G1F	0
14777.5	0	2	14777.2	0.2923	20	12	8	3	1	0	0	0	A3S3F+LacN1	M5	0
14780.2	1.8														0
14790.2	0.2														0
14797.2	0.8														0
14807.2	0.2														0
14809.2	0	51.42	14809.2	0.009	1	12	8	3	1	2	0	0	M5-A1S1	A3S2G1F	0
14809.2	0	46.36	14809.2	0.009	1	12	8	3	1	2	0	0	M5-A1G1	A3S3F	0
14809.2	0	2.22	14809.2	0.009	1	12	8	3	1	2	0	0	A3S3F+LacN1	M5	0
14818.2	0.9	21.18	14818.2	-0.0283	-2	11	9	3	1	0	0	0	A3S1G2F	A2S2	0.0383072
14818.2	0.9	20.07	14818.2	-0.0283	-2	11	9	3	1	0	0	0	A2S1G1F	A3S2G1	0.0362996
14818.2	0.9	19.99	14818.2	-0.0283	-2	11	9	3	1	0	0	0	A3S2G1F	A2S1G1	0.0361549
14818.2	0.9	13.86	14818.2	-0.0283	-2	11	9	3	1	0	0	0	A2G2F	A3S3	0.0250679
14818.2	0.9	9.44	14818.2	-0.0079	-1	10	9	4	0	1	1	0	A2S1G0	A3S3	0.0170737
14818.2	0.9	8.82	14818.2	-0.0283	-2	11	9	3	1	0	0	0	A2G2	A3S3F	0.0159523
14818.2	0.9	6.48	14818.2	-0.0283	-2	11	9	3	1	0	0	0	A2S2F	A3S1G2	0.0117201
14818.2	0.9	0.11	14818.2	-0.0283	-2	11	9	3	1	0	0	0	A1S1	A3S2G1F+LacN1	0.000198951
14818.2	0.9	0.05	14818.2	-0.0283	-2	11	9	3	1	0	0	0	A3S3F+LacN1	A1G1	9.04325e-05
14818.3	0	21.18	14818.2	0.0345	2	11	9	3	1	0	0	0	A3S1G2F	A2S2	0
14818.3	0	20.07	14818.2	0.0345	2	11	9	3	1	0	0	0	A2S1G1F	A3S2G1	0
14818.3	0	19.99	14818.2	0.0345	2	11	9	3	1	0	0	0	A3S2G1F	A2S1G1	0
14818.3	0	13.86	14818.2	0.0345	2	11	9	3	1	0	0	0	A2G2F	A3S3	0
14818.3	0	9.44	14818.2	0.0549	4	10	9	4	0	1	1	0	A2S1G0	A3S3	0
14818.3	0	8.82	14818.2	0.0345	2	11	9	3	1	0	0	0	A2G2	A3S3F	0
14818.3	0	6.48	14818.2	0.0345	2	11	9	3	1	0	0	0	A2S2F	A3S1G2	0
14818.3	0	0.11	14818.2	0.0345	2	11	9	3	1	0	0	0	A1S1	A3S2G1F+LacN1	0
14818.3	0	0.05	14818.2	0.0345	2	11	9	3	1	0	0	0	A3S3F+LacN1	A1G1	0
14826.2	0.1	100	14826.2	-0.0127	-1	14	8	2	1	1	0	0	M7	A3S2G1F+LacN1	0.0200961
14827.2	0	100	14827.2	0.0112	1	14	8	2	1	1	1	0	M7	A3S2G1F+LacN1	0
14835.2	0.3	23.39	14835.2	0.0062	0	11	9	3	1	1	1	0	A3S1G2F	A2S2	0.0141014
14835.2	0.3	22.16	14835.2	0.0062	0	11	9	3	1	1	1	0	A2S1G1F	A3S2G1	0.0133599
14835.2	0.3	22.07	14835.2	0.0062	0	11	9	3	1	1	1	0	A3S2G1F	A2S1G1	0.0133056
14835.2	0.3	15.3	14835.2	0.0062	0	11	9	3	1	1	1	0	A2G2F	A3S3	0.00922411
14835.2	0.3	9.74	14835.2	0.0062	0	11	9	3	1	1	1	0	A2G2	A3S3F	0.00587208
14835.2	0.3	7.16	14835.2	0.0062	0	11	9	3	1	1	1	0	A2S2F	A3S1G2	0.00431664
14835.2	0.3	0.12	14835.2	0.0062	0	11	9	3	1	1	1	0	A1S1	A3S2G1F+LacN1	7.2346e-05
14835.2	0.3	0.05	14835.2	0.0062	0	11	9	3	1	1	1	0	A3S3F+LacN1	A1G1	3.01442e-05
14845.2	0.1														0
14854.2	0.7														0
14866.3	0.1														0
14875.3	0.3														0
14882.2	0.1														0
14891.3	0.6	92.88	14891.2	0.0087	1	10	8	4	2	0	1	0	A2S2F2	A2S2	0.111992
14891.3	0.6	7.12	14891.2	0.0087	1	10	8	4	2	0	1	0	A2S2F	A2S2F	0.00858506
14902.2	0.1														0
14905.3	0.1														0
14907.1	0	92.88	14907.2	-0.1052	-7	10	8	4	2	1	1	0	A2S2F2	A2S2	0
14907.1	0	7.12	14907.2	-0.1052	-7	10	8	4	2	1	1	0	A2S2F	A2S2F	0
14913.2	0.1														0
14914.2	0														0
14919.4	0.1														0
14922.3	0.3	49.56	14922.2	0.078	5	12	8	4	0	0	0	0	M5-A1S1	A3S3	0.0298789
14922.3	0.3	44.53	14922.2	0.078	5	10	8	4	2	2	0	0	A2S2F2	A2S2	0.0268464
14922.3	0.3	3.41	14922.2	0.078	5	10	8	4	2	2	0	0	A2S2F	A2S2F	0.00205583
14922.3	0.3	2.5	14922.2	0.078	5	12	8	4	0	0	0	0	M5	A4S4	0.00150721
14931.3	0.1														0
14932.2	0.1														0
14939.3	0	95.17	14939.2	0.0283	2	12	8	4	0	1	1	0	M5-A1S1	A3S3	0
14939.3	0	4.81	14939.2	0.0283	2	12	8	4	0	1	1	0	M5	A4S4	0
14939.3	0	0.02	14939.3	0.0078	1	13	8	3	1	0	0	0	A3S3F+LacN1	M6	0
14944.2	0.1														0
14947.2	0.3	100	14947.3	-0.0687	-5	10	9	4	1	0	0	0	A2S1G0	A3S3F	0.0602883
14951.2	0														0
14963.3	17.6	52.36	14963.3	0.0179	1	11	9	4	0	0	0	0	A2S1G1	A3S3	1.85193
14963.3	17.6	47.47	14963.3	0.0179	1	11	9	4	0	0	0	0	A2S2	A3S2G1	1.67897
14963.3	17.6	0.13	14963.3	0.0179	1	11	9	4	0	0	0	0	A1G1	A4S4	0.00459799
14963.3	17.6	0.04	14963.3	0.0179	1	10	9	4	1	1	0	0	A2S1G0	A3S3F	0.00141477
14977.3	0.1														0
14980.3	2.6	52.24	14980.3	0.0534	4	11	9	4	0	1	1	0	A2S1G1	A3S3	0.272953
14980.3	2.6	47.36	14980.3	0.0534	4	11	9	4	0	1	1	0	A2S2	A3S2G1	0.247455
14980.3	2.6	0.13	14980.3	0.0534	4	11	9	4	0	1	1	0	A1G1	A4S4	0.000679249
14980.3	2.6	0.09	14980.3	0.033	2	11	9	3	2	1	0	0	A2S2F2	A3S1G2	0.000470249
14980.3	2.6	0.06	14980.3	0.033	2	11	9	3	2	1	0	0	A2G2F	A3S3F	0.000313499
14980.3	2.6	0.06	14980.3	0.033	2	11	9	3	2	1	0	0	A2S1G1F	A3S2G1F	0.000313499
14980.3	2.6	0.04	14980.3	0.0534	4	10	9	4	1	2	1	0	A2S1G0	A3S3F	0.000209
14980.3	2.6	0.03	14980.3	0.033	2	11	9	3	2	1	0	0	A3S1G2F	A2S2F	0.00015675
14982.3	1.1														0
14988.3	0.5														0
14996.4	0.5	52.26	14996.3	0.1364	9	11	9	4	0	2	1	0	A2S1G1	A3S3	0.0525111
14996.4	0.5	47.38	14996.3	0.1364	9	11	9	4	0	2	1	0	A2S2	A3S2G1	0.0476077
14996.4	0.5	0.13	14996.3	0.1364	9	11	9	4	0	2	1	0	A1G1	A4S4	0.000130625
14996.4	0.5	0.09	14996.3	0.116	8	11	9	3	2	2	0	0	A2S2F2	A3S1G2	9.04325e-05
14996.4	0.5	0.06	14996.3	0.116	8	11	9	3	2	2	0	0	A2G2F	A3S3F	6.02883e-05
14996.4	0.5	0.06	14996.3	0.116	8	11	9	3	2	2	0	0	A2S1G1F	A3S2G1F	6.02883e-05
14996.4	0.5	0.03	14996.3	0.116	8	11	9	3	2	2	0	0	A3S1G2F	A2S2F	3.01442e-05
15003.3	1														0
15005.3	0.5														0
15016.3	0.2														0
15026.3	0.1														0
15037.3	1.3	82.01	15037.3	-0.0052	0	12	10	3	0	0	0	0	A3S1G2	A3S2G1	0.214251
15037.3	1.3	17.12	15037.3	-0.0052	0	12	10	3	0	0	0	0	A3G3	A3S3	0.0447259
15037.3	1.3	0.56	15037.3	-0.01	-1	10	8	4	3	0	1	0	A2S2F2	A2S2F	0.001463
15037.3	1.3	0.18	15037.3	-0.0052	0	11	10	3	1	1	0	0	A3S3F+LacN1	A2G1	0.000470249
15037.3	1.3	0.13	15037.3	-0.0052	0	11	10	3	1	1	0	0	A2S1G0	A3S2G1F+LacN1	0.000339624
15038.3	0.2	82.32	15038.3	0	0	12	10	3	0	0	1	0	A3S1G2	A3S2G1	0.0330862
15038.3	0.2	17.18	15038.3	0	0	12	10	3	0	0	1	0	A3G3	A3S3	0.00690502
15038.3	0.2	0.19	15038.3	-0.0204	-1	12	10	2	2	0	0	0	A2G2F	A3S2G1F+LacN1	7.63652e-05
15038.3	0.2	0.18	15038.3	0	0	11	10	3	1	1	1	0	A3S3F+LacN1	A2G1	7.2346e-05
15038.3	0.2	0.13	15038.3	0	0	11	10	3	1	1	1	0	A2S1G0	A3S2G1F+LacN1	5.22499e-05
15048.3	0.4														0
15049.3	0.2														0
15061.3	0.5														0
15068.3	0	75.78	15068.3	-0.0363	-2	12	8	4	1	0	0	0	M5-A1S1	A3S3F	0
15068.3	0	24.22	15068.3	-0.0363	-2	10	8	4	3	2	0	0	A2S2F2	A2S2F	0
15070.3	0.1	82.57	15070.3	-0.0327	-2	12	10	3	0	2	1	0	A3S1G2	A3S2G1	0.0165934
15070.3	0.1	17.24	15070.3	-0.0327	-2	12	10	3	0	2	1	0	A3G3	A3S3	0.00346457
15070.3	0.1	0.19	15070.3	-0.0531	-4	12	10	2	2	2	0	0	A2G2F	A3S2G1F+LacN1	3.81826e-05
15076.3	0.1														0
15078.3	0.2														0
15087.2	0.3														0
15090.3	0.1														0
15098.3	0.1														0
15100.3	0.1	85.18	15100.3	-0.0186	-1	12	8	4	1	2	0	0	M5-A1S1	A3S3F	0.0171179
15100.3	0.1	14.82	15100.3	-0.0186	-1	13	8	4	0	1	0	0	M6	A4S4	0.00297824
15109.3	0.6	30.83	15109.3	-0.0218	-1	11	9	4	1	0	0	0	A3S2G1F	A2S2	0.0371738
15109.3	0.6	26.65	15109.3	-0.0218	-1	11	9	4	1	0	0	0	A2S1G1F	A3S3	0.0321337
15109.3	0.6	23.65	15109.3	-0.0218	-1	11	9	4	1	0	0	0	A2S1G1	A3S3F	0.0285164
15109.3	0.6	18.78	15109.3	-0.0218	-1	11	9	4	1	0	0	0	A2S2F	A3S2G1	0.0226443
15109.3	0.6	0.09	15109.3	-0.0218	-1	11	9	4	1	0	0	0	A3S3F+LacN1	A1S1	0.000108519
15118.3	0	100	15118.3	-0.0288	-2	14	8	3	1	1	1	0	A3S3F+LacN1	M7	0
15127.3	0.2														0
15128.4	0.1														0
15136.3	0														0
15145.3	0.5														0
15147.4	0														0
15155.3	0														0
15165.3	0.2														0
15184.3	0.1	41.26	15184.4	-0.0484	-3	12	10	3	1	0	1	0	A3S1G2F	A3S2G1	0.00829166
15184.3	0.1	28.12	15184.4	-0.0484	-3	12	10	3	1	0	1	0	A2S1G1	A3S2G1F+LacN1	0.00565103
15184.3	0.1	17.96	15184.4	-0.0484	-3	12	10	3	1	0	1	0	A3S2G1F	A3S1G2	0.00360926
15184.3	0.1	9.54	15184.4	-0.0484	-3	12	10	3	1	0	1	0	A3S3F+LacN1	A2G2	0.00191717
15184.3	0.1	3.11	15184.4	-0.0484	-3	12	10	3	1	0	1	0	A3G3	A3S3F	0.000624989
15238.5	0														0
15254.5	4.2	99.66	15254.4	0.1666	11	11	9	5	0	0	0	0	A2S2	A3S3	0.841167
15254.5	4.2	0.34	15254.4	0.1666	11	11	9	5	0	0	0	0	A1S1	A4S4	0.00286972
15272.4	0.6	64.29	15272.4	0.0445	3	11	9	4	2	1	1	0	A2S2F2	A3S2G1	0.0775187
15272.4	0.6	21.62	15272.4	0.0445	3	11	9	4	2	1	1	0	A2S1G1F	A3S3F	0.0260687
15272.4	0.6	14.08	15272.4	0.0445	3	11	9	4	2	1	1	0	A2S2F	A3S2G1F	0.0169772
15279.4	0.1	100	15279.3	0.0305	2	14	8	4	0	2	1	0	M7	A4S4	0.0200961
15281.4	0.1														0
15282.4	0.1														0
15288.4	0	55.48	15288.4	0.0125	1	11	9	4	2	2	1	0	A2S2F2	A3S2G1	0
15288.4	0	18.66	15288.4	0.0125	1	11	9	4	2	2	1	0	A2S1G1F	A3S3F	0
15288.4	0	13.71	15288.4	0.0125	1	13	9	4	0	0	1	0	M5-A1G1	A4S4	0
15288.4	0	12.15	15288.4	0.0125	1	11	9	4	2	2	1	0	A2S2F	A3S2G1F	0
15293.4	0.2														0
15294.4	0.2														0
15301.4	0.1														0
15310.4	0.1														0
15311.4	0.1														0
15328.4	1.6	46.37	15328.4	0.016	1	12	10	4	0	0	0	0	A3S1G2	A3S3	0.149097
15328.4	1.6	31.64	15328.4	0.016	1	12	10	4	0	0	0	0	A3S2G1	A3S2G1	0.101735
15328.4	1.6	21.87	15328.4	0.016	1	12	10	4	0	0	0	0	A2G2	A4S4	0.0703203
15328.4	1.6	0.12	15328.4	0.016	1	11	10	4	1	1	0	0	A3S3F+LacN1	A2S1G0	0.000385845
15339.4	0.1														0
15341.4	0.1														0
15348.4	0.2														0
15356.4	0														0
15364.4	0														0
15367.4	0														0
15378.4	0														0
15399.4	0														0
15414.5	0														0
15619.7	0.7	50.28	15619.5	0.2317	15	12	10	5	0	0	0	0	A2S1G1	A4S4	0.0707303
15619.7	0.7	49.72	15619.5	0.2317	15	12	10	5	0	0	0	0	A3S2G1	A3S3	0.0699425
20487.4	0.1														0
20847.6	0.1														0
22107	0.1														0
28614.1	0														0

## Sheet: annotation alpha desialylated
Exp. Mass [Da]	Relative Abundance [%]	Hit Score	Theo. Mass [Da]	Error [Da]	Error [ppm]	Hex	HexNAc	Fuc	Oxidation	OffBy+1	OffBy-1	N52	N78	Fractional Abundance [%]
11340.3	0													0
11812.1	0.8	100	11812.2	-0.0707	-6	5	4	0	0	1	0	unmodified	A2G2	0.474497
11813.1	0.1													0
11828.1	0	100	11828.2	-0.0711	-6	5	4	0	1	1	0	unmodified	A2G2	0
12176.2	0	100	12176.3	-0.0735	-6	6	5	0	0	0	0	unmodified	A3G3	0
12177.2	0	100	12177.3	-0.1323	-11	6	5	0	0	1	0	unmodified	A3G3	0
12622.3	0.1	100	12622.4	-0.0917	-7	10	4	0	0	1	0	M5	M5	0.0593121
12662.4	0.1	100	12662.5	-0.0877	-7	9	5	0	0	0	0	M5	A1G1	0.0593121
12703.4	0.1	96.98	12703.5	-0.0668	-5	8	6	0	0	0	0	A1G1	A1G1	0.0575209
12703.4	0.1	3.02	12703.5	-0.0668	-5	7	6	1	1	0	0	unmodified	A3G3F+LacN1	0.00179123
12783.3	0	100	12783.5	-0.2009	-16	11	4	0	0	0	0	M5	M6	0
12784.4	0	100	12784.5	-0.0635	-5	11	4	0	0	1	0	M5	M6	0
12808.5	0													0
12814.5	0													0
12824.5	0.1	100	12824.5	-0.0632	-5	10	5	0	0	0	0	M6	A1G1	0.0593121
12831.4	0													0
12832.4	0													0
12840.5	0	100	12840.5	-0.0337	-3	10	5	0	1	0	0	M6	A1G1	0
12852.6	0													0
12858.7	0													0
12865.4	0.3	99.85	12865.5	-0.0912	-7	9	6	0	0	0	0	M5	A2G1	0.17767
12865.4	0.3	0.15	12865.5	-0.0912	-7	8	6	1	1	0	0	A2G0F	M5	0.000266905
12875.5	0													0
12884.4	0													0
12902.4	0.1													0
12904.4	0.1													0
12932.5	0													0
12937.8	0													0
12946.6	0.1	94.42	12946.5	0.0356	3	12	4	0	0	1	0	M5	M7	0.0560025
12946.6	0.1	5.58	12946.5	0.0356	3	12	4	0	0	1	0	M6	M6	0.00330962
12954.5	0													0
12976.4	0													0
12986.5	0.1	77.22	12986.6	-0.0324	-2	11	5	0	0	0	0	M5	M5-A1G1	0.0458008
12986.5	0.1	22.78	12986.6	-0.0324	-2	11	5	0	0	0	0	A1G1	M7	0.0135113
12987.5	0	77.22	12987.6	-0.0972	-7	11	5	0	0	1	0	M5	M5-A1G1	0
12987.5	0	22.78	12987.6	-0.0972	-7	11	5	0	0	1	0	A1G1	M7	0
12997.4	0													0
13006.5	0													0
13011.5	0	100	13011.6	-0.087	-7	9	6	1	0	0	0	A2G0F	M6	0
13027.5	1.4	97.26	13027.6	-0.117	-9	10	6	0	0	0	0	M5	A2G2	0.807618
13027.5	1.4	2.55	13027.6	-0.117	-9	10	6	0	0	0	0	M5-A1G1	A1G1	0.0211744
13027.5	1.4	0.18	13027.6	-0.117	-9	10	6	0	0	0	0	M6	A2G1	0.00149467
13027.5	1.4	0	13027.6	-0.117	-9	9	6	1	1	0	0	A2G0F	M6	0
13033.5	0													0
13034.5	0													0
13034.5	0													0
13043.5	0	97.26	13043.6	-0.042	-3	10	6	0	1	0	0	M5	A2G2	0
13043.5	0	2.55	13043.6	-0.042	-3	10	6	0	1	0	0	M5-A1G1	A1G1	0
13043.5	0	0.18	13043.6	-0.042	-3	10	6	0	1	0	0	M6	A2G1	0
13043.5	0	0	13043.6	-0.042	-3	9	6	1	2	0	0	A2G0F	M6	0
13044.5	0.1	97.26	13044.6	-0.04	-3	10	6	0	1	1	0	M5	A2G2	0.057687
13044.5	0.1	2.55	13044.6	-0.04	-3	10	6	0	1	1	0	M5-A1G1	A1G1	0.00151246
13044.5	0.1	0.18	13044.6	-0.04	-3	10	6	0	1	1	0	M6	A2G1	0.000106762
13044.5	0.1	0	13044.6	-0.04	-3	9	6	1	2	1	0	A2G0F	M6	0
13045.5	0													0
13052.5	0													0
13052.5	0													0
13052.5	0													0
13059.5	0	97.27	13059.6	-0.0554	-4	10	6	0	2	0	0	M5	A2G2	0
13059.5	0	2.55	13059.6	-0.0554	-4	10	6	0	2	0	0	M5-A1G1	A1G1	0
13059.5	0	0.18	13059.6	-0.0554	-4	10	6	0	2	0	0	M6	A2G1	0
13060.5	0	97.27	13060.6	-0.0729	-6	10	6	0	2	1	0	M5	A2G2	0
13060.5	0	2.55	13060.6	-0.0729	-6	10	6	0	2	1	0	M5-A1G1	A1G1	0
13060.5	0	0.18	13060.6	-0.0729	-6	10	6	0	2	1	0	M6	A2G1	0
13061.5	0.1													0
13068.5	3	100	13068.6	-0.1142	-9	9	7	0	0	0	0	A1G1	A2G2	1.77936
13085.6	0.3	100	13085.6	-0.0636	-5	9	7	0	1	1	0	A1G1	A2G2	0.177936
13092.5	0.1													0
13094.5	0	100	13094.7	-0.1291	-10	7	8	1	0	1	0	A2G0F	A2G1	0
13102.5	0.1													0
13103.6	0													0
13109.5	0.3	99.17	13109.6	-0.115	-9	8	8	0	0	0	0	A2G1	A2G1	0.17646
13109.5	0.3	0.83	13109.6	-0.115	-9	7	8	1	1	0	0	A2G0F	A2G1	0.00147687
13112.5	0													0
13118.5	0													0
13119.5	0													0
13123.5	0	100	13123.6	-0.0476	-4	13	4	0	1	0	0	M6	M7	0
13126.5	0	99.17	13126.6	-0.1152	-9	8	8	0	1	1	0	A2G1	A2G1	0
13126.5	0	0.83	13126.6	-0.1152	-9	7	8	1	2	1	0	A2G0F	A2G1	0
13126.6	0	99.17	13126.6	-0.0866	-7	8	8	0	1	1	0	A2G1	A2G1	0
13126.6	0	0.83	13126.6	-0.0866	-7	7	8	1	2	1	0	A2G0F	A2G1	0
13128.4	0													0
13131.5	0													0
13132.6	0													0
13140.5	0	100	13140.6	-0.0549	-4	13	4	0	2	1	0	M6	M7	0
13141.6	0.1	100	13141.6	-0.0605	-5	8	8	0	2	0	0	A2G1	A2G1	0.0593121
13144.6	0													0
13149.5	0.1	100	13149.6	-0.0892	-7	12	5	0	0	1	0	M6	M5-A1G1	0.0593121
13158.6	0													0
13159.5	0													0
13162.6	0													0
13167.5	0													0
13169.5	0													0
13170.7	0													0
13172.5	0													0
13174.6	0	99.94	13174.7	-0.0884	-7	10	6	1	0	1	0	M5	A2G2F	0
13174.6	0	0.06	13174.7	-0.0884	-7	10	6	1	0	1	0	A2G0F	M7	0
13177.6	0													0
13180.6	0.1	100	13180.6	-0.0339	-3	12	5	0	2	0	0	M6	M5-A1G1	0.0593121
13189.5	0.5	88.92	13189.6	-0.0991	-8	11	6	0	0	0	0	M6	A2G2	0.263702
13189.5	0.5	10.03	13189.6	-0.0991	-8	10	6	1	1	0	0	M5	A2G2F	0.029745
13189.5	0.5	1.04	13189.6	-0.0991	-8	11	6	0	0	0	0	A2G1	M7	0.00308423
13189.5	0.5	0.01	13189.6	-0.0991	-8	10	6	1	1	0	0	A2G0F	M7	2.96561e-05
13197.6	0													0
13198.6	0													0
13201.5	0													0
13205.6	0	88.92	13205.6	-0.0564	-4	11	6	0	1	0	0	M6	A2G2	0
13205.6	0	10.03	13205.6	-0.0564	-4	10	6	1	2	0	0	M5	A2G2F	0
13205.6	0	1.04	13205.6	-0.0564	-4	11	6	0	1	0	0	A2G1	M7	0
13205.6	0	0.01	13205.6	-0.0564	-4	10	6	1	2	0	0	A2G0F	M7	0
13210.5	0													0
13214.6	0.1	99.88	13214.7	-0.0863	-7	9	7	1	0	0	0	A1G1	A2G2F	0.059241
13214.6	0.1	0.12	13214.7	-0.0863	-7	9	7	1	0	0	0	A2G0F	M5-A1G1	7.11746e-05
13218.6	0													0
13222.6	0	98.84	13222.6	-0.0697	-5	11	6	0	2	1	0	M6	A2G2	0
13222.6	0	1.16	13222.6	-0.0697	-5	11	6	0	2	1	0	A2G1	M7	0
13230.6	6.5	68.74	13230.7	-0.1105	-8	9	7	1	1	0	0	A1G1	A2G2F	2.65013
13230.6	6.5	31.18	13230.7	-0.1105	-8	10	7	0	0	0	0	M5-A1G1	A2G1	1.20208
13230.6	6.5	0.08	13230.7	-0.1105	-8	9	7	1	1	0	0	A2G0F	M5-A1G1	0.00308423
13236.6	0.2													0
13247.6	0.7	68.74	13247.7	-0.0542	-4	9	7	1	2	1	0	A1G1	A2G2F	0.285398
13247.6	0.7	31.18	13247.7	-0.0542	-4	10	7	0	1	1	0	M5-A1G1	A2G1	0.129455
13247.6	0.7	0.08	13247.7	-0.0542	-4	9	7	1	2	1	0	A2G0F	M5-A1G1	0.000332148
13249.6	0													0
13249.6	0													0
13266.6	6.1													0
13273.6	1.7													0
13283.6	0.8													0
13291.6	0.2													0
13292.6	0.1													0
13293.6	0.1													0
13299.6	0													0
13300.6	0.1													0
13302.6	0.1	100	13302.6	-0.0374	-3	14	4	0	2	1	0	M7	M7	0.0593121
13308.6	0													0
13309.6	0.2													0
13311.6	0	100	13311.7	-0.0779	-6	13	5	0	0	1	0	M5-A1G1	M7	0
13316.6	0													0
13319.5	0.1	100	13319.7	-0.1712	-13	10	6	2	0	0	0	A2G2F2	M5	0.0593121
13320.1	0													0
13320.9	0	100	13320.7	0.2282	17	10	6	2	0	1	0	A2G2F2	M5	0
13322.6	0.1													0
13325.1	0													0
13325.6	0													0
13328.6	0.1													0
13331.6	0.1													0
13331.6	0													0
13333.6	0													0
13336.6	0	93.43	13336.7	-0.1267	-9	11	6	1	0	1	0	M6	A2G2F	0
13336.6	0	6.57	13336.7	-0.1267	-9	10	6	2	1	1	0	A2G2F2	M5	0
13339.6	0													0
13346.6	1.1													0
13354.6	0.2													0
13362.6	0.7													0
13370.6	0.1													0
13375.6	0.1													0
13376.7	0.3	100	13376.7	-0.0778	-6	9	7	2	1	0	0	A2G2F2	A1G1	0.177936
13379.6	0.2													0
13385.6	0.1													0
13386.6	0.2													0
13387.6	0													0
13392.6	2.9	90.3	13392.7	-0.0939	-7	11	7	0	0	0	0	M5-A1G1	A2G2	1.55321
13392.6	2.9	9.64	13392.7	-0.0939	-7	11	7	0	0	0	0	M5	A3G3	0.165813
13392.6	2.9	0.05	13392.7	-0.0939	-7	9	7	2	2	0	0	A2G2F2	A1G1	0.000860026
13400.6	0.1													0
13404.6	0.6													0
13405.7	0													0
13408.6	0.2	90.35	13408.7	-0.0771	-6	11	7	0	1	0	0	M5-A1G1	A2G2	0.107177
13408.6	0.2	9.65	13408.7	-0.0771	-6	11	7	0	1	0	0	M5	A3G3	0.0114472
13417.7	1.7	99.68	13417.8	-0.099	-7	9	8	1	0	0	0	A2G2F	A2G1	1.00508
13417.7	1.7	0.32	13417.8	-0.0991	-7	8	8	2	1	0	0	A2G0F	A2G2F	0.00322658
13433.7	100	98.98	13433.8	-0.0728	-5	10	8	0	0	0	0	A2G2	A2G2	58.7072
13433.7	100	0.93	13433.8	-0.0728	-5	10	8	0	0	0	0	A1G1	A3G3	0.551603
13433.7	100	0.09	13433.8	-0.0728	-5	9	8	1	1	0	0	A2G2F	A2G1	0.0533809
13433.7	100	0	13433.8	-0.0728	-5	8	8	2	2	0	0	A2G0F	A2G2F	0
13439.6	5.7													0
13450.7	11.6	98.98	13450.7	-0.0813	-6	10	8	0	1	1	0	A2G2	A2G2	6.81003
13450.7	11.6	0.93	13450.7	-0.0813	-6	10	8	0	1	1	0	A1G1	A3G3	0.0639859
13450.7	11.6	0.09	13450.7	-0.0813	-6	9	8	1	2	1	0	A2G2F	A2G1	0.00619219
13457.6	2.6													0
13460.7	0.2													0
13461.7	0.2													0
13467.7	2.6													0
13468.6	0.2													0
13475.6	0.5													0
13477.6	0.1													0
13477.6	1.4													0
13485.6	0													0
13485.6	0.2													0
13487.6	1.4													0
13494.6	0.1													0
13496.6	0.4													0
13496.6	1.2													0
13502.6	0													0
13504.6	0.5													0
13513.6	1	98.42	13513.8	-0.106	-8	12	6	1	1	0	0	A2G2F	M7	0.58375
13513.6	1	1.58	13513.8	-0.106	-8	11	6	2	2	0	0	A2G2F2	M6	0.00937132
13521.6	0.1													0
13522.6	0.4													0
13533.7	0.6													0
13534.7	0													0
13548.7	4.4													0
13557.7	0.1													0
13564.7	1.1	100	13564.8	-0.1252	-9	9	8	2	0	1	0	A2G2F2	A2G1	0.652433
13571.6	0	52.49	13571.8	-0.1301	-10	11	7	1	2	1	0	M5-A1G1	A2G2F	0
13571.6	0	40.1	13571.8	-0.1301	-10	12	7	0	1	1	0	M6	A3G3	0
13571.6	0	7.41	13571.8	-0.1301	-10	11	7	1	2	1	0	M5	A3G3F	0
13572.7	0.3													0
13580.7	2.4	99.55	13580.8	-0.1232	-9	10	8	1	0	1	0	A2G2F	A2G2	1.41709
13580.7	2.4	0.41	13580.8	-0.1232	-9	10	8	1	0	1	0	A1G1	A3G3F	0.00583631
13580.7	2.4	0.04	13580.8	-0.1232	-9	9	8	2	1	1	0	A2G2F2	A2G1	0.000569397
13595.7	2.1	99.55	13595.8	-0.1084	-8	10	8	1	1	0	0	A2G2F	A2G2	1.23995
13595.7	2.1	0.41	13595.8	-0.1084	-8	10	8	1	1	0	0	A1G1	A3G3F	0.00510677
13595.7	2.1	0.04	13595.8	-0.1084	-8	9	8	2	2	0	0	A2G2F2	A2G1	0.000498222
13606.6	0													0
13607.7	0.3													0
13615.7	0.9													0
13627.7	0.3													0
13628.7	0													0
13633.7	1.7													0
13641.7	0.3													0
13643.8	0	100	13643.8	-0.0458	-3	12	6	2	0	0	0	A2G2F2	M7	0
13651.7	0.3													0
13661.7	0.5													0
13669.7	0	100	13669.8	-0.1091	-8	10	9	0	2	1	0	A2G1	A3G3	0
13673.7	0.1													0
13675.7	0	100	13675.8	-0.0811	-6	12	6	2	2	0	0	A2G2F2	M7	0
13680.7	0.1													0
13683.7	0.1													0
13693.7	0.2													0
13702.7	0													0
13703.7	0													0
13711.7	0.3													0
13719.7	0													0
13719.8	0													0
13726.8	0.2	77.18	13726.9	-0.1093	-8	10	8	2	0	1	0	A2G2F2	A2G2	0.0915542
13726.8	0.2	22.82	13726.9	-0.1093	-8	10	8	2	0	1	0	A2G2F	A2G2F	0.0270701
13734.8	0													0
13740.7	0													0
13741.8	0.6	77.18	13741.9	-0.0853	-6	10	8	2	1	0	0	A2G2F2	A2G2	0.274663
13741.8	0.6	22.82	13741.9	-0.0853	-6	10	8	2	1	0	0	A2G2F	A2G2F	0.0812102
13755.8	0													0
13756.8	0.4													0
13765.7	0.1													0
13769.8	0.2													0
13775.7	0.1													0
13778.8	0.1													0
13782.8	0.1	99.49	13782.9	-0.0743	-5	10	9	1	0	0	0	A2G1	A3G3F	0.0590096
13782.8	0.1	0.51	13782.9	-0.0743	-5	9	9	2	1	0	0	A2G0F	A3G3F	0.000302492
13784.8	0.2													0
13799.8	22.5	99.86	13799.9	-0.0936	-7	11	9	0	0	1	0	A2G2	A3G3	13.3265
13799.8	22.5	0.08	13799.9	-0.0936	-7	10	9	1	1	1	0	A2G1	A3G3F	0.0106762
13799.8	22.5	0.06	13799.9	-0.0936	-7	11	9	0	0	1	0	A1G1	A3G3+LacN1 or A4G4	0.00800714
13799.8	22.5	0	13799.9	-0.0936	-7	9	9	2	2	1	0	A2G0F	A3G3F	0
13814.8	2.6	99.86	13814.9	-0.0927	-7	11	9	0	1	0	0	A2G2	A3G3	1.53996
13814.8	2.6	0.08	13814.9	-0.0927	-7	10	9	1	2	0	0	A2G1	A3G3F	0.00123369
13814.8	2.6	0.06	13814.9	-0.0927	-7	11	9	0	1	0	0	A1G1	A3G3+LacN1 or A4G4	0.000925269
13820.8	0													0
13821.8	0.7													0
13821.8	0.1													0
13826.8	0													0
13829.8	0.1													0
13831.8	0.1	99.94	13831.9	-0.0363	-3	11	9	0	2	1	0	A2G2	A3G3	0.0592765
13831.8	0.1	0.06	13831.9	-0.0363	-3	11	9	0	2	1	0	A1G1	A3G3+LacN1 or A4G4	3.55873e-05
13835.8	0.6													0
13840.8	0.1													0
13843.8	0.2													0
13843.8	0.1													0
13852.8	0.3													0
13861.8	0													0
13862.8	0.3	100	13862.9	-0.1315	-9	13	7	1	0	0	0	A3G3F	M7	0.177936
13867.8	0													0
13872.8	0.1	100	13872.9	-0.1669	-12	10	8	3	0	1	0	A2G2F2	A2G2F	0.0593121
13879.8	0.2	100	13879.9	-0.1086	-8	13	7	1	1	1	0	A3G3F	M7	0.118624
13886.8	0													0
13888.8	0	100	13888.9	-0.1442	-10	10	8	3	1	1	0	A2G2F2	A2G2F	0
13892.8	0													0
13895.8	0	100	13895.9	-0.0845	-6	13	7	1	2	1	0	A3G3F	M7	0
13900.8	0.1													0
13904.8	0	81.52	13904.9	-0.1347	-10	12	8	1	0	1	0	M5-A1G1	A3G3F	0
13904.8	0	13.29	13904.9	-0.1347	-10	10	8	3	2	1	0	A2G2F2	A2G2F	0
13904.8	0	5.19	13904.9	-0.1347	-10	12	8	1	0	1	0	M5	A3G3F+LacN1	0
13913.7	0.9													0
13923.7	0													0
13930.8	0.2													0
13945.8	0.8	51.57	13945.9	-0.1189	-9	11	9	1	0	1	0	A3G3F	A2G2	0.244698
13945.8	0.8	48.29	13945.9	-0.1189	-9	11	9	1	0	1	0	A2G2F	A3G3	0.229135
13945.8	0.8	0.14	13945.9	-0.1189	-9	11	9	1	0	1	0	A1G1	A3G3F+LacN1	0.000664296
13961.8	0.3	51.57	13961.9	-0.1401	-10	11	9	1	1	1	0	A3G3F	A2G2	0.0917618
13961.8	0.3	48.29	13961.9	-0.1401	-10	11	9	1	1	1	0	A2G2F	A3G3	0.0859255
13961.8	0.3	0.14	13961.9	-0.1401	-10	11	9	1	1	1	0	A1G1	A3G3F+LacN1	0.000249111
13972.8	0													0
13978.9	0.1													0
13979.8	0													0
13988.8	0													0
13997.8	0.1													0
14026.8	0													0
14090.9	0	57.92	14091	-0.115	-8	11	9	2	0	0	0	A2G2F2	A3G3	0
14090.9	0	42.08	14091	-0.115	-8	11	9	2	0	0	0	A2G2F	A3G3F	0
14105.8	0.1													0
14118.9	0													0
14145.9	0													0
14146.9	0													0
14165	2	75.54	14165	-0.0291	-2	12	10	0	0	1	0	A3G3	A3G3	0.896088
14165	2	24.28	14165	-0.0291	-2	12	10	0	0	1	0	A2G2	A3G3+LacN1 or A4G4	0.28802
14165	2	0.18	14165	-0.0291	-2	11	10	1	1	1	0	A2G1	A3G3F+LacN1	0.00213524
14165	2	0	14165	-0.0291	-2	10	10	2	2	1	0	A2G0F	A3G3F+LacN1	0
14179.9	0.1	75.54	14180	-0.0859	-6	12	10	0	1	0	0	A3G3	A3G3	0.0448044
14179.9	0.1	24.28	14180	-0.0859	-6	12	10	0	1	0	0	A2G2	A3G3+LacN1 or A4G4	0.014401
14179.9	0.1	0.18	14180	-0.0859	-6	11	10	1	2	0	0	A2G1	A3G3F+LacN1	0.000106762
14183.9	0													0
14279.1	0													0
14308.9	0													0
14310	0.2	48.92	14310.1	-0.0921	-6	12	10	1	0	0	0	A3G3F	A3G3	0.058031
14310	0.2	45.86	14310.1	-0.0921	-6	12	10	1	0	0	0	A3G3F+LacN1	A2G2	0.0544011
14310	0.2	5.22	14310.1	-0.0921	-6	12	10	1	0	0	0	A2G2F	A3G3+LacN1 or A4G4	0.00619219
14331.1	0													0
14529	0	100	14529.1	-0.1576	-11	13	11	0	0	0	0	A3G3	A3G3+LacN1 or A4G4	0
14529.9	0	100	14530.1	-0.2662	-18	13	11	0	0	1	0	A3G3	A3G3+LacN1 or A4G4	0
14530	0	100	14530.1	-0.1089	-7	13	11	0	0	1	0	A3G3	A3G3+LacN1 or A4G4	0
14635.7	0													0
14675.1	0.1	90.54	14675.2	-0.1038	-7	13	11	1	0	0	0	A3G3F+LacN1	A3G3	0.0537012
14675.1	0.1	9.46	14675.2	-0.1038	-7	13	11	1	0	0	0	A3G3F	A3G3+LacN1 or A4G4	0.00561093
14677.1	0													0
18610.8	0													0
18612.6	0													0
18738.7	0													0
18739.7	0													0
18959.8	0													0
18976.8	0.5													0
18994.8	0													0
19021.9	0													0
19086.8	0													0
19090.8	0.1													0
19104.8	0.4													0
19121.8	0													0
19121.8	0													0
19122.8	0													0
19136.8	0													0
19147.9	0													0
19149.8	0													0
19156.9	0													0
19158.9	0													0
19218.8	0													0
19219.8	0													0
19341.8	0.1													0
19343.9	0													0
19359.9	0													0
19363.9	0													0
19461	0													0
19468	0													0
19469.9	0													0
19632	0													0
20234.2	0													0
20234.2	0													0
20234.2	0													0
20379.3	0													0
20599.2	0.8													0
20617.4	0													0
20645.3	0													0
20712.3	0													0
20727.4	0													0
20728.4	0													0
20744.4	0.2													0
20744.5	0													0
20761.4	0													0
20858.4	0													0
20873.8	0													0
20964.5	0													0
20964.5	0													0
20982.5	0													0
21113.6	0													0
26868.3	0.1													0
26868.3	0													0

## Sheet: meta data
Column name	Description
Exp. Mass [Da]	experimental (deconvoluted) monoisotopic mass
Relative Abundance [%]	peak height relative to the most intense peak
Hit Score	hit score as calculated by MoFi, indicates glycoform contribution to total peak height, totals 100 for each peak
Theo. Mass [Da]	theoretical mass of the annotation
Error [Da]	deviation of experimental and theoretical mass in Dalton
Error [ppm]	deviation of experimental and theoretical mass in parts per million
Hex	number of hexose (hex) residues in the glycan annotation
HexNAc	number of N-acetylhexosamine (HexNAc) residues in the glycan annotation
Neu5Ac	number of sialic acid (Neu5Gc) residues in the glycan annotation
Fuc	number of fucose (Fuc) residues in the glycan annotation
Oxidation	number of oxidations
OffBy+1	presence or absence of +1 Da deviation
OffBy-1	presence or absence of -1 Da deviation
N52	N-glycan at Asn52
N78	N-glycan at Asn78
Fractional Abundance [%]	abundance of glycoform relative to the total abundance in the spectrum
