# Supplementary material for: Exploring the Chemical Space of Protein Glycosylation in Noncovalent Protein Complexes: An Expedition along Different Structural Levels of Human Chorionic Gonadotropin by Employing Mass Spectrometry
Source: Anal Chem. 2021 Jul 21;93(30):10424–34. doi: 10.1021/acs.analchem.1c02199 (PMC8340079; doi:10.1021/acs.analchem.1c02199)
Supplement: Supplementary file 4 — ac1c02199_si_004.zip [file ac1c02199_si_004.zip › Annotations/Annotations_Ovitrelle_BA059433_Beta.xlsx]

## Sheet: annotation beta untreated
Exp. Mass [Da]	Relative Abundance [%]	Hit Score	Theo. Mass [Da]	Error [Da]	Error [ppm]	Hex	HexNAc	Neu5Ac	Fuc	Oxidation	OffBy+1	OffBy-1	N13	N30	O115-122	O123-133	O134-145	Fractional Abundance [%]
16645.5	0.1																	0
19373	0.1	65.87	19373	0.0443	2	5	5	7	0	0	0	0	unmodified	unmodified	2 x Core + 2 x S	2 x Core + 3 x S	1 x Core + 2 x S	0.00309862
19373	0.1	34.13	19373	0.0443	2	5	5	7	0	0	0	0	unmodified	unmodified	1 x Core + 1 x S	2 x Core + 3 x S	2 x Core + 3 x S	0.00160553
20485.5	0.6	60.88	20485.4	0.0719	4	9	8	6	1	0	0	0	unmodified	A2S2F	1 x Core + 1 x S	2 x Core + 2 x S	1 x Core + 1 x S	0.0171833
20485.5	0.6	19.95	20485.4	0.0719	4	9	8	6	1	0	0	0	unmodified	A2S1G1F	1 x Core + 1 x S	2 x Core + 2 x S	1 x Core + 2 x S	0.00563087
20485.5	0.6	9.5	20485.4	0.0719	4	9	8	6	1	0	0	0	unmodified	A2S1G1F	1 x Core + 1 x S	2 x Core + 3 x S	1 x Core + 1 x S	0.00268136
20485.5	0.6	1.75	20485.4	0.0719	4	9	8	6	1	0	0	0	unmodified	A2S2F	2 x Core + 2 x S	2 x Core + 2 x S	unmodified	0.000493936
20485.5	0.6	1.71	20485.4	0.0719	4	9	8	6	1	0	0	0	unmodified	A2S1G1F	unmodified	2 x Core + 2 x S	2 x Core + 3 x S	0.000482646
20485.5	0.6	1.49	20485.4	0.0719	4	9	8	6	1	0	0	0	unmodified	A2S2F	1 x Core + 1 x S	2 x Core + 3 x S	1 x Core	0.000420551
20485.5	0.6	1.23	20485.4	0.0719	4	9	8	6	1	0	0	0	unmodified	A2S2F	1 x Core + 1 x S	2 x Core + 1 x S	1 x Core + 2 x S	0.000347166
20485.5	0.6	0.96	20485.4	0.0719	4	9	8	6	1	0	0	0	unmodified	A2S2F	2 x Core + 2 x S	1 x Core + 2 x S	1 x Core	0.000270959
20485.5	0.6	0.84	20485.4	0.0719	4	9	8	6	1	0	0	0	unmodified	A2G2F	1 x Core + 1 x S	2 x Core + 3 x S	1 x Core + 2 x S	0.000237089
20485.5	0.6	0.33	20485.4	0.0719	4	9	8	6	1	0	0	0	unmodified	A3S2G1F	1 x Core + 1 x S	1 x Core + 2 x S	1 x Core + 1 x S	9.31421e-05
20485.5	0.6	0.27	20485.4	0.0719	4	9	8	6	1	0	0	0	unmodified	A2G2F	2 x Core + 2 x S	1 x Core + 2 x S	1 x Core + 2 x S	7.62072e-05
20485.5	0.6	0.19	20485.4	0.0719	4	9	8	6	1	0	0	0	unmodified	A3S1G2F	1 x Core + 1 x S	1 x Core + 2 x S	1 x Core + 2 x S	5.36273e-05
20485.5	0.6	0.17	20485.4	0.0719	4	9	8	6	1	0	0	0	unmodified	A3S2G1F	unmodified	2 x Core + 2 x S	1 x Core + 2 x S	4.79823e-05
20485.5	0.6	0.12	20485.4	0.0719	4	9	8	6	1	0	0	0	unmodified	A3S2G1F	unmodified	2 x Core + 3 x S	1 x Core + 1 x S	3.38699e-05
20485.5	0.6	0.11	20485.4	0.0719	4	9	8	6	1	0	0	0	unmodified	A2S2F	unmodified	2 x Core + 1 x S	2 x Core + 3 x S	3.10474e-05
20485.5	0.6	0.09	20485.4	0.0719	4	9	8	6	1	0	0	0	unmodified	A3S1G2F	unmodified	2 x Core + 3 x S	1 x Core + 2 x S	2.54024e-05
20485.5	0.6	0.09	20485.4	0.0719	4	9	8	6	1	0	0	0	unmodified	A2S1G1F	2 x Core + 1 x S	1 x Core + 2 x S	1 x Core + 2 x S	2.54024e-05
20485.5	0.6	0.08	20485.4	0.0923	5	8	8	7	0	1	1	0	A2S1G0	unmodified	1 x Core + 1 x S	2 x Core + 3 x S	1 x Core + 2 x S	2.25799e-05
20485.5	0.6	0.06	20485.4	0.0719	4	9	8	6	1	0	0	0	unmodified	A2S1G1F	1 x Core	2 x Core + 3 x S	1 x Core + 2 x S	1.69349e-05
20485.5	0.6	0.06	20485.4	0.0719	4	9	8	6	1	0	0	0	unmodified	A2G2F	unmodified	2 x Core + 3 x S	2 x Core + 3 x S	1.69349e-05
20485.5	0.6	0.03	20485.4	0.0719	4	9	8	6	1	0	0	0	A3S3F	unmodified	unmodified	2 x Core + 2 x S	1 x Core + 1 x S	8.46747e-06
20485.5	0.6	0.02	20485.4	0.0923	5	8	8	7	0	1	1	0	A2S1G0	unmodified	2 x Core + 2 x S	1 x Core + 2 x S	1 x Core + 2 x S	5.64498e-06
20485.5	0.6	0.02	20485.4	0.0719	4	9	8	6	1	0	0	0	A3S3F	unmodified	1 x Core + 1 x S	1 x Core + 1 x S	1 x Core + 1 x S	5.64498e-06
20485.5	0.6	0.01	20485.4	0.0719	4	9	8	6	1	0	0	0	unmodified	A2S2F	2 x Core	1 x Core + 2 x S	1 x Core + 2 x S	2.82249e-06
20485.5	0.6	0.01	20485.4	0.0719	4	9	8	6	1	0	0	0	A1S1F	unmodified	2 x Core + 2 x S	2 x Core + 2 x S	1 x Core + 1 x S	2.82249e-06
20485.5	0.6	0.01	20485.4	0.0719	4	9	8	6	1	0	0	0	A3S3F+LacN1	unmodified	unmodified	1 x Core + 2 x S	1 x Core + 1 x S	2.82249e-06
20485.5	0.6	0.01	20485.4	0.0923	5	8	8	7	0	1	1	0	A2S1G0	unmodified	unmodified	2 x Core + 3 x S	2 x Core + 3 x S	2.82249e-06
20485.5	0.6	0	20485.4	0.0719	4	9	8	6	1	0	0	0	A3S3F	unmodified	1 x Core + 1 x S	1 x Core + 2 x S	1 x Core	0
20485.5	0.6	0	20485.4	0.0719	4	9	8	6	1	0	0	0	unmodified	A3S2G1F	1 x Core	1 x Core + 2 x S	1 x Core + 2 x S	0
20485.5	0.6	0	20485.4	0.0719	4	9	8	6	1	0	0	0	A3S3F	unmodified	unmodified	2 x Core + 3 x S	1 x Core	0
20485.5	0.6	0	20485.4	0.0923	5	8	8	7	0	1	1	0	A2G1	unmodified	1 x Core + 2 x S	2 x Core + 3 x S	1 x Core + 2 x S	0
20485.5	0.6	0	20485.4	0.0719	4	9	8	6	1	0	0	0	A3S3F	unmodified	unmodified	2 x Core + 1 x S	1 x Core + 2 x S	0
20485.5	0.6	0	20485.4	0.0719	4	9	8	6	1	0	0	0	A3S3F+LacN1	unmodified	unmodified	2 x Core + 3 x S	unmodified	0
20485.5	0.6	0	20485.4	0.0719	4	9	8	6	1	0	0	0	A1S1F	unmodified	2 x Core + 1 x S	2 x Core + 2 x S	1 x Core + 2 x S	0
20485.5	0.6	0	20485.4	0.0923	5	7	8	7	1	2	1	0	A2G0F	unmodified	1 x Core + 2 x S	2 x Core + 3 x S	1 x Core + 2 x S	0
20485.5	0.6	0	20485.4	0.0719	4	9	8	6	1	0	0	0	A1S1F	unmodified	2 x Core + 1 x S	2 x Core + 3 x S	1 x Core + 1 x S	0
20485.5	0.6	0	20485.4	0.0719	4	9	8	6	1	0	0	0	A1S1F	unmodified	2 x Core + 2 x S	2 x Core + 3 x S	1 x Core	0
20485.5	0.6	0	20485.4	0.0719	4	9	8	6	1	0	0	0	A3S2G1F+LacN1	unmodified	unmodified	1 x Core + 2 x S	1 x Core + 2 x S	0
20485.5	0.6	0	20485.4	0.0719	4	9	8	6	1	0	0	0	A1S1F	unmodified	2 x Core	2 x Core + 3 x S	1 x Core + 2 x S	0
20502.4	0.1	60.95	20502.4	0.071	3	9	8	6	1	1	1	0	unmodified	A2S2F	1 x Core + 1 x S	2 x Core + 2 x S	1 x Core + 1 x S	0.00286718
20502.4	0.1	19.97	20502.4	0.071	3	9	8	6	1	1	1	0	unmodified	A2S1G1F	1 x Core + 1 x S	2 x Core + 2 x S	1 x Core + 2 x S	0.000939418
20502.4	0.1	9.51	20502.4	0.071	3	9	8	6	1	1	1	0	unmodified	A2S1G1F	1 x Core + 1 x S	2 x Core + 3 x S	1 x Core + 1 x S	0.000447364
20502.4	0.1	1.75	20502.4	0.071	3	9	8	6	1	1	1	0	unmodified	A2S2F	2 x Core + 2 x S	2 x Core + 2 x S	unmodified	8.23226e-05
20502.4	0.1	1.72	20502.4	0.071	3	9	8	6	1	1	1	0	unmodified	A2S1G1F	unmodified	2 x Core + 2 x S	2 x Core + 3 x S	8.09113e-05
20502.4	0.1	1.5	20502.4	0.071	3	9	8	6	1	1	1	0	unmodified	A2S2F	1 x Core + 1 x S	2 x Core + 3 x S	1 x Core	7.05622e-05
20502.4	0.1	1.23	20502.4	0.071	3	9	8	6	1	1	1	0	unmodified	A2S2F	1 x Core + 1 x S	2 x Core + 1 x S	1 x Core + 2 x S	5.7861e-05
20502.4	0.1	0.96	20502.4	0.071	3	9	8	6	1	1	1	0	unmodified	A2S2F	2 x Core + 2 x S	1 x Core + 2 x S	1 x Core	4.51598e-05
20502.4	0.1	0.84	20502.4	0.071	3	9	8	6	1	1	1	0	unmodified	A2G2F	1 x Core + 1 x S	2 x Core + 3 x S	1 x Core + 2 x S	3.95148e-05
20502.4	0.1	0.33	20502.4	0.071	3	9	8	6	1	1	1	0	unmodified	A3S2G1F	1 x Core + 1 x S	1 x Core + 2 x S	1 x Core + 1 x S	1.55237e-05
20502.4	0.1	0.27	20502.4	0.071	3	9	8	6	1	1	1	0	unmodified	A2G2F	2 x Core + 2 x S	1 x Core + 2 x S	1 x Core + 2 x S	1.27012e-05
20502.4	0.1	0.19	20502.4	0.071	3	9	8	6	1	1	1	0	unmodified	A3S1G2F	1 x Core + 1 x S	1 x Core + 2 x S	1 x Core + 2 x S	8.93788e-06
20502.4	0.1	0.17	20502.4	0.071	3	9	8	6	1	1	1	0	unmodified	A3S2G1F	unmodified	2 x Core + 2 x S	1 x Core + 2 x S	7.99705e-06
20502.4	0.1	0.12	20502.4	0.071	3	9	8	6	1	1	1	0	unmodified	A3S2G1F	unmodified	2 x Core + 3 x S	1 x Core + 1 x S	5.64498e-06
20502.4	0.1	0.11	20502.4	0.071	3	9	8	6	1	1	1	0	unmodified	A2S2F	unmodified	2 x Core + 1 x S	2 x Core + 3 x S	5.17456e-06
20502.4	0.1	0.09	20502.4	0.071	3	9	8	6	1	1	1	0	unmodified	A3S1G2F	unmodified	2 x Core + 3 x S	1 x Core + 2 x S	4.23373e-06
20502.4	0.1	0.09	20502.4	0.071	3	9	8	6	1	1	1	0	unmodified	A2S1G1F	2 x Core + 1 x S	1 x Core + 2 x S	1 x Core + 2 x S	4.23373e-06
20502.4	0.1	0.06	20502.4	0.071	3	9	8	6	1	1	1	0	unmodified	A2S1G1F	1 x Core	2 x Core + 3 x S	1 x Core + 2 x S	2.82249e-06
20502.4	0.1	0.06	20502.4	0.071	3	9	8	6	1	1	1	0	unmodified	A2G2F	unmodified	2 x Core + 3 x S	2 x Core + 3 x S	2.82249e-06
20502.4	0.1	0.03	20502.4	0.071	3	9	8	6	1	1	1	0	A3S3F	unmodified	unmodified	2 x Core + 2 x S	1 x Core + 1 x S	1.41124e-06
20502.4	0.1	0.02	20502.4	0.071	3	9	8	6	1	1	1	0	A3S3F	unmodified	1 x Core + 1 x S	1 x Core + 1 x S	1 x Core + 1 x S	9.4083e-07
20502.4	0.1	0.01	20502.4	0.071	3	9	8	6	1	1	1	0	unmodified	A2S2F	2 x Core	1 x Core + 2 x S	1 x Core + 2 x S	4.70415e-07
20502.4	0.1	0.01	20502.4	0.071	3	9	8	6	1	1	1	0	A1S1F	unmodified	2 x Core + 2 x S	2 x Core + 2 x S	1 x Core + 1 x S	4.70415e-07
20502.4	0.1	0.01	20502.4	0.071	3	9	8	6	1	1	1	0	A3S3F+LacN1	unmodified	unmodified	1 x Core + 2 x S	1 x Core + 1 x S	4.70415e-07
20502.4	0.1	0	20502.4	0.071	3	9	8	6	1	1	1	0	A3S3F	unmodified	1 x Core + 1 x S	1 x Core + 2 x S	1 x Core	0
20502.4	0.1	0	20502.4	0.071	3	9	8	6	1	1	1	0	unmodified	A3S2G1F	1 x Core	1 x Core + 2 x S	1 x Core + 2 x S	0
20502.4	0.1	0	20502.4	0.071	3	9	8	6	1	1	1	0	A3S3F	unmodified	unmodified	2 x Core + 3 x S	1 x Core	0
20502.4	0.1	0	20502.4	0.071	3	9	8	6	1	1	1	0	A3S3F	unmodified	unmodified	2 x Core + 1 x S	1 x Core + 2 x S	0
20502.4	0.1	0	20502.4	0.0506	2	10	8	5	2	0	0	0	A1S1F	A2S2F	unmodified	unmodified	1 x Core + 2 x S	0
20502.4	0.1	0	20502.4	0.071	3	9	8	6	1	1	1	0	A3S3F+LacN1	unmodified	unmodified	2 x Core + 3 x S	unmodified	0
20502.4	0.1	0	20502.4	0.071	3	9	8	6	1	1	1	0	A1S1F	unmodified	2 x Core + 1 x S	2 x Core + 2 x S	1 x Core + 2 x S	0
20502.4	0.1	0	20502.4	0.071	3	9	8	6	1	1	1	0	A1S1F	unmodified	2 x Core + 1 x S	2 x Core + 3 x S	1 x Core + 1 x S	0
20502.4	0.1	0	20502.4	0.071	3	9	8	6	1	1	1	0	A1S1F	unmodified	2 x Core + 2 x S	2 x Core + 3 x S	1 x Core	0
20502.4	0.1	0	20502.4	0.071	3	9	8	6	1	1	1	0	A3S2G1F+LacN1	unmodified	unmodified	1 x Core + 2 x S	1 x Core + 2 x S	0
20502.4	0.1	0	20502.4	0.071	3	10	8	6	0	0	1	0	A1S1	A1S1	unmodified	1 x Core + 2 x S	1 x Core + 2 x S	0
20502.4	0.1	0	20502.4	0.071	3	9	8	6	1	1	1	0	A1S1F	unmodified	2 x Core	2 x Core + 3 x S	1 x Core + 2 x S	0
20650.4	0.5	32.31	20650.5	-0.0284	-1	12	10	3	2	0	0	0	A2G2F	A2S1G1F	1 x Core + 1 x S	unmodified	1 x Core + 1 x S	0.00759955
20650.4	0.5	14.32	20650.5	-0.008	0	11	10	4	1	1	1	0	A2S1G0	A2S1G1F	1 x Core + 1 x S	unmodified	1 x Core + 1 x S	0.00336817
20650.4	0.5	6.86	20650.5	-0.008	0	11	10	4	1	1	1	0	A2G1	A2S2F	1 x Core + 1 x S	unmodified	1 x Core + 1 x S	0.00161352
20650.4	0.5	6.33	20650.5	-0.0284	-1	12	10	3	2	0	0	0	A2G2F	A2S2F	1 x Core + 1 x S	unmodified	1 x Core	0.00148886
20650.4	0.5	5.96	20650.5	-0.0284	-1	12	10	3	2	0	0	0	A2S1G1F	A2S1G1F	1 x Core + 1 x S	unmodified	1 x Core	0.00140184
20650.4	0.5	3.36	20650.5	-0.008	0	10	10	4	2	2	1	0	A2G0F	A2S2F	1 x Core + 1 x S	unmodified	1 x Core + 1 x S	0.000790297
20650.4	0.5	3.31	20650.5	-0.0284	-1	12	10	3	2	0	0	0	A2G2F	A2S1G1F	unmodified	2 x Core + 2 x S	unmodified	0.000778537
20650.4	0.5	3.15	20650.5	-0.008	0	11	10	4	1	1	1	0	A2S1G0	A2S2F	1 x Core + 1 x S	unmodified	1 x Core	0.000740903
20650.4	0.5	2.97	20650.5	-0.008	0	11	10	4	1	1	1	0	A2G1	A2S1G1F	unmodified	1 x Core + 2 x S	1 x Core + 1 x S	0.000698566
20650.4	0.5	2.89	20650.5	-0.0284	-1	12	10	3	2	0	0	0	A2G2F	A2G2F	unmodified	1 x Core + 2 x S	1 x Core + 1 x S	0.000679749
20650.4	0.5	1.65	20650.5	-0.008	0	11	10	4	1	1	1	0	A2S1G0	A2G2F	unmodified	1 x Core + 2 x S	1 x Core + 1 x S	0.000388092
20650.4	0.5	1.46	20650.5	-0.008	0	11	10	4	1	1	1	0	A2S1G0	A2S1G1F	unmodified	2 x Core + 2 x S	unmodified	0.000343403
20650.4	0.5	1.46	20650.5	-0.008	0	10	10	4	2	2	1	0	A2G0F	A2S1G1F	unmodified	1 x Core + 2 x S	1 x Core + 1 x S	0.000343403
20650.4	0.5	1.38	20650.5	-0.0284	-1	12	10	3	2	0	0	0	A2G2F	A2S1G1F	unmodified	1 x Core + 2 x S	1 x Core	0.000324586
20650.4	0.5	1.24	20650.5	-0.008	0	11	10	4	1	1	1	0	unmodified	A3S1G2F	2 x Core + 1 x S	2 x Core + 2 x S	1 x Core	0.000291657
20650.4	0.5	1.1	20650.5	-0.008	0	11	10	4	1	1	1	0	unmodified	A3S1G2F	2 x Core	2 x Core + 2 x S	1 x Core + 1 x S	0.000258728
20650.4	0.5	1.01	20650.5	-0.008	0	12	10	4	0	0	1	0	A2S2	A2G2	1 x Core + 1 x S	unmodified	1 x Core + 1 x S	0.000237559
20650.4	0.5	0.94	20650.5	-0.0284	-1	12	10	3	2	0	0	0	A2S1G1F	A3S1G2F	unmodified	unmodified	1 x Core + 1 x S	0.000221095
20650.4	0.5	0.91	20650.5	-0.008	0	12	10	4	0	0	1	0	A2G2	A1S1	unmodified	2 x Core + 2 x S	1 x Core + 1 x S	0.000214039
20650.4	0.5	0.85	20650.5	-0.008	0	12	10	4	0	0	1	0	A2S1G1	A2G2	unmodified	1 x Core + 2 x S	1 x Core + 1 x S	0.000199926
20650.4	0.5	0.7	20650.5	-0.008	0	11	10	4	1	1	1	0	A2G1	A2S2F	unmodified	2 x Core + 2 x S	unmodified	0.000164645
20650.4	0.5	0.61	20650.5	-0.008	0	11	10	4	1	1	1	0	A2S1G0	A2S1G1F	unmodified	1 x Core + 2 x S	1 x Core	0.000143477
20650.4	0.5	0.6	20650.5	-0.008	0	12	10	4	0	0	1	0	A2G2	A1S1	1 x Core + 1 x S	1 x Core + 1 x S	1 x Core + 1 x S	0.000141124
20650.4	0.5	0.44	20650.5	-0.0284	-1	12	10	3	2	0	0	0	A2S1G1F	A2S2F	unmodified	1 x Core	1 x Core	0.000103491
20650.4	0.5	0.34	20650.5	-0.008	0	10	10	4	2	2	1	0	A2G0F	A2S2F	unmodified	2 x Core + 2 x S	unmodified	7.99705e-05
20650.4	0.5	0.3	20650.5	-0.008	0	12	10	4	0	0	1	0	A2S1G1	A1S1	1 x Core + 1 x S	1 x Core	1 x Core + 1 x S	7.05622e-05
20650.4	0.5	0.29	20650.5	-0.008	0	11	10	4	1	1	1	0	A2G1	A2S2F	unmodified	1 x Core + 2 x S	1 x Core	6.82101e-05
20650.4	0.5	0.29	20650.5	-0.008	0	11	10	4	1	1	1	0	unmodified	A3S1G2F	2 x Core + 1 x S	2 x Core + 1 x S	1 x Core + 1 x S	6.82101e-05
20650.4	0.5	0.24	20650.5	-0.0284	-1	12	10	3	2	0	0	0	A2G2F	A3S2G1F	unmodified	unmodified	1 x Core + 1 x S	5.64498e-05
20650.4	0.5	0.18	20650.5	-0.008	0	12	10	4	0	0	1	0	A2S1G1	A1S1	unmodified	2 x Core + 2 x S	1 x Core	4.23373e-05
20650.4	0.5	0.17	20650.5	-0.008	0	11	10	4	1	1	1	0	A2G1	A2S1G1F	unmodified	2 x Core + 3 x S	unmodified	3.99853e-05
20650.4	0.5	0.17	20650.5	-0.0284	-1	12	10	3	2	0	0	0	A2G2F	A3S1G2F	unmodified	unmodified	1 x Core + 2 x S	3.99853e-05
20650.4	0.5	0.17	20650.5	-0.0284	-1	12	10	3	2	0	0	0	A2G2F	A2S2F	unmodified	2 x Core + 1 x S	unmodified	3.99853e-05
20650.4	0.5	0.16	20650.5	-0.0284	-1	12	10	3	2	0	0	0	A2G2F	A2G2F	unmodified	2 x Core + 3 x S	unmodified	3.76332e-05
20650.4	0.5	0.16	20650.5	-0.0284	-1	12	10	3	2	0	0	0	A2S1G1F	A2S1G1F	unmodified	2 x Core + 1 x S	unmodified	3.76332e-05
20650.4	0.5	0.14	20650.5	-0.008	0	10	10	4	2	2	1	0	A2G0F	A2S2F	unmodified	1 x Core + 2 x S	1 x Core	3.2929e-05
20650.4	0.5	0.1	20650.5	-0.008	0	12	10	4	0	0	1	0	A2S2	A2G2	unmodified	2 x Core + 2 x S	unmodified	2.35207e-05
20650.4	0.5	0.09	20650.5	-0.008	0	11	10	4	1	1	1	0	A2S1G0	A3S2G1F	unmodified	unmodified	1 x Core + 1 x S	2.11687e-05
20650.4	0.5	0.09	20650.5	-0.008	0	11	10	4	1	1	1	0	A2S1G0	A2G2F	unmodified	2 x Core + 3 x S	unmodified	2.11687e-05
20650.4	0.5	0.09	20650.5	-0.008	0	11	10	4	1	1	1	0	A2S1G0	A3S1G2F	unmodified	unmodified	1 x Core + 2 x S	2.11687e-05
20650.4	0.5	0.08	20650.5	-0.008	0	10	10	4	2	2	1	0	A2G0F	A2S1G1F	unmodified	2 x Core + 3 x S	unmodified	1.88166e-05
20650.4	0.5	0.08	20650.5	-0.008	0	11	10	4	1	1	1	0	A2S1G0	A2S2F	unmodified	2 x Core + 1 x S	unmodified	1.88166e-05
20650.4	0.5	0.08	20650.5	-0.008	0	12	10	4	0	0	1	0	A2S1G1	A1S1	unmodified	2 x Core + 1 x S	1 x Core + 1 x S	1.88166e-05
20650.4	0.5	0.08	20650.5	-0.0284	-1	12	10	3	2	0	0	0	A2S2F	A3S1G2F	unmodified	unmodified	1 x Core	1.88166e-05
20650.4	0.5	0.08	20650.5	-0.008	0	11	10	4	1	1	1	0	A2G1	A2G2F	unmodified	1 x Core + 2 x S	1 x Core + 2 x S	1.88166e-05
20650.4	0.5	0.07	20650.5	-0.008	0	12	10	4	0	0	1	0	A2G2	A1S1	1 x Core + 1 x S	1 x Core + 2 x S	1 x Core	1.64645e-05
20650.4	0.5	0.06	20650.5	-0.0284	-1	12	10	3	2	0	0	0	A3S2G1F	A2S1G1F	unmodified	unmodified	1 x Core	1.41124e-05
20650.4	0.5	0.05	20650.5	-0.008	0	11	10	4	1	1	1	0	unmodified	A2G2F	2 x Core	2 x Core + 2 x S	2 x Core + 2 x S	1.17604e-05
20650.4	0.5	0.05	20650.5	-0.008	0	12	10	4	0	0	1	0	A2S1G1	A2G2	unmodified	2 x Core + 3 x S	unmodified	1.17604e-05
20650.4	0.5	0.04	20650.5	-0.008	0	11	10	4	1	1	1	0	unmodified	A3S2G1F	2 x Core	2 x Core + 2 x S	1 x Core	9.4083e-06
20650.4	0.5	0.04	20650.5	-0.008	0	12	10	4	0	0	1	0	A2G2	A2G2	unmodified	1 x Core + 2 x S	1 x Core + 2 x S	9.4083e-06
20650.4	0.5	0.04	20650.5	-0.008	0	12	10	4	0	0	1	0	A2S2	A2G2	unmodified	1 x Core + 2 x S	1 x Core	9.4083e-06
20650.4	0.5	0.04	20650.5	-0.008	0	12	10	4	0	0	1	0	A1G1	A2G2	1 x Core + 1 x S	1 x Core + 2 x S	1 x Core + 1 x S	9.4083e-06
20650.4	0.5	0.04	20650.5	-0.008	0	10	10	4	2	2	1	0	A2G0F	A2G2F	unmodified	1 x Core + 2 x S	1 x Core + 2 x S	9.4083e-06
20650.4	0.5	0.04	20650.5	-0.008	0	12	10	4	0	0	1	0	A3S1G2	A1S1	1 x Core + 1 x S	unmodified	1 x Core + 1 x S	9.4083e-06
20650.4	0.5	0.03	20650.5	-0.008	0	11	10	4	1	1	1	0	unmodified	A3S1G2F	2 x Core	2 x Core + 3 x S	1 x Core	7.05622e-06
20650.4	0.5	0.02	20650.5	-0.008	0	12	10	4	0	0	1	0	A1G1	A2G2	unmodified	2 x Core + 2 x S	1 x Core + 2 x S	4.70415e-06
20650.4	0.5	0.02	20650.5	-0.008	0	12	10	4	0	0	1	0	A2G2	A1S1	unmodified	2 x Core + 3 x S	1 x Core	4.70415e-06
20650.4	0.5	0.02	20650.5	-0.0284	-1	12	10	3	2	0	0	0	A1S1F	A2G2F	1 x Core + 1 x S	1 x Core	1 x Core + 1 x S	4.70415e-06
20650.4	0.5	0.02	20650.5	-0.008	0	12	10	4	0	0	1	0	A1G1	A1S1	1 x Core + 1 x S	2 x Core + 2 x S	1 x Core	4.70415e-06
20650.4	0.5	0.02	20650.5	-0.008	0	12	10	4	0	0	1	0	A1G1	A2G2	unmodified	2 x Core + 3 x S	1 x Core + 1 x S	4.70415e-06
20650.4	0.5	0.01	20650.5	-0.008	0	11	10	4	1	1	1	0	unmodified	A3S2G1F	2 x Core	2 x Core + 1 x S	1 x Core + 1 x S	2.35207e-06
20650.4	0.5	0.01	20650.5	-0.008	0	11	10	4	1	1	1	0	unmodified	A3S1G2F	2 x Core	2 x Core + 1 x S	1 x Core + 2 x S	2.35207e-06
20650.4	0.5	0.01	20650.5	-0.008	0	12	10	4	0	0	1	0	A2S2	A1S1	1 x Core + 1 x S	1 x Core	1 x Core	2.35207e-06
20650.4	0.5	0.01	20650.5	-0.008	0	11	10	4	1	1	1	0	unmodified	A2G2F	2 x Core + 1 x S	2 x Core + 1 x S	2 x Core + 2 x S	2.35207e-06
20650.4	0.5	0.01	20650.5	-0.008	0	12	10	4	0	0	1	0	A2G2	A1S1	unmodified	2 x Core + 1 x S	1 x Core + 2 x S	2.35207e-06
20650.4	0.5	0.01	20650.5	-0.0284	-1	12	10	3	2	0	0	0	A2S1G1F	A2S2F	2 x Core	unmodified	unmodified	2.35207e-06
20650.4	0.5	0.01	20650.5	-0.008	0	11	10	4	1	1	1	0	unmodified	A3S2G1F	2 x Core + 1 x S	2 x Core + 1 x S	1 x Core	2.35207e-06
20650.4	0.5	0.01	20650.5	-0.008	0	11	10	4	1	1	1	0	A2G1	A3S2G1F	unmodified	unmodified	1 x Core + 2 x S	2.35207e-06
20650.4	0.5	0.01	20650.5	-0.008	0	11	10	4	1	1	1	0	unmodified	A2G2F	2 x Core	2 x Core + 1 x S	2 x Core + 3 x S	2.35207e-06
20650.4	0.5	0.01	20650.5	-0.0284	-1	12	10	3	2	0	0	0	A1S1F	A2G2F	unmodified	2 x Core + 2 x S	1 x Core	2.35207e-06
20650.4	0.5	0.01	20650.5	-0.008	0	11	10	4	1	1	1	0	unmodified	A2S1G1F	2 x Core	2 x Core + 1 x S	2 x Core + 2 x S	2.35207e-06
20650.4	0.5	0.01	20650.5	-0.008	0	12	10	4	0	0	1	0	A3G3	A1S1	unmodified	1 x Core + 2 x S	1 x Core + 1 x S	2.35207e-06
20650.4	0.5	0.01	20650.5	-0.008	0	12	10	4	0	0	1	0	A3S2G1	A1S1	1 x Core + 1 x S	unmodified	1 x Core	2.35207e-06
20650.4	0.5	0.01	20650.5	-0.008	0	12	10	4	0	0	1	0	A3S3	A2G2	unmodified	unmodified	1 x Core + 1 x S	2.35207e-06
20650.4	0.5	0.01	20650.5	-0.0284	-1	12	10	3	2	0	0	0	A1S1F	A2S1G1F	1 x Core + 1 x S	1 x Core	1 x Core	2.35207e-06
20650.4	0.5	0.01	20650.5	-0.008	0	10	10	4	2	2	1	0	A2G0F	A3S2G1F	unmodified	unmodified	1 x Core + 2 x S	2.35207e-06
20650.4	0.5	0.01	20650.5	-0.0284	-1	12	10	3	2	0	0	0	A3S3F	A2G2F	unmodified	unmodified	1 x Core	2.35207e-06
20650.4	0.5	0.01	20650.5	-0.008	0	12	10	4	0	0	1	0	A2S2	A1S1	unmodified	2 x Core + 1 x S	1 x Core	2.35207e-06
20650.4	0.5	0.01	20650.5	-0.008	0	12	10	4	0	0	1	0	A1G1	A1S1	1 x Core + 1 x S	2 x Core + 1 x S	1 x Core + 1 x S	2.35207e-06
20650.4	0.5	0	20650.5	-0.008	0	12	10	4	0	0	1	0	A3S2G1	A2G2	unmodified	unmodified	1 x Core + 2 x S	0
20650.4	0.5	0	20650.5	-0.0284	-1	12	10	3	2	0	0	0	A1S1F	A2G2F	unmodified	2 x Core + 1 x S	1 x Core + 1 x S	0
20650.4	0.5	0	20650.5	-0.0284	-1	12	10	3	2	0	0	0	A1S1F	A3S1G2F	1 x Core + 1 x S	unmodified	1 x Core	0
20650.4	0.5	0	20650.5	-0.008	0	11	10	4	1	1	1	0	A3S2G1F+LacN1	unmodified	1 x Core + 1 x S	2 x Core + 1 x S	1 x Core	0
20650.4	0.5	0	20650.5	-0.008	0	12	10	4	0	0	1	0	A3S1G2	A1S1	unmodified	2 x Core + 2 x S	unmodified	0
20650.4	0.5	0	20650.5	-0.0284	-1	12	10	3	2	0	0	0	A1S1F	A2S1G1F	unmodified	2 x Core + 1 x S	1 x Core	0
20650.4	0.5	0	20650.5	-0.008	0	12	10	4	0	0	1	0	A2S2	A1S1	2 x Core	unmodified	1 x Core + 1 x S	0
20650.4	0.5	0	20650.5	-0.0284	-1	12	10	3	2	0	0	0	A3S2G1F	A3S1G2F	unmodified	unmodified	unmodified	0
20650.4	0.5	0	20650.5	-0.008	0	12	10	4	0	0	1	0	A1S1	A1S1	1 x Core + 1 x S	2 x Core + 1 x S	1 x Core	0
20650.4	0.5	0	20650.5	-0.0284	-1	12	10	3	2	0	0	0	A3S3F+LacN1	A2G2F	unmodified	unmodified	unmodified	0
20650.4	0.5	0	20650.5	-0.008	0	12	10	4	0	0	1	0	A2S1G1	A1S1	1 x Core	1 x Core + 2 x S	1 x Core	0
20650.4	0.5	0	20650.5	-0.008	0	12	10	4	0	0	1	0	A3S1G2	A1S1	unmodified	1 x Core + 2 x S	1 x Core	0
20650.4	0.5	0	20650.5	-0.008	0	11	10	4	1	1	1	0	A3S2G1F+LacN1	unmodified	2 x Core + 2 x S	1 x Core	1 x Core	0
20650.4	0.5	0	20650.5	-0.0284	-1	12	10	3	2	0	0	0	A3S2G1F+LacN1	A2S1G1F	unmodified	unmodified	unmodified	0
20650.4	0.5	0	20650.5	-0.008	0	11	10	4	1	1	1	0	A3S3F+LacN1	unmodified	2 x Core	1 x Core	1 x Core + 1 x S	0
20650.4	0.5	0	20650.5	-0.008	0	12	10	4	0	0	1	0	A2S1G1	A1S1	2 x Core	unmodified	1 x Core + 2 x S	0
20650.4	0.5	0	20650.5	-0.0284	-1	12	10	3	2	0	0	0	A1S1F	A2S1G1F	2 x Core	unmodified	1 x Core + 1 x S	0
20650.4	0.5	0	20650.5	-0.008	0	11	10	4	1	1	1	0	A3S2G1F+LacN1	unmodified	2 x Core	1 x Core + 1 x S	1 x Core + 1 x S	0
20650.4	0.5	0	20650.5	-0.008	0	12	10	4	0	0	1	0	A1S1	A1S1	2 x Core + 2 x S	1 x Core	1 x Core	0
20650.4	0.5	0	20650.5	-0.008	0	11	10	4	1	1	1	0	A3S3F+LacN1	unmodified	2 x Core + 1 x S	1 x Core	1 x Core	0
20650.4	0.5	0	20650.5	-0.008	0	12	10	4	0	0	1	0	A3G3	A1S1	unmodified	2 x Core + 3 x S	unmodified	0
20650.4	0.5	0	20650.5	-0.008	0	12	10	4	0	0	1	0	A1G1	A1S1	2 x Core + 1 x S	2 x Core + 2 x S	unmodified	0
20650.4	0.5	0	20650.5	-0.008	0	12	10	4	0	0	1	0	A1S1	A1S1	2 x Core	1 x Core + 1 x S	1 x Core + 1 x S	0
20650.4	0.5	0	20650.5	-0.008	0	12	10	4	0	0	1	0	A1G1	A2G2	1 x Core	1 x Core + 2 x S	1 x Core + 2 x S	0
20650.4	0.5	0	20650.5	-0.008	0	12	10	4	0	0	1	0	A3S2G1	A1S1	unmodified	2 x Core + 1 x S	unmodified	0
20650.4	0.5	0	20650.5	-0.008	0	11	10	4	1	1	1	0	A3S2G1F+LacN1	unmodified	2 x Core	2 x Core + 2 x S	unmodified	0
20650.4	0.5	0	20650.5	-0.008	0	12	10	4	0	0	1	0	A1G1	A1S1	2 x Core + 1 x S	1 x Core + 2 x S	1 x Core	0
20650.4	0.5	0	20650.5	-0.008	0	12	10	4	0	0	1	0	A1G1	A1S1	2 x Core	1 x Core + 2 x S	1 x Core + 1 x S	0
20650.4	0.5	0	20650.5	-0.0284	-1	12	10	3	2	0	0	0	A1S1F	A2S2F	2 x Core	unmodified	1 x Core	0
20650.4	0.5	0	20650.5	-0.008	0	12	10	4	0	0	1	0	A4S4	A2G2	unmodified	unmodified	unmodified	0
20650.4	0.5	0	20650.5	-0.008	0	12	10	4	0	0	1	0	A3S3	A1S1	unmodified	1 x Core	1 x Core	0
20650.4	0.5	0	20650.5	-0.0284	-1	12	10	3	2	0	0	0	A1S1F	A3S1G2F	unmodified	2 x Core + 1 x S	unmodified	0
20650.4	0.5	0	20650.5	-0.008	0	11	10	4	1	1	1	0	A3S3F	unmodified	2 x Core	2 x Core + 1 x S	1 x Core	0
20650.4	0.5	0	20650.5	-0.0284	-1	12	10	3	2	0	0	0	A1S1F	A2G2F	1 x Core	1 x Core + 2 x S	1 x Core	0
20650.4	0.5	0	20650.5	-0.008	0	12	10	4	0	0	1	0	A1S1	A1S1	2 x Core	2 x Core + 2 x S	unmodified	0
20650.4	0.5	0	20650.5	-0.008	0	11	10	4	1	1	1	0	A3S2G1F+LacN1	unmodified	2 x Core	1 x Core + 2 x S	1 x Core	0
20650.4	0.5	0	20650.5	-0.0284	-1	12	10	3	2	0	0	0	A1S1F	A2S2F	1 x Core	1 x Core	1 x Core	0
20650.4	0.5	0	20650.5	-0.0284	-1	12	10	3	2	0	0	0	A1S1F	A2G2F	2 x Core	unmodified	1 x Core + 2 x S	0
20650.4	0.5	0	20650.5	-0.0284	-1	12	10	3	2	0	0	0	A1S1F	A3S2G1F	unmodified	1 x Core	1 x Core	0
20650.4	0.5	0	20650.5	-0.008	0	11	10	4	1	1	1	0	A3S2G1F+LacN1	unmodified	2 x Core + 1 x S	2 x Core + 1 x S	unmodified	0
20650.4	0.5	0	20650.5	-0.008	0	11	10	4	1	1	1	0	A3S3F+LacN1	unmodified	2 x Core	2 x Core + 1 x S	unmodified	0
20650.4	0.5	0	20650.5	-0.008	0	12	10	4	0	0	1	0	A1S1	A1S1	2 x Core	1 x Core + 2 x S	1 x Core	0
20650.4	0.5	0	20650.5	-0.008	0	12	10	4	0	0	1	0	A1G1	A1S1	1 x Core	2 x Core + 3 x S	1 x Core	0
20650.4	0.5	0	20650.5	-0.008	0	12	10	4	0	0	1	0	A1S1	A1S1	2 x Core + 1 x S	2 x Core + 1 x S	unmodified	0
20650.4	0.5	0	20650.5	-0.008	0	12	10	4	0	0	1	0	A1G1	A1S1	2 x Core	2 x Core + 3 x S	unmodified	0
20650.4	0.5	0	20650.5	-0.008	0	12	10	4	0	0	1	0	A3S3	A1S1	2 x Core	unmodified	unmodified	0
20650.4	0.5	0	20650.5	-0.0284	-1	12	10	3	2	0	0	0	A1S1F	A3S2G1F	2 x Core	unmodified	unmodified	0
20721.4	0.2	45.92	20721.5	-0.0063	0	10	9	6	0	1	1	0	A2S1G1	unmodified	2 x Core + 2 x S	2 x Core + 2 x S	1 x Core + 1 x S	0.00432029
20721.4	0.2	10.83	20721.5	-0.0063	0	10	9	6	0	1	1	0	A2G2	unmodified	1 x Core + 1 x S	2 x Core + 2 x S	2 x Core + 3 x S	0.00101892
20721.4	0.2	8.2	20721.5	-0.0063	0	10	9	6	0	1	1	0	A2G2	unmodified	2 x Core + 2 x S	2 x Core + 2 x S	1 x Core + 2 x S	0.00077148
20721.4	0.2	5.53	20721.5	-0.0267	-1	11	9	5	1	0	0	0	A2S2	A2S2F	unmodified	unmodified	1 x Core + 1 x S	0.000520279
20721.4	0.2	4.99	20721.5	-0.0063	0	10	9	6	0	1	1	0	A3S2G1	unmodified	1 x Core + 1 x S	2 x Core + 2 x S	1 x Core + 1 x S	0.000469474
20721.4	0.2	3.84	20721.5	-0.0063	0	10	9	6	0	1	1	0	A2S2	unmodified	2 x Core + 1 x S	2 x Core + 2 x S	1 x Core + 1 x S	0.000361279
20721.4	0.2	3.27	20721.5	-0.0063	0	10	9	6	0	1	1	0	A2S2	unmodified	2 x Core + 2 x S	2 x Core + 2 x S	1 x Core	0.000307651
20721.4	0.2	2.6	20721.5	-0.0267	-1	11	9	5	1	0	0	0	A2S1G1	A2S2F	unmodified	unmodified	1 x Core + 2 x S	0.000244616
20721.4	0.2	2.31	20721.5	-0.0267	-1	11	9	5	1	0	0	0	A1S1	A2S2F	1 x Core + 1 x S	unmodified	1 x Core + 1 x S	0.000217332
20721.4	0.2	1.97	20721.5	-0.0063	0	10	9	6	0	1	1	0	A2S1G1	unmodified	2 x Core + 1 x S	2 x Core + 2 x S	1 x Core + 2 x S	0.000185343
20721.4	0.2	1.8	20721.5	-0.0063	0	10	9	6	0	1	1	0	A3S1G2	unmodified	1 x Core + 1 x S	2 x Core + 2 x S	1 x Core + 2 x S	0.000169349
20721.4	0.2	1.33	20721.5	-0.0267	-1	11	9	5	1	0	0	0	A2S2	A2S1G1F	unmodified	unmodified	1 x Core + 2 x S	0.00012513
20721.4	0.2	1.27	20721.5	-0.0063	0	10	9	6	0	1	1	0	A2S1G1	unmodified	2 x Core + 1 x S	2 x Core + 3 x S	1 x Core + 1 x S	0.000119485
20721.4	0.2	1.24	20721.5	-0.0063	0	10	9	6	0	1	1	0	A2S1G1	unmodified	2 x Core + 2 x S	2 x Core + 3 x S	1 x Core	0.000116663
20721.4	0.2	1.04	20721.5	-0.0267	-1	11	9	5	1	0	0	0	A1S1	A2S1G1F	unmodified	1 x Core + 2 x S	1 x Core + 1 x S	9.78463e-05
20721.4	0.2	0.86	20721.5	-0.0063	0	10	9	6	0	1	1	0	A3S1G2	unmodified	1 x Core + 1 x S	2 x Core + 3 x S	1 x Core + 1 x S	8.09113e-05
20721.4	0.2	0.53	20721.5	-0.0267	-1	11	9	5	1	0	0	0	A1G1	A2S2F	unmodified	1 x Core + 2 x S	1 x Core + 1 x S	4.9864e-05
20721.4	0.2	0.29	20721.5	-0.0063	0	10	9	6	0	1	1	0	A3S3	unmodified	1 x Core + 1 x S	2 x Core + 2 x S	1 x Core	2.72841e-05
20721.4	0.2	0.24	20721.5	-0.0267	-1	11	9	5	1	0	0	0	A1S1	A2S2F	unmodified	2 x Core + 2 x S	unmodified	2.25799e-05
20721.4	0.2	0.18	20721.5	-0.0063	0	10	9	6	0	1	1	0	A2G2	unmodified	2 x Core + 1 x S	2 x Core + 3 x S	1 x Core + 2 x S	1.69349e-05
20721.4	0.2	0.16	20721.5	-0.0063	0	10	9	6	0	1	1	0	A3S1G2	unmodified	unmodified	2 x Core + 2 x S	2 x Core + 3 x S	1.50533e-05
20721.4	0.2	0.14	20721.5	-0.0063	0	10	9	6	0	1	1	0	A3S2G1	unmodified	2 x Core + 2 x S	2 x Core + 2 x S	unmodified	1.31716e-05
20721.4	0.2	0.13	20721.5	-0.0063	0	10	9	6	0	1	1	0	A2S2	unmodified	2 x Core	2 x Core + 2 x S	1 x Core + 2 x S	1.22308e-05
20721.4	0.2	0.13	20721.5	-0.0063	0	10	9	6	0	1	1	0	A3G3	unmodified	1 x Core + 1 x S	2 x Core + 3 x S	1 x Core + 2 x S	1.22308e-05
20721.4	0.2	0.12	20721.5	-0.0063	0	10	9	6	0	1	1	0	A3S2G1	unmodified	1 x Core + 1 x S	2 x Core + 3 x S	1 x Core	1.129e-05
20721.4	0.2	0.1	20721.5	-0.0063	0	10	9	6	0	1	1	0	A3S2G1	unmodified	1 x Core + 1 x S	2 x Core + 1 x S	1 x Core + 2 x S	9.4083e-06
20721.4	0.2	0.1	20721.5	-0.0267	-1	11	9	5	1	0	0	0	A1S1	A2S2F	unmodified	1 x Core + 2 x S	1 x Core	9.4083e-06
20721.4	0.2	0.09	20721.5	-0.0063	0	10	9	6	0	1	1	0	A3S3	unmodified	1 x Core + 1 x S	2 x Core + 1 x S	1 x Core + 1 x S	8.46747e-06
20721.4	0.2	0.08	20721.5	-0.0063	0	10	9	6	0	1	1	0	A2S2	unmodified	2 x Core	2 x Core + 3 x S	1 x Core + 1 x S	7.52664e-06
20721.4	0.2	0.08	20721.5	-0.0063	0	10	9	6	0	1	1	0	A3S2G1	unmodified	2 x Core + 2 x S	1 x Core + 2 x S	1 x Core	7.52664e-06
20721.4	0.2	0.07	20721.5	-0.0063	0	10	9	6	0	1	1	0	A2S2	unmodified	2 x Core + 1 x S	2 x Core + 3 x S	1 x Core	6.58581e-06
20721.4	0.2	0.06	20721.5	-0.0267	-1	11	9	5	1	0	0	0	A1S1	A2S1G1F	unmodified	2 x Core + 3 x S	unmodified	5.64498e-06
20721.4	0.2	0.06	20721.5	-0.0063	0	10	9	6	0	1	1	0	A4S4	unmodified	1 x Core + 1 x S	1 x Core	1 x Core + 1 x S	5.64498e-06
20721.4	0.2	0.05	20721.5	-0.0267	-1	11	9	5	1	0	0	0	A1G1	A2S1G1F	unmodified	1 x Core + 2 x S	1 x Core + 2 x S	4.70415e-06
20721.4	0.2	0.05	20721.5	-0.0063	0	10	9	6	0	1	1	0	A2S1G1	unmodified	2 x Core	2 x Core + 3 x S	1 x Core + 2 x S	4.70415e-06
20721.4	0.2	0.04	20721.5	-0.0063	0	10	9	6	0	1	1	0	A3G3	unmodified	2 x Core + 2 x S	1 x Core + 2 x S	1 x Core + 2 x S	3.76332e-06
20721.4	0.2	0.03	20721.5	-0.0063	0	10	9	6	0	1	1	0	A2S2	unmodified	2 x Core + 1 x S	2 x Core + 1 x S	1 x Core + 2 x S	2.82249e-06
20721.4	0.2	0.03	20721.5	-0.0063	0	10	9	6	0	1	1	0	A4S4	unmodified	unmodified	2 x Core + 2 x S	1 x Core	2.82249e-06
20721.4	0.2	0.03	20721.5	-0.0267	-1	11	9	5	1	0	0	0	A1S1	A2G2F	unmodified	1 x Core + 2 x S	1 x Core + 2 x S	2.82249e-06
20721.4	0.2	0.03	20721.5	-0.0267	-1	11	9	5	1	0	0	0	A1G1	A2S2F	unmodified	2 x Core + 3 x S	unmodified	2.82249e-06
20721.4	0.2	0.02	20721.5	-0.0063	0	10	9	6	0	1	1	0	A1G1	unmodified	2 x Core + 2 x S	2 x Core + 2 x S	2 x Core + 2 x S	1.88166e-06
20721.4	0.2	0.02	20721.5	-0.0063	0	10	9	6	0	1	1	0	A4S4	unmodified	unmodified	2 x Core + 1 x S	1 x Core + 1 x S	1.88166e-06
20721.4	0.2	0.01	20721.5	-0.0063	0	10	9	6	0	1	1	0	A2G2	unmodified	1 x Core	2 x Core + 3 x S	2 x Core + 3 x S	9.4083e-07
20721.4	0.2	0.01	20721.5	-0.0063	0	10	9	6	0	1	1	0	unmodified	A1S1	2 x Core + 1 x S	2 x Core + 2 x S	2 x Core + 2 x S	9.4083e-07
20721.4	0.2	0.01	20721.5	-0.0063	0	10	9	6	0	1	1	0	A1G1	unmodified	2 x Core + 1 x S	2 x Core + 2 x S	2 x Core + 3 x S	9.4083e-07
20721.4	0.2	0.01	20721.5	-0.0063	0	10	9	6	0	1	1	0	A3S2G1	unmodified	unmodified	2 x Core + 1 x S	2 x Core + 3 x S	9.4083e-07
20721.4	0.2	0.01	20721.5	-0.0063	0	10	9	6	0	1	1	0	A3G3	unmodified	unmodified	2 x Core + 3 x S	2 x Core + 3 x S	9.4083e-07
20721.4	0.2	0.01	20721.5	-0.0063	0	10	9	6	0	1	1	0	A3S1G2	unmodified	2 x Core + 1 x S	1 x Core + 2 x S	1 x Core + 2 x S	9.4083e-07
20721.4	0.2	0.01	20721.5	-0.0063	0	10	9	6	0	1	1	0	unmodified	A1S1	2 x Core	2 x Core + 2 x S	2 x Core + 3 x S	9.4083e-07
20721.4	0.2	0.01	20721.5	-0.0063	0	10	9	6	0	1	1	0	A3S3	unmodified	2 x Core + 1 x S	2 x Core + 2 x S	unmodified	9.4083e-07
20721.4	0.2	0.01	20721.5	-0.0267	-1	11	9	5	1	0	0	0	A3S3	A2S2F	unmodified	unmodified	unmodified	9.4083e-07
20721.4	0.2	0.01	20721.5	-0.0063	0	10	9	6	0	1	1	0	A3S1G2	unmodified	1 x Core	2 x Core + 3 x S	1 x Core + 2 x S	9.4083e-07
20721.4	0.2	0	20721.5	-0.0267	-1	11	9	5	1	0	0	0	A1S1	A3S2G1F	unmodified	unmodified	1 x Core + 2 x S	0
20721.4	0.2	0	20721.5	-0.0063	0	10	9	6	0	1	1	0	A2S1G0	A1S1	unmodified	1 x Core + 2 x S	1 x Core + 2 x S	0
20721.4	0.2	0	20721.5	-0.0063	0	10	9	6	0	1	1	0	A3S3	unmodified	2 x Core + 1 x S	1 x Core + 2 x S	1 x Core	0
20721.4	0.2	0	20721.5	-0.0063	0	10	9	6	0	1	1	0	A3S3	unmodified	2 x Core	1 x Core + 2 x S	1 x Core + 1 x S	0
20721.4	0.2	0	20721.5	-0.0063	0	10	9	6	0	1	1	0	unmodified	A1S1	2 x Core + 1 x S	2 x Core + 1 x S	2 x Core + 3 x S	0
20721.4	0.2	0	20721.5	-0.0267	-1	11	9	5	1	0	0	0	A1S1F	A1S1	unmodified	2 x Core + 2 x S	1 x Core + 1 x S	0
20721.4	0.2	0	20721.5	-0.0267	-1	11	9	5	1	0	0	0	A1S1F	A1S1	1 x Core + 1 x S	1 x Core + 1 x S	1 x Core + 1 x S	0
20721.4	0.2	0	20721.5	-0.0063	0	10	9	6	0	1	1	0	A3S2G1	unmodified	2 x Core	1 x Core + 2 x S	1 x Core + 2 x S	0
20721.4	0.2	0	20721.5	-0.0267	-1	11	9	5	1	0	0	0	A3S3F	A1S1	unmodified	unmodified	1 x Core + 1 x S	0
20721.4	0.2	0	20721.5	-0.0063	0	10	9	6	0	1	1	0	A3S3	unmodified	1 x Core	2 x Core + 3 x S	1 x Core	0
20721.4	0.2	0	20721.5	-0.0063	0	10	9	6	0	1	1	0	A4S4	unmodified	1 x Core	1 x Core + 2 x S	1 x Core	0
20721.4	0.2	0	20721.5	-0.0063	0	10	9	6	0	1	1	0	A1G1	unmodified	2 x Core	2 x Core + 3 x S	2 x Core + 3 x S	0
20721.4	0.2	0	20721.5	-0.0063	0	10	9	6	0	1	1	0	A3S3	unmodified	2 x Core	2 x Core + 3 x S	unmodified	0
20721.4	0.2	0	20721.5	-0.0063	0	10	9	6	0	1	1	0	A4S4	unmodified	2 x Core	unmodified	1 x Core + 2 x S	0
20721.4	0.2	0	20721.5	-0.0267	-1	11	9	5	1	0	0	0	A1S1F	A1S1	1 x Core + 1 x S	1 x Core + 2 x S	1 x Core	0
20721.4	0.2	0	20721.5	-0.0267	-1	11	9	5	1	0	0	0	A1S1F	A2G2	unmodified	1 x Core + 2 x S	1 x Core + 2 x S	0
20721.4	0.2	0	20721.5	-0.0267	-1	11	9	5	1	0	0	0	A1S1F	A1S1	unmodified	2 x Core + 3 x S	1 x Core	0
20721.4	0.2	0	20721.5	-0.0267	-1	11	9	5	1	0	0	0	A1S1F	A1S1	unmodified	2 x Core + 1 x S	1 x Core + 2 x S	0
20763.5	0.1	52.55	20763.5	0.0392	2	10	10	5	1	0	1	0	A2G0F	A1S1	1 x Core + 1 x S	1 x Core + 2 x S	1 x Core + 1 x S	0.00247203
20763.5	0.1	27.59	20763.5	0.0392	2	10	10	5	1	0	1	0	A2G0F	A1S1	unmodified	2 x Core + 2 x S	1 x Core + 2 x S	0.00129787
20763.5	0.1	19.64	20763.5	0.0392	2	10	10	5	1	0	1	0	A2G0F	A1S1	unmodified	2 x Core + 3 x S	1 x Core + 1 x S	0.000923895
20763.5	0.1	0.23	20763.5	0.0392	2	10	10	5	1	0	1	0	A2G0F	A1S1	1 x Core	1 x Core + 2 x S	1 x Core + 2 x S	1.08195e-05
20774.5	0.1	69.87	20774.5	0.0034	0	16	11	1	1	0	1	0	M6	A2G2F	2 x Core	2 x Core + 1 x S	1 x Core	0.00328679
20774.5	0.1	30.13	20774.5	0.0034	0	16	11	1	1	0	1	0	M6	A3S1G2F	2 x Core	1 x Core	1 x Core	0.00141736
20776.6	9.1	56.33	20776.5	0.146	7	9	8	7	1	0	0	0	unmodified	A2S2F	1 x Core + 1 x S	2 x Core + 2 x S	1 x Core + 2 x S	0.241136
20776.6	9.1	26.82	20776.5	0.146	7	9	8	7	1	0	0	0	unmodified	A2S2F	1 x Core + 1 x S	2 x Core + 3 x S	1 x Core + 1 x S	0.11481
20776.6	9.1	8.1	20776.5	0.146	7	9	8	7	1	0	0	0	unmodified	A2S1G1F	1 x Core + 1 x S	2 x Core + 3 x S	1 x Core + 2 x S	0.0346743
20776.6	9.1	4.84	20776.5	0.146	7	9	8	7	1	0	0	0	unmodified	A2S2F	unmodified	2 x Core + 2 x S	2 x Core + 3 x S	0.020719
20776.6	9.1	2.56	20776.5	0.146	7	9	8	7	1	0	0	0	unmodified	A2S1G1F	2 x Core + 2 x S	1 x Core + 2 x S	1 x Core + 2 x S	0.0109588
20776.6	9.1	0.55	20776.5	0.146	7	9	8	7	1	0	0	0	unmodified	A2S1G1F	unmodified	2 x Core + 3 x S	2 x Core + 3 x S	0.00235443
20776.6	9.1	0.26	20776.5	0.146	7	9	8	7	1	0	0	0	unmodified	A2S2F	2 x Core + 1 x S	1 x Core + 2 x S	1 x Core + 2 x S	0.001113
20776.6	9.1	0.17	20776.5	0.146	7	9	8	7	1	0	0	0	unmodified	A2S2F	1 x Core	2 x Core + 3 x S	1 x Core + 2 x S	0.000727732
20776.6	9.1	0.16	20776.5	0.146	7	9	8	7	1	0	0	0	unmodified	A3S2G1F	1 x Core + 1 x S	1 x Core + 2 x S	1 x Core + 2 x S	0.000684924
20776.6	9.1	0.08	20776.5	0.146	7	9	8	7	1	0	0	0	unmodified	A3S2G1F	unmodified	2 x Core + 3 x S	1 x Core + 2 x S	0.000342462
20776.6	9.1	0.04	20776.5	0.146	7	9	8	7	1	0	0	0	A3S3F	unmodified	1 x Core + 1 x S	1 x Core + 2 x S	1 x Core + 1 x S	0.000171231
20776.6	9.1	0.03	20776.5	0.146	7	9	8	7	1	0	0	0	unmodified	A2G2F	1 x Core + 2 x S	2 x Core + 3 x S	1 x Core + 2 x S	0.000128423
20776.6	9.1	0.02	20776.5	0.146	7	9	8	7	1	0	0	0	A3S3F	unmodified	unmodified	2 x Core + 2 x S	1 x Core + 2 x S	8.56155e-05
20776.6	9.1	0.02	20776.5	0.146	7	9	8	7	1	0	0	0	A3S3F	unmodified	unmodified	2 x Core + 3 x S	1 x Core + 1 x S	8.56155e-05
20776.6	9.1	0.01	20776.5	0.146	7	9	8	7	1	0	0	0	unmodified	A3S1G2F	1 x Core + 2 x S	1 x Core + 2 x S	1 x Core + 2 x S	4.28077e-05
20776.6	9.1	0.01	20776.5	0.146	7	9	8	7	1	0	0	0	A1S1F	unmodified	1 x Core + 1 x S	2 x Core + 2 x S	2 x Core + 3 x S	4.28077e-05
20776.6	9.1	0.01	20776.5	0.146	7	9	8	7	1	0	0	0	A1S1F	unmodified	2 x Core + 2 x S	2 x Core + 2 x S	1 x Core + 2 x S	4.28077e-05
20776.6	9.1	0	20776.5	0.1664	8	8	8	8	0	1	1	0	A2S1G0	unmodified	1 x Core + 2 x S	2 x Core + 3 x S	1 x Core + 2 x S	0
20776.6	9.1	0	20776.5	0.146	7	9	8	7	1	0	0	0	A3S3F+LacN1	unmodified	unmodified	1 x Core + 2 x S	1 x Core + 2 x S	0
20776.6	9.1	0	20776.5	0.146	7	9	8	7	1	0	0	0	A3S3F	unmodified	1 x Core	1 x Core + 2 x S	1 x Core + 2 x S	0
20776.6	9.1	0	20776.5	0.146	7	9	8	7	1	0	0	0	A1S1F	unmodified	2 x Core + 1 x S	2 x Core + 3 x S	1 x Core + 2 x S	0
20776.6	9.1	0	20776.5	0.146	7	9	8	7	1	0	0	0	A1S1F	unmodified	1 x Core	2 x Core + 3 x S	2 x Core + 3 x S	0
20792.6	0.7	56.33	20792.5	0.0772	4	9	8	7	1	1	0	0	unmodified	A2S2F	1 x Core + 1 x S	2 x Core + 2 x S	1 x Core + 2 x S	0.0185489
20792.6	0.7	26.82	20792.5	0.0772	4	9	8	7	1	1	0	0	unmodified	A2S2F	1 x Core + 1 x S	2 x Core + 3 x S	1 x Core + 1 x S	0.00883157
20792.6	0.7	8.1	20792.5	0.0772	4	9	8	7	1	1	0	0	unmodified	A2S1G1F	1 x Core + 1 x S	2 x Core + 3 x S	1 x Core + 2 x S	0.00266725
20792.6	0.7	4.84	20792.5	0.0772	4	9	8	7	1	1	0	0	unmodified	A2S2F	unmodified	2 x Core + 2 x S	2 x Core + 3 x S	0.00159377
20792.6	0.7	2.56	20792.5	0.0772	4	9	8	7	1	1	0	0	unmodified	A2S1G1F	2 x Core + 2 x S	1 x Core + 2 x S	1 x Core + 2 x S	0.000842983
20792.6	0.7	0.55	20792.5	0.0772	4	9	8	7	1	1	0	0	unmodified	A2S1G1F	unmodified	2 x Core + 3 x S	2 x Core + 3 x S	0.00018111
20792.6	0.7	0.26	20792.5	0.0772	4	9	8	7	1	1	0	0	unmodified	A2S2F	2 x Core + 1 x S	1 x Core + 2 x S	1 x Core + 2 x S	8.56155e-05
20792.6	0.7	0.17	20792.5	0.0772	4	9	8	7	1	1	0	0	unmodified	A2S2F	1 x Core	2 x Core + 3 x S	1 x Core + 2 x S	5.59794e-05
20792.6	0.7	0.16	20792.5	0.0772	4	9	8	7	1	1	0	0	unmodified	A3S2G1F	1 x Core + 1 x S	1 x Core + 2 x S	1 x Core + 2 x S	5.26865e-05
20792.6	0.7	0.08	20792.5	0.0772	4	9	8	7	1	1	0	0	unmodified	A3S2G1F	unmodified	2 x Core + 3 x S	1 x Core + 2 x S	2.63432e-05
20792.6	0.7	0.04	20792.5	0.0772	4	9	8	7	1	1	0	0	A3S3F	unmodified	1 x Core + 1 x S	1 x Core + 2 x S	1 x Core + 1 x S	1.31716e-05
20792.6	0.7	0.03	20792.5	0.0772	4	9	8	7	1	1	0	0	unmodified	A2G2F	1 x Core + 2 x S	2 x Core + 3 x S	1 x Core + 2 x S	9.87871e-06
20792.6	0.7	0.02	20792.5	0.0772	4	9	8	7	1	1	0	0	A3S3F	unmodified	unmodified	2 x Core + 2 x S	1 x Core + 2 x S	6.58581e-06
20792.6	0.7	0.02	20792.5	0.0772	4	9	8	7	1	1	0	0	A3S3F	unmodified	unmodified	2 x Core + 3 x S	1 x Core + 1 x S	6.58581e-06
20792.6	0.7	0.01	20792.5	0.0772	4	9	8	7	1	1	0	0	unmodified	A3S1G2F	1 x Core + 2 x S	1 x Core + 2 x S	1 x Core + 2 x S	3.2929e-06
20792.6	0.7	0.01	20792.5	0.0772	4	9	8	7	1	1	0	0	A1S1F	unmodified	1 x Core + 1 x S	2 x Core + 2 x S	2 x Core + 3 x S	3.2929e-06
20792.6	0.7	0.01	20792.5	0.0772	4	9	8	7	1	1	0	0	A1S1F	unmodified	2 x Core + 2 x S	2 x Core + 2 x S	1 x Core + 2 x S	3.2929e-06
20792.6	0.7	0	20792.5	0.0976	5	8	8	8	0	2	1	0	A2S1G0	unmodified	1 x Core + 2 x S	2 x Core + 3 x S	1 x Core + 2 x S	0
20792.6	0.7	0	20792.5	0.0772	4	9	8	7	1	1	0	0	A3S3F+LacN1	unmodified	unmodified	1 x Core + 2 x S	1 x Core + 2 x S	0
20792.6	0.7	0	20792.5	0.0772	4	9	8	7	1	1	0	0	A3S3F	unmodified	1 x Core	1 x Core + 2 x S	1 x Core + 2 x S	0
20792.6	0.7	0	20792.5	0.0772	4	9	8	7	1	1	0	0	A1S1F	unmodified	2 x Core + 1 x S	2 x Core + 3 x S	1 x Core + 2 x S	0
20792.6	0.7	0	20792.5	0.0772	4	9	8	7	1	1	0	0	A1S1F	unmodified	1 x Core	2 x Core + 3 x S	2 x Core + 3 x S	0
20805.5	0.1	69.59	20805.5	0.0405	2	16	11	1	1	2	0	0	M6	A2G2F	2 x Core	2 x Core + 1 x S	1 x Core	0.00327362
20805.5	0.1	30.01	20805.5	0.0405	2	16	11	1	1	2	0	0	M6	A3S1G2F	2 x Core	1 x Core	1 x Core	0.00141171
20805.5	0.1	0.4	20805.5	0.0405	2	17	11	1	0	1	0	0	M7	A2G2	2 x Core	2 x Core + 1 x S	1 x Core	1.88166e-05
20815.5	0.5	47.04	20815.5	-0.0027	0	14	12	1	2	1	1	0	A2G2F	A2G2F	2 x Core	1 x Core	1 x Core + 1 x S	0.0110642
20815.5	0.5	26.08	20815.5	-0.0027	0	14	12	1	2	1	1	0	A2G2F	A2G2F	2 x Core + 1 x S	1 x Core	1 x Core	0.00613421
20815.5	0.5	17.51	20815.5	-0.0027	0	14	12	1	2	1	1	0	A2G2F	A2S1G1F	2 x Core	1 x Core	1 x Core	0.00411848
20815.5	0.5	5.02	20815.5	-0.0027	0	14	12	1	2	1	1	0	A2G2F	A3S1G2F	2 x Core	unmodified	1 x Core	0.00118074
20815.5	0.5	2.78	20815.5	-0.0027	0	14	12	1	2	1	1	0	A2G2F	A3S1G2F	1 x Core	1 x Core	1 x Core	0.000653877
20815.5	0.5	1.56	20815.5	-0.0027	0	14	12	1	2	1	1	0	A2G2F	A2G2F	2 x Core	2 x Core + 1 x S	unmodified	0.000366924
20826.5	0.1	51.79	20826.5	0.0242	1	12	8	6	0	0	1	0	M6	unmodified	2 x Core + 2 x S	2 x Core + 2 x S	2 x Core + 2 x S	0.00243628
20826.5	0.1	38.07	20826.5	0.0242	1	12	8	6	0	0	1	0	M6	unmodified	2 x Core + 1 x S	2 x Core + 2 x S	2 x Core + 3 x S	0.00179087
20826.5	0.1	5.83	20826.5	0.0242	1	12	8	6	0	0	1	0	M5	A1S1	1 x Core + 1 x S	1 x Core + 2 x S	1 x Core + 2 x S	0.000274252
20826.5	0.1	2.79	20826.5	0.0242	1	12	8	6	0	0	1	0	M5	A1S1	unmodified	2 x Core + 3 x S	1 x Core + 2 x S	0.000131246
20826.5	0.1	0.82	20826.5	0.0242	1	12	8	6	0	0	1	0	M5-A1S1	A1S1	unmodified	1 x Core + 2 x S	1 x Core + 2 x S	3.8574e-05
20826.5	0.1	0.71	20826.5	0.0242	1	12	8	6	0	0	1	0	M6	unmodified	2 x Core	2 x Core + 3 x S	2 x Core + 3 x S	3.33995e-05
20837.6	0.1	41.21	20837.5	0.0447	2	11	11	4	1	0	1	0	A2G0F	A2G2	1 x Core + 1 x S	1 x Core + 2 x S	1 x Core + 1 x S	0.00193858
20837.6	0.1	21.63	20837.5	0.0447	2	11	11	4	1	0	1	0	A2G0F	A2G2	unmodified	2 x Core + 2 x S	1 x Core + 2 x S	0.00101751
20837.6	0.1	15.86	20837.5	0.0447	2	11	11	4	1	0	1	0	A2G0F	A1S1	1 x Core + 1 x S	2 x Core + 2 x S	1 x Core	0.000746078
20837.6	0.1	15.4	20837.5	0.0447	2	11	11	4	1	0	1	0	A2G0F	A2G2	unmodified	2 x Core + 3 x S	1 x Core + 1 x S	0.000724439
20837.6	0.1	5.01	20837.5	0.0447	2	11	11	4	1	0	1	0	A2G0F	A1S1	1 x Core + 1 x S	2 x Core + 1 x S	1 x Core + 1 x S	0.000235678
20837.6	0.1	0.38	20837.5	0.0447	2	11	11	4	1	0	1	0	A2G0F	A1S1	2 x Core + 1 x S	2 x Core + 2 x S	unmodified	1.78758e-05
20837.6	0.1	0.18	20837.5	0.0447	2	11	11	4	1	0	1	0	A2G0F	A2G2	1 x Core	1 x Core + 2 x S	1 x Core + 2 x S	8.46747e-06
20837.6	0.1	0.14	20837.5	0.0447	2	11	11	4	1	0	1	0	A2G0F	A1S1	2 x Core + 1 x S	1 x Core + 2 x S	1 x Core	6.58581e-06
20837.6	0.1	0.14	20837.5	0.0447	2	11	11	4	1	0	1	0	A2G0F	A1S1	2 x Core	1 x Core + 2 x S	1 x Core + 1 x S	6.58581e-06
20837.6	0.1	0.03	20837.5	0.0447	2	11	11	4	1	0	1	0	A2G0F	A1S1	1 x Core	2 x Core + 3 x S	1 x Core	1.41124e-06
20837.6	0.1	0.01	20837.5	0.0447	2	11	11	4	1	0	1	0	A2G0F	A1S1	2 x Core	2 x Core + 3 x S	unmodified	4.70415e-07
20850.6	3	54.41	20850.5	0.0626	3	10	9	6	1	0	0	0	unmodified	A2S1G1F	2 x Core + 2 x S	2 x Core + 2 x S	1 x Core + 1 x S	0.0767858
20850.6	3	8.66	20850.5	0.0626	3	10	9	6	1	0	0	0	unmodified	A2S2F	2 x Core + 1 x S	2 x Core + 2 x S	1 x Core + 1 x S	0.0122214
20850.6	3	7.37	20850.5	0.0626	3	10	9	6	1	0	0	0	unmodified	A2S2F	2 x Core + 2 x S	2 x Core + 2 x S	1 x Core	0.0104009
20850.6	3	5.53	20850.5	0.0626	3	10	9	6	1	0	0	0	unmodified	A2G2F	1 x Core + 1 x S	2 x Core + 2 x S	2 x Core + 3 x S	0.00780418
20850.6	3	4.93	20850.5	0.0626	3	10	9	6	1	0	0	0	unmodified	A3S1G2F	1 x Core + 1 x S	2 x Core + 2 x S	1 x Core + 2 x S	0.00695744
20850.6	3	4.35	20850.5	0.0626	3	10	9	6	1	0	0	0	unmodified	A3S2G1F	1 x Core + 1 x S	2 x Core + 2 x S	1 x Core + 1 x S	0.00613891
20850.6	3	4.19	20850.5	0.0626	3	10	9	6	1	0	0	0	unmodified	A2G2F	2 x Core + 2 x S	2 x Core + 2 x S	1 x Core + 2 x S	0.00591311
20850.6	3	2.35	20850.5	0.0626	3	10	9	6	1	0	0	0	unmodified	A3S1G2F	1 x Core + 1 x S	2 x Core + 3 x S	1 x Core + 1 x S	0.00331642
20850.6	3	2.34	20850.5	0.0626	3	10	9	6	1	0	0	0	unmodified	A2S1G1F	2 x Core + 1 x S	2 x Core + 2 x S	1 x Core + 2 x S	0.00330231
20850.6	3	1.51	20850.5	0.0626	3	10	9	6	1	0	0	0	unmodified	A2S1G1F	2 x Core + 1 x S	2 x Core + 3 x S	1 x Core + 1 x S	0.00213098
20850.6	3	1.47	20850.5	0.0626	3	10	9	6	1	0	0	0	unmodified	A2S1G1F	2 x Core + 2 x S	2 x Core + 3 x S	1 x Core	0.00207453
20850.6	3	0.51	20850.5	0.083	4	9	9	7	0	1	1	0	A2S1G0	unmodified	1 x Core + 1 x S	2 x Core + 2 x S	2 x Core + 3 x S	0.000719735
20850.6	3	0.42	20850.5	0.0626	3	10	9	6	1	0	0	0	unmodified	A3S1G2F	unmodified	2 x Core + 2 x S	2 x Core + 3 x S	0.000592723
20850.6	3	0.39	20850.5	0.083	4	9	9	7	0	1	1	0	A2S1G0	unmodified	2 x Core + 2 x S	2 x Core + 2 x S	1 x Core + 2 x S	0.000550385
20850.6	3	0.29	20850.5	0.0626	3	10	9	6	1	0	0	0	unmodified	A2S2F	2 x Core	2 x Core + 2 x S	1 x Core + 2 x S	0.000409261
20850.6	3	0.19	20850.5	0.0626	3	10	9	6	1	0	0	0	unmodified	A2S2F	2 x Core	2 x Core + 3 x S	1 x Core + 1 x S	0.000268136
20850.6	3	0.16	20850.5	0.0626	3	10	9	6	1	0	0	0	unmodified	A2S2F	2 x Core + 1 x S	2 x Core + 3 x S	1 x Core	0.000225799
20850.6	3	0.12	20850.5	0.0626	3	10	9	6	1	0	0	0	unmodified	A3S2G1F	2 x Core + 2 x S	2 x Core + 2 x S	unmodified	0.000169349
20850.6	3	0.11	20850.5	0.0626	3	10	9	6	1	0	0	0	unmodified	A3S2G1F	1 x Core + 1 x S	2 x Core + 3 x S	1 x Core	0.000155237
20850.6	3	0.09	20850.5	0.0626	3	10	9	6	1	0	0	0	unmodified	A2G2F	2 x Core + 1 x S	2 x Core + 3 x S	1 x Core + 2 x S	0.000127012
20850.6	3	0.09	20850.5	0.0626	3	10	9	6	1	0	0	0	unmodified	A3S2G1F	1 x Core + 1 x S	2 x Core + 1 x S	1 x Core + 2 x S	0.000127012
20850.6	3	0.08	20850.5	0.0626	3	10	9	6	1	0	0	0	unmodified	A2S2F	2 x Core + 1 x S	2 x Core + 1 x S	1 x Core + 2 x S	0.0001129
20850.6	3	0.07	20850.5	0.0626	3	10	9	6	1	0	0	0	unmodified	A3S2G1F	2 x Core + 2 x S	1 x Core + 2 x S	1 x Core	9.87871e-05
20850.6	3	0.07	20850.5	0.0626	3	10	9	6	1	0	0	0	A3S3F+LacN1	unmodified	unmodified	2 x Core + 2 x S	1 x Core + 1 x S	9.87871e-05
20850.6	3	0.05	20850.5	0.0626	3	10	9	6	1	0	0	0	unmodified	A2S1G1F	2 x Core	2 x Core + 3 x S	1 x Core + 2 x S	7.05622e-05
20850.6	3	0.05	20850.5	0.0626	3	10	9	6	1	0	0	0	A3S3F+LacN1	unmodified	1 x Core + 1 x S	1 x Core + 1 x S	1 x Core + 1 x S	7.05622e-05
20850.6	3	0.04	20850.5	0.083	4	9	9	7	0	1	1	0	A2G1	unmodified	2 x Core + 2 x S	2 x Core + 3 x S	1 x Core + 2 x S	5.64498e-05
20850.6	3	0.03	20850.5	0.0626	3	10	9	6	1	0	0	0	A3S3F	unmodified	1 x Core + 1 x S	2 x Core + 2 x S	1 x Core	4.23373e-05
20850.6	3	0.02	20850.5	0.0626	3	10	9	6	1	0	0	0	unmodified	A3S1G2F	2 x Core + 1 x S	1 x Core + 2 x S	1 x Core + 2 x S	2.82249e-05
20850.6	3	0.02	20850.5	0.083	4	9	9	7	0	1	1	0	A2G1	unmodified	1 x Core + 1 x S	2 x Core + 3 x S	2 x Core + 3 x S	2.82249e-05
20850.6	3	0.02	20850.5	0.083	4	8	9	7	1	2	1	0	A2G0F	unmodified	2 x Core + 2 x S	2 x Core + 3 x S	1 x Core + 2 x S	2.82249e-05
20850.6	3	0.02	20850.5	0.0626	3	10	9	6	1	0	0	0	unmodified	A3S1G2F	1 x Core	2 x Core + 3 x S	1 x Core + 2 x S	2.82249e-05
20850.6	3	0.01	20850.5	0.0626	3	10	9	6	1	0	0	0	A3S3F	unmodified	1 x Core + 1 x S	2 x Core + 1 x S	1 x Core + 1 x S	1.41124e-05
20850.6	3	0.01	20850.5	0.083	4	8	9	7	1	2	1	0	A2G0F	unmodified	1 x Core + 1 x S	2 x Core + 3 x S	2 x Core + 3 x S	1.41124e-05
20850.6	3	0.01	20850.5	0.083	4	9	9	7	0	1	1	0	A2S1G0	unmodified	2 x Core + 1 x S	2 x Core + 3 x S	1 x Core + 2 x S	1.41124e-05
20850.6	3	0.01	20850.5	0.0626	3	10	9	6	1	0	0	0	unmodified	A3S2G1F	unmodified	2 x Core + 1 x S	2 x Core + 3 x S	1.41124e-05
20850.6	3	0.01	20850.5	0.0626	3	10	9	6	1	0	0	0	unmodified	A2G2F	1 x Core	2 x Core + 3 x S	2 x Core + 3 x S	1.41124e-05
20850.6	3	0.01	20850.5	0.0626	3	10	9	6	1	0	0	0	A3S2G1F+LacN1	unmodified	1 x Core + 1 x S	1 x Core + 2 x S	1 x Core + 1 x S	1.41124e-05
20850.6	3	0.01	20850.5	0.0626	3	10	9	6	1	0	0	0	A3S3F+LacN1	unmodified	1 x Core + 1 x S	1 x Core + 2 x S	1 x Core	1.41124e-05
20850.6	3	0	20850.5	0.0626	3	10	9	6	1	0	0	0	A3S2G1F+LacN1	unmodified	unmodified	2 x Core + 2 x S	1 x Core + 2 x S	0
20850.6	3	0	20850.5	0.0626	3	10	9	6	1	0	0	0	A3S2G1F+LacN1	unmodified	unmodified	2 x Core + 3 x S	1 x Core + 1 x S	0
20850.6	3	0	20850.5	0.0626	3	10	9	6	1	0	0	0	A3S3F+LacN1	unmodified	unmodified	2 x Core + 3 x S	1 x Core	0
20850.6	3	0	20850.5	0.0626	3	10	9	6	1	0	0	0	unmodified	A3S2G1F	2 x Core	1 x Core + 2 x S	1 x Core + 2 x S	0
20850.6	3	0	20850.5	0.0626	3	10	9	6	1	0	0	0	A3S3F+LacN1	unmodified	unmodified	2 x Core + 1 x S	1 x Core + 2 x S	0
20850.6	3	0	20850.5	0.0626	3	10	9	6	1	0	0	0	A3S3F	unmodified	2 x Core + 1 x S	2 x Core + 2 x S	unmodified	0
20850.6	3	0	20850.5	0.083	4	9	9	7	0	1	1	0	A2S1G0	unmodified	1 x Core	2 x Core + 3 x S	2 x Core + 3 x S	0
20850.6	3	0	20850.5	0.0626	3	10	9	6	1	0	0	0	A3S3F	unmodified	2 x Core + 1 x S	1 x Core + 2 x S	1 x Core	0
20850.6	3	0	20850.5	0.0626	3	10	9	6	1	0	0	0	A3S3F	unmodified	2 x Core	1 x Core + 2 x S	1 x Core + 1 x S	0
20850.6	3	0	20850.5	0.0626	3	10	9	6	1	0	0	0	A3S3F	unmodified	1 x Core	2 x Core + 3 x S	1 x Core	0
20850.6	3	0	20850.5	0.0626	3	10	9	6	1	0	0	0	A1S1F	unmodified	2 x Core + 1 x S	2 x Core + 2 x S	2 x Core + 2 x S	0
20850.6	3	0	20850.5	0.0626	3	10	9	6	1	0	0	0	A3S3F	unmodified	2 x Core	2 x Core + 3 x S	unmodified	0
20850.6	3	0	20850.5	0.0626	3	10	9	6	1	0	0	0	A3S2G1F+LacN1	unmodified	1 x Core	1 x Core + 2 x S	1 x Core + 2 x S	0
20850.6	3	0	20850.5	0.0626	3	10	9	6	1	0	0	0	A1S1F	unmodified	2 x Core	2 x Core + 2 x S	2 x Core + 3 x S	0
20850.6	3	0	20850.5	0.0626	3	10	9	6	1	0	0	0	A1S1F	unmodified	2 x Core + 1 x S	2 x Core + 1 x S	2 x Core + 3 x S	0
20854.8	1.6																	0
20860.6	0.7	20.86	20860.5	0.1121	5	14	10	3	1	2	0	0	M5	A2G2F	1 x Core + 1 x S	2 x Core + 2 x S	1 x Core	0.006869
20860.6	0.7	17.94	20860.5	0.1121	5	14	10	3	1	2	0	0	A2G2F	M5-A1G1	unmodified	2 x Core + 2 x S	1 x Core + 1 x S	0.00590747
20860.6	0.7	11.99	20860.5	0.1121	5	14	10	3	1	2	0	0	A2G2F	M5-A1G1	1 x Core + 1 x S	1 x Core + 1 x S	1 x Core + 1 x S	0.00394819
20860.6	0.7	6.59	20860.5	0.1121	5	14	10	3	1	2	0	0	M5	A2G2F	1 x Core + 1 x S	2 x Core + 1 x S	1 x Core + 1 x S	0.00217002
20860.6	0.7	4.82	20860.5	0.1121	5	14	10	3	1	2	0	0	M5	A2S1G1F	1 x Core + 1 x S	2 x Core + 1 x S	1 x Core	0.00158718
20860.6	0.7	4.6	20860.5	0.1121	5	14	10	3	1	2	0	0	M5-A1S1	A2G2F	1 x Core + 1 x S	1 x Core	1 x Core + 1 x S	0.00151474
20860.6	0.7	4.27	20860.5	0.1121	5	14	10	3	1	2	0	0	M5	A3S1G2F	1 x Core + 1 x S	1 x Core	1 x Core + 1 x S	0.00140607
20860.6	0.7	4.18	20860.5	0.1121	5	14	10	3	1	2	0	0	A2S1G1F	M5-A1G1	1 x Core + 1 x S	1 x Core	1 x Core + 1 x S	0.00137643
20860.6	0.7	2.67	20860.5	0.1121	5	14	10	3	1	2	0	0	M5-A1S1	A2G2F	unmodified	2 x Core + 2 x S	1 x Core	0.000879205
20860.6	0.7	2.47	20860.5	0.1121	5	14	10	3	1	2	0	0	M5	A3S1G2F	unmodified	2 x Core + 2 x S	1 x Core	0.000813347
20860.6	0.7	2.42	20860.5	0.1121	5	14	10	3	1	2	0	0	A2S1G1F	M5-A1G1	unmodified	2 x Core + 2 x S	1 x Core	0.000796883
20860.6	0.7	1.99	20860.5	0.1121	5	14	10	3	1	2	0	0	M5	A2S1G1F	2 x Core + 2 x S	1 x Core	1 x Core	0.000655288
20860.6	0.7	1.68	20860.5	0.1121	5	15	10	3	0	1	0	0	M6	A2G2	1 x Core + 1 x S	2 x Core + 2 x S	1 x Core	0.000553208
20860.6	0.7	1.51	20860.5	0.1121	5	14	10	3	1	2	0	0	M5-A1S1	A2S1G1F	1 x Core + 1 x S	1 x Core	1 x Core	0.000497228
20860.6	0.7	1.34	20860.5	0.1121	5	14	10	3	1	2	0	0	A2G2F	M5-A1G1	1 x Core + 1 x S	1 x Core + 2 x S	1 x Core	0.000441249
20860.6	0.7	1.21	20860.5	0.1121	5	14	10	3	1	2	0	0	M5-A1S1	A2G2F	unmodified	2 x Core + 1 x S	1 x Core + 1 x S	0.000398441
20860.6	0.7	1.12	20860.5	0.1121	5	14	10	3	1	2	0	0	M5	A3S1G2F	unmodified	2 x Core + 1 x S	1 x Core + 1 x S	0.000368805
20860.6	0.7	1.1	20860.5	0.1121	5	14	10	3	1	2	0	0	A2S1G1F	M5-A1G1	unmodified	2 x Core + 1 x S	1 x Core + 1 x S	0.000362219
20860.6	0.7	1.05	20860.5	0.1121	5	14	10	3	1	2	0	0	M5-A1S1	A3S1G2F	1 x Core + 1 x S	unmodified	1 x Core	0.000345755
20860.6	0.7	1.04	20860.5	0.1121	5	14	10	3	1	2	0	0	M5	A2S1G1F	2 x Core	1 x Core + 1 x S	1 x Core + 1 x S	0.000342462
20860.6	0.7	0.59	20860.5	0.1121	5	14	10	3	1	2	0	0	M5-A1S1	A2S1G1F	unmodified	2 x Core + 1 x S	1 x Core	0.000194281
20860.6	0.7	0.53	20860.5	0.1121	5	15	10	3	0	1	0	0	M6	A2G2	1 x Core + 1 x S	2 x Core + 1 x S	1 x Core + 1 x S	0.000174524
20860.6	0.7	0.5	20860.5	0.1121	5	14	10	3	1	2	0	0	M5	A2G2F	2 x Core + 1 x S	2 x Core + 2 x S	unmodified	0.000164645
20860.6	0.7	0.45	20860.5	0.1121	5	14	10	3	1	2	0	0	A3S1G2F	M5-A1G1	1 x Core + 1 x S	unmodified	1 x Core + 1 x S	0.000148181
20860.6	0.7	0.33	20860.5	0.1121	5	14	10	3	1	2	0	0	A2G2F	M5-A1G1	unmodified	2 x Core + 3 x S	1 x Core	0.000108666
20860.6	0.7	0.32	20860.5	0.1121	5	14	10	3	1	2	0	0	M5	A2S2F	2 x Core	1 x Core	1 x Core + 1 x S	0.000105373
20860.6	0.7	0.24	20860.5	0.1121	5	14	10	3	1	2	0	0	A2G2F	M5-A1G1	unmodified	2 x Core + 1 x S	1 x Core + 2 x S	7.90297e-05
20860.6	0.7	0.23	20860.5	0.1121	5	14	10	3	1	2	0	0	M5	A2S1G1F	2 x Core	2 x Core + 2 x S	unmodified	7.57368e-05
20860.6	0.7	0.23	20860.5	0.1121	5	14	10	3	1	2	0	0	M5-A1S1	A2S1G1F	2 x Core	unmodified	1 x Core + 1 x S	7.57368e-05
20860.6	0.7	0.19	20860.5	0.1121	5	14	10	3	1	2	0	0	A2S2F	M5-A1G1	1 x Core + 1 x S	1 x Core	1 x Core	6.25652e-05
20860.6	0.7	0.18	20860.5	0.1121	5	14	10	3	1	2	0	0	M5	A2G2F	2 x Core + 1 x S	1 x Core + 2 x S	1 x Core	5.92723e-05
20860.6	0.7	0.18	20860.5	0.1121	5	14	10	3	1	2	0	0	M5	A2S2F	2 x Core + 1 x S	1 x Core	1 x Core	5.92723e-05
20860.6	0.7	0.18	20860.5	0.1121	5	14	10	3	1	2	0	0	M5	A2G2F	2 x Core	1 x Core + 2 x S	1 x Core + 1 x S	5.92723e-05
20860.6	0.7	0.1	20860.5	0.1121	5	14	10	3	1	2	0	0	A3S2G1F	M5-A1G1	1 x Core + 1 x S	unmodified	1 x Core	3.2929e-05
20860.6	0.7	0.1	20860.5	0.1121	5	14	10	3	1	2	0	0	M5	A2S1G1F	2 x Core	1 x Core + 2 x S	1 x Core	3.2929e-05
20860.6	0.7	0.1	20860.5	0.1121	5	14	10	3	1	2	0	0	M5	A3S2G1F	1 x Core + 1 x S	1 x Core	1 x Core	3.2929e-05
20860.6	0.7	0.07	20860.5	0.1121	5	14	10	3	1	2	0	0	A2S2F	M5-A1G1	unmodified	2 x Core + 1 x S	1 x Core	2.30503e-05
20860.6	0.7	0.06	20860.5	0.1121	5	14	10	3	1	2	0	0	M5	A2S1G1F	2 x Core + 1 x S	2 x Core + 1 x S	unmodified	1.97574e-05
20860.6	0.7	0.05	20860.5	0.1121	5	14	10	3	1	2	0	0	A3S1G2F	M5-A1G1	unmodified	2 x Core + 2 x S	unmodified	1.64645e-05
20860.6	0.7	0.04	20860.5	0.1121	5	15	10	3	0	1	0	0	M6	A2G2	2 x Core + 1 x S	2 x Core + 2 x S	unmodified	1.31716e-05
20860.6	0.7	0.04	20860.5	0.1121	5	14	10	3	1	2	0	0	M5	A2G2F	1 x Core	2 x Core + 3 x S	1 x Core	1.31716e-05
20860.6	0.7	0.04	20860.5	0.1121	5	14	10	3	1	2	0	0	M5	A3S2G1F	unmodified	2 x Core + 1 x S	1 x Core	1.31716e-05
20860.6	0.7	0.03	20860.5	0.1121	5	14	10	3	1	2	0	0	M5-A1S1	A2S2F	2 x Core	unmodified	1 x Core	9.87871e-06
20860.6	0.7	0.03	20860.5	0.1121	5	14	10	3	1	2	0	0	A2S2F	M5-A1G1	2 x Core	unmodified	1 x Core + 1 x S	9.87871e-06
20860.6	0.7	0.03	20860.5	0.1121	5	14	10	3	1	2	0	0	M5-A1S1	A3S1G2F	unmodified	2 x Core + 1 x S	unmodified	9.87871e-06
20860.6	0.7	0.03	20860.5	0.1121	5	14	10	3	1	2	0	0	M5-A1S1	A2G2F	1 x Core	1 x Core + 2 x S	1 x Core	9.87871e-06
20860.6	0.7	0.02	20860.5	0.1121	5	14	10	3	1	2	0	0	M5	A3S1G2F	1 x Core	1 x Core + 2 x S	1 x Core	6.58581e-06
20860.6	0.7	0.02	20860.5	0.1121	5	14	10	3	1	2	0	0	A2S1G1F	M5-A1G1	1 x Core	1 x Core + 2 x S	1 x Core	6.58581e-06
20860.6	0.7	0.02	20860.5	0.1121	5	14	10	3	1	2	0	0	A3S1G2F	M5-A1G1	unmodified	1 x Core + 2 x S	1 x Core	6.58581e-06
20860.6	0.7	0.02	20860.5	0.1121	5	14	10	3	1	2	0	0	M5-A1S1	A2S2F	1 x Core	1 x Core	1 x Core	6.58581e-06
20860.6	0.7	0.02	20860.5	0.1121	5	14	10	3	1	2	0	0	M5	A2G2F	2 x Core	2 x Core + 3 x S	unmodified	6.58581e-06
20860.6	0.7	0.02	20860.5	0.1121	5	14	10	3	1	2	0	0	M5-A1S1	A2G2F	2 x Core	unmodified	1 x Core + 2 x S	6.58581e-06
20860.6	0.7	0.02	20860.5	0.1121	5	14	10	3	1	2	0	0	M5	A3S1G2F	2 x Core	unmodified	1 x Core + 2 x S	6.58581e-06
20860.6	0.7	0.02	20860.5	0.1121	5	14	10	3	1	2	0	0	A2S1G1F	M5-A1G1	2 x Core	unmodified	1 x Core + 2 x S	6.58581e-06
20860.6	0.7	0.01	20860.5	0.1121	5	14	10	3	1	2	0	0	M5	A3S2G1F	2 x Core	unmodified	1 x Core + 1 x S	3.2929e-06
20860.6	0.7	0.01	20860.5	0.1121	5	15	10	3	0	1	0	0	M6	A2G2	2 x Core + 1 x S	1 x Core + 2 x S	1 x Core	3.2929e-06
20860.6	0.7	0.01	20860.5	0.1121	5	15	10	3	0	1	0	0	M6	A2G2	2 x Core	1 x Core + 2 x S	1 x Core + 1 x S	3.2929e-06
20860.6	0.7	0.01	20860.5	0.1121	5	14	10	3	1	2	0	0	M5-A1S1	A3S2G1F	unmodified	1 x Core	1 x Core	3.2929e-06
20860.6	0.7	0.01	20860.5	0.1121	5	14	10	3	1	2	0	0	A3S2G1F+LacN1	M5-A1G1	unmodified	unmodified	1 x Core + 1 x S	3.2929e-06
20860.6	0.7	0.01	20860.5	0.1121	5	14	10	3	1	2	0	0	M5	A2S2F	2 x Core	2 x Core + 1 x S	unmodified	3.2929e-06
20860.6	0.7	0.01	20860.5	0.1121	5	14	10	3	1	2	0	0	A3S3F+LacN1	M5-A1G1	unmodified	unmodified	1 x Core	3.2929e-06
20860.6	0.7	0	20860.5	0.1121	5	15	10	3	0	1	0	0	M6	A1S1	2 x Core	2 x Core + 2 x S	1 x Core	0
20860.6	0.7	0	20860.5	0.1121	5	15	10	3	0	1	0	0	M6	A2G2	1 x Core	2 x Core + 3 x S	1 x Core	0
20860.6	0.7	0	20860.5	0.1121	5	14	10	3	1	2	0	0	A1S1F	M5-A1G1	1 x Core + 1 x S	2 x Core + 1 x S	1 x Core	0
20860.6	0.7	0	20860.5	0.1121	5	14	10	3	1	2	0	0	A3S3F	M5-A1G1	unmodified	1 x Core	1 x Core	0
20860.6	0.7	0	20860.5	0.1121	5	14	10	3	1	2	0	0	A3S2G1F	M5-A1G1	unmodified	2 x Core + 1 x S	unmodified	0
20860.6	0.7	0	20860.5	0.1121	5	15	10	3	0	1	0	0	M6	A2G2	2 x Core	2 x Core + 3 x S	unmodified	0
20860.6	0.7	0	20860.5	0.1121	5	15	10	3	0	1	0	0	M6	A1S1	2 x Core	2 x Core + 1 x S	1 x Core + 1 x S	0
20860.6	0.7	0	20860.5	0.1121	5	14	10	3	1	2	0	0	A1S1F	M5-A1G1	2 x Core + 2 x S	1 x Core	1 x Core	0
20860.6	0.7	0	20860.5	0.1121	5	15	10	3	0	1	0	0	M6	A1S1	2 x Core + 1 x S	2 x Core + 1 x S	1 x Core	0
20860.6	0.7	0	20860.5	0.1121	5	14	10	3	1	2	0	0	A1S1F	M5-A1G1	2 x Core	1 x Core + 1 x S	1 x Core + 1 x S	0
20860.6	0.7	0	20860.5	0.1121	5	14	10	3	1	2	0	0	M5-A1S1	A3S2G1F	2 x Core	unmodified	unmodified	0
20860.6	0.7	0	20860.5	0.1121	5	14	10	3	1	2	0	0	A1S1F	M5-A1G1	2 x Core	2 x Core + 2 x S	unmodified	0
20860.6	0.7	0	20860.5	0.1121	5	14	10	3	1	2	0	0	A3S3F	M5-A1G1	2 x Core	unmodified	unmodified	0
20860.6	0.7	0	20860.5	0.1121	5	14	10	3	1	2	0	0	A1S1F	M5-A1G1	2 x Core	1 x Core + 2 x S	1 x Core	0
20860.6	0.7	0	20860.5	0.1121	5	14	10	3	1	2	0	0	A1S1F	M5-A1G1	2 x Core + 1 x S	2 x Core + 1 x S	unmodified	0
20864.6	0.2																	0
20936.6	0.2	69.87	20936.6	0.0236	1	17	11	1	1	0	1	0	M7	A2G2F	2 x Core	2 x Core + 1 x S	1 x Core	0.00657358
20936.6	0.2	30.13	20936.6	0.0236	1	17	11	1	1	0	1	0	M7	A3S1G2F	2 x Core	1 x Core	1 x Core	0.00283472
21009.6	0.3	95.45	21009.6	0.0092	0	16	12	1	1	2	1	0	A2G2F	M5-A1G1	2 x Core	2 x Core + 1 x S	1 x Core	0.0134703
21009.6	0.3	4.55	21009.6	0.0092	0	16	12	1	1	2	1	0	A3S1G2F	M5-A1G1	2 x Core	1 x Core	1 x Core	0.000642116
21014.9	2.3	15.51	21014.6	0.3	14	12	11	4	1	1	0	0	A2G1	A2S1G1F	unmodified	2 x Core + 2 x S	1 x Core + 1 x S	0.0167811
21014.9	2.3	10.37	21014.6	0.3	14	12	11	4	1	1	0	0	A2G1	A2S1G1F	1 x Core + 1 x S	1 x Core + 1 x S	1 x Core + 1 x S	0.0112199
21014.9	2.3	8.59	21014.6	0.3	14	12	11	4	1	1	0	0	A2S1G0	A2G2F	unmodified	2 x Core + 2 x S	1 x Core + 1 x S	0.00929399
21014.9	2.3	7.6	21014.6	0.3	14	11	11	4	2	2	0	0	A2G0F	A2S1G1F	unmodified	2 x Core + 2 x S	1 x Core + 1 x S	0.00822285
21014.9	2.3	6.99	21014.6	0.3	14	12	11	4	1	1	0	0	A2S1G0	A2S1G1F	1 x Core + 1 x S	1 x Core	1 x Core + 1 x S	0.00756286
21014.9	2.3	5.74	21014.6	0.3	14	12	11	4	1	1	0	0	A2S1G0	A2G2F	1 x Core + 1 x S	1 x Core + 1 x S	1 x Core + 1 x S	0.00621042
21014.9	2.3	5.08	21014.6	0.3	14	11	11	4	2	2	0	0	A2G0F	A2S1G1F	1 x Core + 1 x S	1 x Core + 1 x S	1 x Core + 1 x S	0.00549633
21014.9	2.3	4.45	21014.6	0.3	14	13	11	4	0	0	0	0	A2S1G1	A2G2	unmodified	2 x Core + 2 x S	1 x Core + 1 x S	0.0048147
21014.9	2.3	4.05	21014.6	0.3	14	12	11	4	1	1	0	0	A2S1G0	A2S1G1F	unmodified	2 x Core + 2 x S	1 x Core	0.00438191
21014.9	2.3	3.35	21014.6	0.3	14	12	11	4	1	1	0	0	A2G1	A2S2F	1 x Core + 1 x S	1 x Core	1 x Core + 1 x S	0.00362455
21014.9	2.3	2.97	21014.6	0.3	14	13	11	4	0	0	0	0	A2S1G1	A2G2	1 x Core + 1 x S	1 x Core + 1 x S	1 x Core + 1 x S	0.0032134
21014.9	2.3	1.94	21014.6	0.3	14	12	11	4	1	1	0	0	A2G1	A2S2F	unmodified	2 x Core + 2 x S	1 x Core	0.00209899
21014.9	2.3	1.93	21014.6	0.3	14	12	11	4	1	1	0	0	A2S1G0	A3S1G2F	1 x Core + 1 x S	unmodified	1 x Core + 1 x S	0.00208817
21014.9	2.3	1.84	21014.6	0.3	14	12	11	4	1	1	0	0	A2S1G0	A2S1G1F	unmodified	2 x Core + 1 x S	1 x Core + 1 x S	0.0019908
21014.9	2.3	1.81	21014.6	0.3	14	12	11	4	1	1	0	0	A2G1	A2G2F	1 x Core + 1 x S	1 x Core + 2 x S	1 x Core + 1 x S	0.00195834
21014.9	2.3	1.64	21014.6	0.3	14	11	11	4	2	2	0	0	A2G0F	A2S2F	1 x Core + 1 x S	1 x Core	1 x Core + 1 x S	0.0017744
21014.9	2.3	1.16	21014.6	0.3	14	12	11	4	1	1	0	0	A2G1	A2S1G1F	1 x Core + 1 x S	1 x Core + 2 x S	1 x Core	0.00125507
21014.9	2.3	1.02	21014.6	0.3	14	13	11	4	0	0	0	0	A2G2	A2G2	1 x Core + 1 x S	1 x Core + 2 x S	1 x Core + 1 x S	0.00110359
21014.9	2.3	0.95	21014.6	0.3	14	11	11	4	2	2	0	0	A2G0F	A2S2F	unmodified	2 x Core + 2 x S	1 x Core	0.00102786
21014.9	2.3	0.95	21014.6	0.3	14	12	11	4	1	1	0	0	A2G1	A2G2F	unmodified	2 x Core + 2 x S	1 x Core + 2 x S	0.00102786
21014.9	2.3	0.89	21014.6	0.3	14	11	11	4	2	2	0	0	A2G0F	A2G2F	1 x Core + 1 x S	1 x Core + 2 x S	1 x Core + 1 x S	0.000962939
21014.9	2.3	0.88	21014.6	0.3	14	12	11	4	1	1	0	0	A2G1	A2S2F	unmodified	2 x Core + 1 x S	1 x Core + 1 x S	0.00095212
21014.9	2.3	0.68	21014.6	0.3	14	12	11	4	1	1	0	0	A2G1	A2G2F	unmodified	2 x Core + 3 x S	1 x Core + 1 x S	0.000735729
21014.9	2.3	0.64	21014.6	0.3	14	12	11	4	1	1	0	0	A2S1G0	A2G2F	1 x Core + 1 x S	1 x Core + 2 x S	1 x Core	0.000692451
21014.9	2.3	0.61	21014.6	0.3	14	12	11	4	1	1	0	0	A2S1G0	A2S2F	1 x Core + 1 x S	1 x Core	1 x Core	0.000659992
21014.9	2.3	0.57	21014.6	0.3	14	11	11	4	2	2	0	0	A2G0F	A2S1G1F	1 x Core + 1 x S	1 x Core + 2 x S	1 x Core	0.000616714
21014.9	2.3	0.54	21014.6	0.3	14	13	11	4	0	0	0	0	A2G2	A2G2	unmodified	2 x Core + 2 x S	1 x Core + 2 x S	0.000584255
21014.9	2.3	0.49	21014.6	0.3	14	13	11	4	0	0	0	0	A2S2	A2G2	1 x Core + 1 x S	1 x Core	1 x Core + 1 x S	0.000530158
21014.9	2.3	0.48	21014.6	0.3	14	13	11	4	0	0	0	0	A2G2	A1S1	1 x Core + 1 x S	2 x Core + 2 x S	1 x Core	0.000519338
21014.9	2.3	0.46	21014.6	0.3	14	11	11	4	2	2	0	0	A2G0F	A2G2F	unmodified	2 x Core + 2 x S	1 x Core + 2 x S	0.000497699
21014.9	2.3	0.43	21014.6	0.3	14	11	11	4	2	2	0	0	A2G0F	A2S2F	unmodified	2 x Core + 1 x S	1 x Core + 1 x S	0.00046524
21014.9	2.3	0.4	21014.6	0.3	14	12	11	4	1	1	0	0	A2G1	A3S1G2F	unmodified	1 x Core + 2 x S	1 x Core + 1 x S	0.000432782
21014.9	2.3	0.38	21014.6	0.3	14	13	11	4	0	0	0	0	A2G2	A2G2	unmodified	2 x Core + 3 x S	1 x Core + 1 x S	0.000411143
21014.9	2.3	0.33	21014.6	0.3	14	13	11	4	0	0	0	0	A2S1G1	A2G2	1 x Core + 1 x S	1 x Core + 2 x S	1 x Core	0.000357045
21014.9	2.3	0.33	21014.6	0.3	14	11	11	4	2	2	0	0	A2G0F	A2G2F	unmodified	2 x Core + 3 x S	1 x Core + 1 x S	0.000357045
21014.9	2.3	0.29	21014.6	0.3	14	12	11	4	1	1	0	0	A2G1	A2S1G1F	unmodified	2 x Core + 3 x S	1 x Core	0.000313767
21014.9	2.3	0.29	21014.6	0.3	14	13	11	4	0	0	0	0	A1G1	A2G2	1 x Core + 1 x S	2 x Core + 2 x S	1 x Core + 1 x S	0.000313767
21014.9	2.3	0.29	21014.6	0.3	14	13	11	4	0	0	0	0	A2S2	A2G2	unmodified	2 x Core + 2 x S	1 x Core	0.000313767
21014.9	2.3	0.24	21014.6	0.3	14	12	11	4	1	1	0	0	A2G1	A3S2G1F	1 x Core + 1 x S	unmodified	1 x Core + 1 x S	0.000259669
21014.9	2.3	0.24	21014.6	0.3	14	12	11	4	1	1	0	0	A2S1G0	A2S2F	unmodified	2 x Core + 1 x S	1 x Core	0.000259669
21014.9	2.3	0.21	21014.6	0.3	14	12	11	4	1	1	0	0	A2G1	A2S1G1F	unmodified	2 x Core + 1 x S	1 x Core + 2 x S	0.00022721
21014.9	2.3	0.2	21014.6	0.3	14	12	11	4	1	1	0	0	A2S1G0	A3S1G2F	unmodified	2 x Core + 2 x S	unmodified	0.000216391
21014.9	2.3	0.2	21014.6	0.3	14	11	11	4	2	2	0	0	A2G0F	A3S1G2F	unmodified	1 x Core + 2 x S	1 x Core + 1 x S	0.000216391
21014.9	2.3	0.16	21014.6	0.3	14	12	11	4	1	1	0	0	A2S1G0	A2G2F	unmodified	2 x Core + 3 x S	1 x Core	0.000173113
21014.9	2.3	0.15	21014.6	0.3	14	13	11	4	0	0	0	0	A2G2	A1S1	1 x Core + 1 x S	2 x Core + 1 x S	1 x Core + 1 x S	0.000162293
21014.9	2.3	0.14	21014.6	0.3	14	11	11	4	2	2	0	0	A2G0F	A2S1G1F	unmodified	2 x Core + 3 x S	1 x Core	0.000151474
21014.9	2.3	0.13	21014.6	0.3	14	13	11	4	0	0	0	0	A2S2	A2G2	unmodified	2 x Core + 1 x S	1 x Core + 1 x S	0.000140654
21014.9	2.3	0.12	21014.6	0.3	14	11	11	4	2	2	0	0	A2G0F	A3S2G1F	1 x Core + 1 x S	unmodified	1 x Core + 1 x S	0.000129834
21014.9	2.3	0.12	21014.6	0.3	14	12	11	4	1	1	0	0	A2S1G0	A2G2F	unmodified	2 x Core + 1 x S	1 x Core + 2 x S	0.000129834
21014.9	2.3	0.11	21014.6	0.3	14	12	11	4	1	1	0	0	A2S1G0	A3S2G1F	1 x Core + 1 x S	unmodified	1 x Core	0.000119015
21014.9	2.3	0.1	21014.6	0.3	14	11	11	4	2	2	0	0	A2G0F	A2S1G1F	unmodified	2 x Core + 1 x S	1 x Core + 2 x S	0.000108195
21014.9	2.3	0.1	21014.6	0.3	14	13	11	4	0	0	0	0	A3S2G1	A2G2	1 x Core + 1 x S	unmodified	1 x Core + 1 x S	0.000108195
21014.9	2.3	0.09	21014.6	0.3	14	12	11	4	1	1	0	0	A2S1G0	A2S2F	2 x Core	unmodified	1 x Core + 1 x S	9.73759e-05
21014.9	2.3	0.08	21014.6	0.3	14	13	11	4	0	0	0	0	A2S1G1	A2G2	unmodified	2 x Core + 3 x S	1 x Core	8.65563e-05
21014.9	2.3	0.08	21014.6	0.3	14	12	11	4	1	1	0	0	A2S1G0	A3S1G2F	unmodified	1 x Core + 2 x S	1 x Core	8.65563e-05
21014.9	2.3	0.06	21014.6	0.3	14	13	11	4	0	0	0	0	A2S1G1	A2G2	unmodified	2 x Core + 1 x S	1 x Core + 2 x S	6.49172e-05
21014.9	2.3	0.05	21014.6	0.3	14	13	11	4	0	0	0	0	A3S1G2	A2G2	unmodified	1 x Core + 2 x S	1 x Core + 1 x S	5.40977e-05
21014.9	2.3	0.05	21014.6	0.3	14	13	11	4	0	0	0	0	A2S1G1	A1S1	1 x Core + 1 x S	2 x Core + 1 x S	1 x Core	5.40977e-05
21014.9	2.3	0.04	21014.6	0.3	14	13	11	4	0	0	0	0	A3G3	A1S1	unmodified	2 x Core + 2 x S	1 x Core + 1 x S	4.32782e-05
21014.9	2.3	0.04	21014.6	0.3	14	12	11	4	1	1	0	0	A2S1G0	A2S1G1F	1 x Core	1 x Core + 2 x S	1 x Core	4.32782e-05
21014.9	2.3	0.03	21014.6	0.3	14	13	11	4	0	0	0	0	A3G3	A1S1	1 x Core + 1 x S	1 x Core + 1 x S	1 x Core + 1 x S	3.24586e-05
21014.9	2.3	0.03	21014.6	0.3	14	12	11	4	1	1	0	0	A2S1G0	A2S1G1F	2 x Core	unmodified	1 x Core + 2 x S	3.24586e-05
21014.9	2.3	0.03	21014.6	0.3	14	12	11	4	1	1	0	0	A2G1	A3S2G1F	unmodified	2 x Core + 2 x S	unmodified	3.24586e-05
21014.9	2.3	0.02	21014.6	0.3	14	12	11	4	1	1	0	0	A2G1	A3S1G2F	unmodified	2 x Core + 3 x S	unmodified	2.16391e-05
21014.9	2.3	0.02	21014.6	0.3	14	13	11	4	0	0	0	0	A2S1G1	A1S1	2 x Core + 2 x S	1 x Core	1 x Core	2.16391e-05
21014.9	2.3	0.02	21014.6	0.3	14	12	11	4	1	1	0	0	A2G1	A2S2F	1 x Core	1 x Core + 2 x S	1 x Core	2.16391e-05
21014.9	2.3	0.02	21014.6	0.3	14	13	11	4	0	0	0	0	A3S1G2	A1S1	1 x Core + 1 x S	1 x Core	1 x Core + 1 x S	2.16391e-05
21014.9	2.3	0.01	21014.6	0.3	14	12	11	4	1	1	0	0	A2G1	A2S2F	2 x Core	unmodified	1 x Core + 2 x S	1.08195e-05
21014.9	2.3	0.01	21014.6	0.3	14	11	11	4	2	2	0	0	A2G0F	A3S2G1F	unmodified	2 x Core + 2 x S	unmodified	1.08195e-05
21014.9	2.3	0.01	21014.6	0.3	14	13	11	4	0	0	0	0	A2G2	A1S1	2 x Core + 1 x S	2 x Core + 2 x S	unmodified	1.08195e-05
21014.9	2.3	0.01	21014.6	0.3	14	11	11	4	2	2	0	0	A2G0F	A3S1G2F	unmodified	2 x Core + 3 x S	unmodified	1.08195e-05
21014.9	2.3	0.01	21014.6	0.3	14	12	11	4	1	1	0	0	A2G1	A3S2G1F	unmodified	1 x Core + 2 x S	1 x Core	1.08195e-05
21014.9	2.3	0.01	21014.6	0.3	14	13	11	4	0	0	0	0	A3S2G1	A2G2	unmodified	2 x Core + 2 x S	unmodified	1.08195e-05
21014.9	2.3	0.01	21014.6	0.3	14	13	11	4	0	0	0	0	A2S1G1	A1S1	2 x Core	1 x Core + 1 x S	1 x Core + 1 x S	1.08195e-05
21014.9	2.3	0.01	21014.6	0.3	14	13	11	4	0	0	0	0	A3S1G2	A1S1	unmodified	2 x Core + 2 x S	1 x Core	1.08195e-05
21014.9	2.3	0.01	21014.6	0.3	14	11	11	4	2	2	0	0	A2G0F	A2S2F	1 x Core	1 x Core + 2 x S	1 x Core	1.08195e-05
21014.9	2.3	0.01	21014.6	0.3	14	13	11	4	0	0	0	0	A1G1	A2G2	2 x Core + 2 x S	2 x Core + 2 x S	unmodified	1.08195e-05
21014.9	2.3	0.01	21014.6	0.3	14	12	11	4	1	1	0	0	A2G1	A2G2F	1 x Core	1 x Core + 2 x S	1 x Core + 2 x S	1.08195e-05
21014.9	2.3	0.01	21014.6	0.3	14	13	11	4	0	0	0	0	A3S3	A2G2	1 x Core + 1 x S	unmodified	1 x Core	1.08195e-05
21014.9	2.3	0.01	21014.6	0.3	14	13	11	4	0	0	0	0	A1G1	A2G2	1 x Core + 1 x S	2 x Core + 3 x S	1 x Core	1.08195e-05
21014.9	2.3	0.01	21014.6	0.3	14	11	11	4	2	2	0	0	A2G0F	A2S2F	2 x Core	unmodified	1 x Core + 2 x S	1.08195e-05
21014.9	2.3	0.01	21014.6	0.3	14	13	11	4	0	0	0	0	A1G1	A2G2	1 x Core + 1 x S	2 x Core + 1 x S	1 x Core + 2 x S	1.08195e-05
21014.9	2.3	0.01	21014.6	0.3	14	11	11	4	2	2	0	0	A2G0F	A3S2G1F	unmodified	1 x Core + 2 x S	1 x Core	1.08195e-05
21014.9	2.3	0	21014.6	0.3	14	13	11	4	0	0	0	0	A1G1	A2G2	2 x Core + 2 x S	1 x Core + 2 x S	1 x Core	0
21014.9	2.3	0	21014.6	0.3	14	13	11	4	0	0	0	0	A3S1G2	A1S1	unmodified	2 x Core + 1 x S	1 x Core + 1 x S	0
21014.9	2.3	0	21014.6	0.3	14	13	11	4	0	0	0	0	A2G2	A2G2	1 x Core	1 x Core + 2 x S	1 x Core + 2 x S	0
21014.9	2.3	0	21014.6	0.3	14	13	11	4	0	0	0	0	A2G2	A1S1	2 x Core + 1 x S	1 x Core + 2 x S	1 x Core	0
21014.9	2.3	0	21014.6	0.3	14	13	11	4	0	0	0	0	A3S2G1	A2G2	unmodified	1 x Core + 2 x S	1 x Core	0
21014.9	2.3	0	21014.6	0.3	14	13	11	4	0	0	0	0	A2G2	A1S1	2 x Core	1 x Core + 2 x S	1 x Core + 1 x S	0
21014.9	2.3	0	21014.6	0.3	14	11	11	4	2	2	0	0	A2G0F	A2G2F	1 x Core	1 x Core + 2 x S	1 x Core + 2 x S	0
21014.9	2.3	0	21014.6	0.3	14	13	11	4	0	0	0	0	A3G3	A1S1	1 x Core + 1 x S	1 x Core + 2 x S	1 x Core	0
21014.9	2.3	0	21014.6	0.3	14	12	11	4	1	1	0	0	A2S1G0	A3S2G1F	unmodified	2 x Core + 1 x S	unmodified	0
21014.9	2.3	0	21014.6	0.3	14	13	11	4	0	0	0	0	A3S1G2	A2G2	unmodified	2 x Core + 3 x S	unmodified	0
21014.9	2.3	0	21014.6	0.3	14	13	11	4	0	0	0	0	A2S2	A2G2	1 x Core	1 x Core + 2 x S	1 x Core	0
21014.9	2.3	0	21014.6	0.3	14	13	11	4	0	0	0	0	A3G3	A2G2	unmodified	1 x Core + 2 x S	1 x Core + 2 x S	0
21014.9	2.3	0	21014.6	0.3	14	13	11	4	0	0	0	0	A2S1G1	A1S1	2 x Core	2 x Core + 2 x S	unmodified	0
21014.9	2.3	0	21014.6	0.3	14	13	11	4	0	0	0	0	A2S2	A2G2	2 x Core	unmodified	1 x Core + 2 x S	0
21014.9	2.3	0	21014.6	0.3	14	13	11	4	0	0	0	0	A2S2	A1S1	2 x Core	1 x Core	1 x Core + 1 x S	0
21014.9	2.3	0	21014.6	0.3	14	13	11	4	0	0	0	0	A3S2G1	A1S1	1 x Core + 1 x S	1 x Core	1 x Core	0
21014.9	2.3	0	21014.6	0.3	14	12	11	4	1	1	0	0	unmodified	A3S1G2F	2 x Core	2 x Core + 1 x S	2 x Core + 2 x S	0
21014.9	2.3	0	21014.6	0.3	14	13	11	4	0	0	0	0	A2S1G1	A1S1	2 x Core	1 x Core + 2 x S	1 x Core	0
21014.9	2.3	0	21014.6	0.3	14	13	11	4	0	0	0	0	A1G1	A1S1	2 x Core + 1 x S	2 x Core + 2 x S	1 x Core	0
21014.9	2.3	0	21014.6	0.3	14	13	11	4	0	0	0	0	A2G2	A1S1	1 x Core	2 x Core + 3 x S	1 x Core	0
21014.9	2.3	0	21014.6	0.3	14	13	11	4	0	0	0	0	A2S2	A1S1	2 x Core + 1 x S	1 x Core	1 x Core	0
21014.9	2.3	0	21014.6	0.3	14	13	11	4	0	0	0	0	A1G1	A1S1	2 x Core	2 x Core + 2 x S	1 x Core + 1 x S	0
21014.9	2.3	0	21014.6	0.3	14	13	11	4	0	0	0	0	A3G3	A1S1	unmodified	2 x Core + 3 x S	1 x Core	0
21014.9	2.3	0	21014.6	0.3	14	13	11	4	0	0	0	0	A2S1G1	A1S1	2 x Core + 1 x S	2 x Core + 1 x S	unmodified	0
21014.9	2.3	0	21014.6	0.3	14	13	11	4	0	0	0	0	A3G3	A1S1	unmodified	2 x Core + 1 x S	1 x Core + 2 x S	0
21014.9	2.3	0	21014.6	0.3	14	13	11	4	0	0	0	0	A3S2G1	A1S1	unmodified	2 x Core + 1 x S	1 x Core	0
21014.9	2.3	0	21014.6	0.3	14	13	11	4	0	0	0	0	A1G1	A2G2	unmodified	2 x Core + 1 x S	2 x Core + 3 x S	0
21014.9	2.3	0	21014.6	0.3	14	12	11	4	1	1	0	0	A3S2G1F+LacN1	unmodified	2 x Core	2 x Core + 2 x S	1 x Core	0
21014.9	2.3	0	21014.6	0.3	14	13	11	4	0	0	0	0	A2G2	A1S1	2 x Core	2 x Core + 3 x S	unmodified	0
21014.9	2.3	0	21014.6	0.3	14	13	11	4	0	0	0	0	A4S4	A2G2	unmodified	unmodified	1 x Core	0
21014.9	2.3	0	21014.6	0.3	14	13	11	4	0	0	0	0	A1G1	A1S1	2 x Core + 1 x S	2 x Core + 1 x S	1 x Core + 1 x S	0
21014.9	2.3	0	21014.6	0.3	14	13	11	4	0	0	0	0	A1S1	A1S1	2 x Core	2 x Core + 2 x S	1 x Core	0
21014.9	2.3	0	21014.6	0.3	14	13	11	4	0	0	0	0	A3S2G1	A1S1	2 x Core	unmodified	1 x Core + 1 x S	0
21014.9	2.3	0	21014.6	0.3	14	13	11	4	0	0	0	0	A3S3	A2G2	unmodified	2 x Core + 1 x S	unmodified	0
21014.9	2.3	0	21014.6	0.3	14	12	11	4	1	1	0	0	A3S2G1F+LacN1	unmodified	2 x Core	2 x Core + 1 x S	1 x Core + 1 x S	0
21014.9	2.3	0	21014.6	0.3	14	12	11	4	1	1	0	0	A3S2G1F+LacN1	unmodified	2 x Core + 1 x S	2 x Core + 1 x S	1 x Core	0
21014.9	2.3	0	21014.6	0.3	14	12	11	4	1	1	0	0	A3S3F+LacN1	unmodified	2 x Core	2 x Core + 1 x S	1 x Core	0
21014.9	2.3	0	21014.6	0.3	14	13	11	4	0	0	0	0	A3S1G2	A1S1	1 x Core	1 x Core + 2 x S	1 x Core	0
21014.9	2.3	0	21014.6	0.3	14	13	11	4	0	0	0	0	A1S1	A1S1	2 x Core	2 x Core + 1 x S	1 x Core + 1 x S	0
21014.9	2.3	0	21014.6	0.3	14	13	11	4	0	0	0	0	A1G1	A2G2	2 x Core	1 x Core + 2 x S	1 x Core + 2 x S	0
21014.9	2.3	0	21014.6	0.3	14	13	11	4	0	0	0	0	A3S1G2	A1S1	2 x Core	unmodified	1 x Core + 2 x S	0
21014.9	2.3	0	21014.6	0.3	14	13	11	4	0	0	0	0	A1S1	A1S1	2 x Core + 1 x S	2 x Core + 1 x S	1 x Core	0
21014.9	2.3	0	21014.6	0.3	14	13	11	4	0	0	0	0	A2S2	A1S1	2 x Core	2 x Core + 1 x S	unmodified	0
21014.9	2.3	0	21014.6	0.3	14	13	11	4	0	0	0	0	A1G1	A1S1	2 x Core	2 x Core + 3 x S	1 x Core	0
21014.9	2.3	0	21014.6	0.3	14	13	11	4	0	0	0	0	A1G1	A1S1	2 x Core	2 x Core + 1 x S	1 x Core + 2 x S	0
21014.9	2.3	0	21014.6	0.3	14	13	11	4	0	0	0	0	A3S3	A1S1	2 x Core	unmodified	1 x Core	0
21014.9	2.3	0	21014.6	0.3	14	13	11	4	0	0	0	0	A3S3	A1S1	1 x Core	1 x Core	1 x Core	0
21027.6	0.7	38.46	21027.5	0.0952	5	10	9	7	0	2	0	0	A2S2	unmodified	2 x Core + 2 x S	2 x Core + 2 x S	1 x Core + 1 x S	0.0126645
21027.6	0.7	25.41	21027.5	0.0952	5	10	9	7	0	2	0	0	A2S1G1	unmodified	1 x Core + 1 x S	2 x Core + 2 x S	2 x Core + 3 x S	0.00836727
21027.6	0.7	19.24	21027.5	0.0952	5	10	9	7	0	2	0	0	A2S1G1	unmodified	2 x Core + 2 x S	2 x Core + 2 x S	1 x Core + 2 x S	0.00633555
21027.6	0.7	2.69	21027.5	0.0952	5	10	9	7	0	2	0	0	A3S3	unmodified	1 x Core + 1 x S	2 x Core + 2 x S	1 x Core + 1 x S	0.000885791
21027.6	0.7	2.6	21027.5	0.0952	5	10	9	7	0	2	0	0	A3S2G1	unmodified	1 x Core + 1 x S	2 x Core + 2 x S	1 x Core + 2 x S	0.000856155
21027.6	0.7	2.57	21027.5	0.0952	5	10	9	7	0	2	0	0	A2G2	unmodified	2 x Core + 2 x S	2 x Core + 3 x S	1 x Core + 2 x S	0.000846276
21027.6	0.7	1.65	21027.5	0.0952	5	10	9	7	0	2	0	0	A2S2	unmodified	2 x Core + 1 x S	2 x Core + 2 x S	1 x Core + 2 x S	0.000543329
21027.6	0.7	1.33	21027.5	0.0952	5	10	9	7	0	2	0	0	A2G2	unmodified	1 x Core + 1 x S	2 x Core + 3 x S	2 x Core + 3 x S	0.000437956
21027.6	0.7	1.24	21027.5	0.0952	5	10	9	7	0	2	0	0	A3S2G1	unmodified	1 x Core + 1 x S	2 x Core + 3 x S	1 x Core + 1 x S	0.00040832
21027.6	0.7	1.07	21027.5	0.0952	5	10	9	7	0	2	0	0	A2S2	unmodified	2 x Core + 1 x S	2 x Core + 3 x S	1 x Core + 1 x S	0.000352341
21027.6	0.7	1.04	21027.5	0.0952	5	10	9	7	0	2	0	0	A2S2	unmodified	2 x Core + 2 x S	2 x Core + 3 x S	1 x Core	0.000342462
21027.6	0.7	0.43	21027.5	0.0952	5	10	9	7	0	2	0	0	A4S4	unmodified	unmodified	2 x Core + 2 x S	1 x Core + 1 x S	0.000141595
21027.6	0.7	0.43	21027.5	0.0952	5	10	9	7	0	2	0	0	A2S1G1	unmodified	2 x Core + 1 x S	2 x Core + 3 x S	1 x Core + 2 x S	0.000141595
21027.6	0.7	0.41	21027.5	0.0952	5	10	9	7	0	2	0	0	A3S1G2	unmodified	1 x Core + 1 x S	2 x Core + 3 x S	1 x Core + 2 x S	0.000135009
21027.6	0.7	0.29	21027.5	0.0952	5	10	9	7	0	2	0	0	A4S4	unmodified	1 x Core + 1 x S	1 x Core + 1 x S	1 x Core + 1 x S	9.54942e-05
21027.6	0.7	0.22	21027.5	0.0952	5	10	9	7	0	2	0	0	A3S2G1	unmodified	unmodified	2 x Core + 2 x S	2 x Core + 3 x S	7.24439e-05
21027.6	0.7	0.13	21027.5	0.0952	5	10	9	7	0	2	0	0	unmodified	A1S1	2 x Core + 2 x S	2 x Core + 2 x S	2 x Core + 2 x S	4.28077e-05
21027.6	0.7	0.13	21027.5	0.0952	5	10	9	7	0	2	0	0	A1G1	unmodified	2 x Core + 2 x S	2 x Core + 2 x S	2 x Core + 3 x S	4.28077e-05
21027.6	0.7	0.13	21027.5	0.0952	5	10	9	7	0	2	0	0	A3S1G2	unmodified	2 x Core + 2 x S	1 x Core + 2 x S	1 x Core + 2 x S	4.28077e-05
21027.6	0.7	0.1	21027.5	0.0952	5	10	9	7	0	2	0	0	unmodified	A1S1	2 x Core + 1 x S	2 x Core + 2 x S	2 x Core + 3 x S	3.2929e-05
21027.6	0.7	0.08	21027.5	0.0952	5	10	9	7	0	2	0	0	A3S3	unmodified	2 x Core + 2 x S	2 x Core + 2 x S	unmodified	2.63432e-05
21027.6	0.7	0.07	21027.5	0.0952	5	10	9	7	0	2	0	0	A3S3	unmodified	1 x Core + 1 x S	2 x Core + 3 x S	1 x Core	2.30503e-05
21027.6	0.7	0.05	21027.5	0.0952	5	10	9	7	0	2	0	0	A3S3	unmodified	1 x Core + 1 x S	2 x Core + 1 x S	1 x Core + 2 x S	1.64645e-05
21027.6	0.7	0.04	21027.5	0.0952	5	10	9	7	0	2	0	0	A3S3	unmodified	2 x Core + 2 x S	1 x Core + 2 x S	1 x Core	1.31716e-05
21027.6	0.7	0.04	21027.5	0.0952	5	10	9	7	0	2	0	0	A2S2	unmodified	2 x Core	2 x Core + 3 x S	1 x Core + 2 x S	1.31716e-05
21027.6	0.7	0.03	21027.5	0.0952	5	10	9	7	0	2	0	0	A2S1G1	unmodified	1 x Core	2 x Core + 3 x S	2 x Core + 3 x S	9.87871e-06
21027.6	0.7	0.03	21027.5	0.0952	5	10	9	7	0	2	0	0	A4S4	unmodified	1 x Core + 1 x S	1 x Core + 2 x S	1 x Core	9.87871e-06
21027.6	0.7	0.03	21027.5	0.0952	5	10	9	7	0	2	0	0	A3S1G2	unmodified	unmodified	2 x Core + 3 x S	2 x Core + 3 x S	9.87871e-06
21027.6	0.7	0.01	21027.5	0.0952	5	10	9	7	0	2	0	0	A3S2G1	unmodified	2 x Core + 1 x S	1 x Core + 2 x S	1 x Core + 2 x S	3.2929e-06
21027.6	0.7	0.01	21027.5	0.0952	5	10	9	7	0	2	0	0	A4S4	unmodified	unmodified	2 x Core + 3 x S	1 x Core	3.2929e-06
21027.6	0.7	0.01	21027.5	0.0952	5	10	9	7	0	2	0	0	A3S2G1	unmodified	1 x Core	2 x Core + 3 x S	1 x Core + 2 x S	3.2929e-06
21027.6	0.7	0.01	21027.5	0.0952	5	10	9	7	0	2	0	0	A4S4	unmodified	unmodified	2 x Core + 1 x S	1 x Core + 2 x S	3.2929e-06
21027.6	0.7	0	21027.5	0.0952	5	10	9	7	0	2	0	0	A3S3	unmodified	unmodified	2 x Core + 1 x S	2 x Core + 3 x S	0
21027.6	0.7	0	21027.5	0.0952	5	10	9	7	0	2	0	0	A3G3	unmodified	1 x Core + 2 x S	2 x Core + 3 x S	1 x Core + 2 x S	0
21027.6	0.7	0	21027.5	0.0952	5	10	9	7	0	2	0	0	A1G1	unmodified	2 x Core + 1 x S	2 x Core + 3 x S	2 x Core + 3 x S	0
21027.6	0.7	0	21027.5	0.0952	5	10	9	7	0	2	0	0	unmodified	A1S1	2 x Core	2 x Core + 3 x S	2 x Core + 3 x S	0
21027.6	0.7	0	21027.5	0.0952	5	10	9	7	0	2	0	0	A3S3	unmodified	2 x Core	1 x Core + 2 x S	1 x Core + 2 x S	0
21052.7	0.3	67.67	21052.5	0.1163	6	15	8	5	0	2	0	0	M6	M5-A1G1	1 x Core + 1 x S	1 x Core + 2 x S	1 x Core + 2 x S	0.00954989
21052.7	0.3	32.33	21052.5	0.1163	6	15	8	5	0	2	0	0	M6	M5-A1G1	unmodified	2 x Core + 3 x S	1 x Core + 2 x S	0.00456255
21067.7	9.8	71.44	21067.6	0.1645	8	9	8	8	1	0	0	0	unmodified	A2S2F	1 x Core + 1 x S	2 x Core + 3 x S	1 x Core + 2 x S	0.329343
21067.7	9.8	22.57	21067.6	0.1645	8	9	8	8	1	0	0	0	unmodified	A2S2F	2 x Core + 2 x S	1 x Core + 2 x S	1 x Core + 2 x S	0.104049
21067.7	9.8	4.82	21067.6	0.1645	8	9	8	8	1	0	0	0	unmodified	A2S2F	unmodified	2 x Core + 3 x S	2 x Core + 3 x S	0.0222205
21067.7	9.8	1.05	21067.6	0.1645	8	9	8	8	1	0	0	0	unmodified	A2S1G1F	1 x Core + 2 x S	2 x Core + 3 x S	1 x Core + 2 x S	0.00484057
21067.7	9.8	0.06	21067.6	0.1645	8	9	8	8	1	0	0	0	A3S3F	unmodified	1 x Core + 1 x S	1 x Core + 2 x S	1 x Core + 2 x S	0.000276604
21067.7	9.8	0.03	21067.6	0.1645	8	9	8	8	1	0	0	0	A3S3F	unmodified	unmodified	2 x Core + 3 x S	1 x Core + 2 x S	0.000138302
21067.7	9.8	0.02	21067.6	0.1645	8	9	8	8	1	0	0	0	unmodified	A3S2G1F	1 x Core + 2 x S	1 x Core + 2 x S	1 x Core + 2 x S	9.22013e-05
21067.7	9.8	0.01	21067.6	0.1645	8	9	8	8	1	0	0	0	A1S1F	unmodified	2 x Core + 2 x S	2 x Core + 3 x S	1 x Core + 2 x S	4.61007e-05
21067.7	9.8	0	21067.6	0.1645	8	9	8	8	1	0	0	0	A1S1F	unmodified	1 x Core + 1 x S	2 x Core + 3 x S	2 x Core + 3 x S	0
21071.6	2.3	62.74	21071.6	0.0277	1	18	10	2	0	2	0	0	M7	M5-A1G1	2 x Core	2 x Core + 2 x S	1 x Core	0.0678818
21071.6	2.3	20.61	21071.6	0.0277	1	18	10	2	0	2	0	0	M7	M5-A1G1	2 x Core	2 x Core + 1 x S	1 x Core + 1 x S	0.0222991
21071.6	2.3	16.66	21071.6	0.0277	1	18	10	2	0	2	0	0	M7	M5-A1G1	2 x Core + 1 x S	2 x Core + 1 x S	1 x Core	0.0180254
21082.7	2.9																	0
21094.6	0.9	26.98	21094.6	0.0582	3	15	9	4	1	1	0	0	M7	A2S1G1F	unmodified	2 x Core + 2 x S	1 x Core + 1 x S	0.0114226
21094.6	0.9	18.03	21094.6	0.0582	3	15	9	4	1	1	0	0	M7	A2S1G1F	1 x Core + 1 x S	1 x Core + 1 x S	1 x Core + 1 x S	0.00763342
21094.6	0.9	17.92	21094.6	0.0582	3	16	9	4	0	0	0	0	M6	M5-A1G1	1 x Core + 1 x S	2 x Core + 2 x S	1 x Core + 1 x S	0.00758685
21094.6	0.9	12.11	21094.6	0.0786	4	14	9	5	0	2	1	0	M6	A1S1	1 x Core + 1 x S	2 x Core + 2 x S	1 x Core + 1 x S	0.00512705
21094.6	0.9	5.83	21094.6	0.0582	3	15	9	4	1	1	0	0	M7	A2S2F	1 x Core + 1 x S	1 x Core	1 x Core + 1 x S	0.00246827
21094.6	0.9	3.38	21094.6	0.0582	3	15	9	4	1	1	0	0	M7	A2S2F	unmodified	2 x Core + 2 x S	1 x Core	0.001431
21094.6	0.9	3.14	21094.6	0.0582	3	15	9	4	1	1	0	0	M7	A2G2F	1 x Core + 1 x S	1 x Core + 2 x S	1 x Core + 1 x S	0.00132939
21094.6	0.9	2.01	21094.6	0.0582	3	15	9	4	1	1	0	0	M7	A2S1G1F	1 x Core + 1 x S	1 x Core + 2 x S	1 x Core	0.00085098
21094.6	0.9	1.65	21094.6	0.0582	3	15	9	4	1	1	0	0	M7	A2G2F	unmodified	2 x Core + 2 x S	1 x Core + 2 x S	0.000698566
21094.6	0.9	1.53	21094.6	0.0582	3	15	9	4	1	1	0	0	M7	A2S2F	unmodified	2 x Core + 1 x S	1 x Core + 1 x S	0.000647761
21094.6	0.9	1.17	21094.6	0.0582	3	15	9	4	1	1	0	0	M7	A2G2F	unmodified	2 x Core + 3 x S	1 x Core + 1 x S	0.000495347
21094.6	0.9	0.91	21094.6	0.0786	4	14	9	5	0	2	1	0	M6	A2G2	1 x Core + 1 x S	1 x Core + 2 x S	1 x Core + 2 x S	0.00038527
21094.6	0.9	0.7	21094.6	0.0582	3	15	9	4	1	1	0	0	M7	A3S1G2F	unmodified	1 x Core + 2 x S	1 x Core + 1 x S	0.000296361
21094.6	0.9	0.51	21094.6	0.0582	3	16	9	4	0	0	0	0	M6	M5-A1G1	2 x Core + 2 x S	2 x Core + 2 x S	unmodified	0.00021592
21094.6	0.9	0.5	21094.6	0.0582	3	15	9	4	1	1	0	0	M7	A2S1G1F	unmodified	2 x Core + 3 x S	1 x Core	0.000211687
21094.6	0.9	0.44	21094.6	0.0582	3	16	9	4	0	0	0	0	M6	M5-A1G1	1 x Core + 1 x S	2 x Core + 3 x S	1 x Core	0.000186284
21094.6	0.9	0.44	21094.6	0.0786	4	14	9	5	0	2	1	0	M6	A2G2	unmodified	2 x Core + 3 x S	1 x Core + 2 x S	0.000186284
21094.6	0.9	0.42	21094.6	0.0582	3	15	9	4	1	1	0	0	M7	A3S2G1F	1 x Core + 1 x S	unmodified	1 x Core + 1 x S	0.000177817
21094.6	0.9	0.37	21094.6	0.0582	3	15	9	4	1	1	0	0	M7	A2S1G1F	unmodified	2 x Core + 1 x S	1 x Core + 2 x S	0.000156648
21094.6	0.9	0.36	21094.6	0.0582	3	16	9	4	0	0	0	0	M6	M5-A1G1	1 x Core + 1 x S	2 x Core + 1 x S	1 x Core + 2 x S	0.000152414
21094.6	0.9	0.35	21094.6	0.0786	4	14	9	5	0	2	1	0	M6	A1S1	2 x Core + 2 x S	2 x Core + 2 x S	unmodified	0.000148181
21094.6	0.9	0.3	21094.6	0.0786	4	14	9	5	0	2	1	0	M6	A1S1	1 x Core + 1 x S	2 x Core + 3 x S	1 x Core	0.000127012
21094.6	0.9	0.28	21094.6	0.0582	3	16	9	4	0	0	0	0	M6	M5-A1G1	2 x Core + 2 x S	1 x Core + 2 x S	1 x Core	0.000118545
21094.6	0.9	0.24	21094.6	0.0786	4	14	9	5	0	2	1	0	M6	A1S1	1 x Core + 1 x S	2 x Core + 1 x S	1 x Core + 2 x S	0.00010161
21094.6	0.9	0.19	21094.6	0.0786	4	14	9	5	0	2	1	0	M6	A1S1	2 x Core + 2 x S	1 x Core + 2 x S	1 x Core	8.04409e-05
21094.6	0.9	0.04	21094.6	0.0582	3	15	9	4	1	1	0	0	M7	A3S2G1F	unmodified	2 x Core + 2 x S	unmodified	1.69349e-05
21094.6	0.9	0.04	21094.6	0.0582	3	15	9	4	1	1	0	0	M7	A3S1G2F	unmodified	2 x Core + 3 x S	unmodified	1.69349e-05
21094.6	0.9	0.03	21094.6	0.0582	3	15	9	4	1	1	0	0	M7	A2S2F	1 x Core	1 x Core + 2 x S	1 x Core	1.27012e-05
21094.6	0.9	0.03	21094.6	0.0582	3	16	9	4	0	0	0	0	M6	M5-A1G1	unmodified	2 x Core + 1 x S	2 x Core + 3 x S	1.27012e-05
21094.6	0.9	0.02	21094.6	0.0582	3	15	9	4	1	1	0	0	M7	A2S2F	2 x Core	unmodified	1 x Core + 2 x S	8.46747e-06
21094.6	0.9	0.02	21094.6	0.0786	4	14	9	5	0	2	1	0	M6	A1S1	unmodified	2 x Core + 1 x S	2 x Core + 3 x S	8.46747e-06
21094.6	0.9	0.02	21094.6	0.0582	3	15	9	4	1	1	0	0	M7	A3S2G1F	unmodified	1 x Core + 2 x S	1 x Core	8.46747e-06
21094.6	0.9	0.01	21094.6	0.0582	3	15	9	4	1	1	0	0	M7	A2G2F	1 x Core	1 x Core + 2 x S	1 x Core + 2 x S	4.23373e-06
21094.6	0.9	0	21094.6	0.0582	3	16	9	4	0	0	0	0	M6	M5-A1G1	2 x Core	1 x Core + 2 x S	1 x Core + 2 x S	0
21094.6	0.9	0	21094.6	0.0786	4	14	9	5	0	2	1	0	M6	A1S1	2 x Core	1 x Core + 2 x S	1 x Core + 2 x S	0
21112.7	0.4	53.86	21112.6	0.114	5	17	11	2	0	2	0	0	M7	A2G2	2 x Core	2 x Core + 2 x S	1 x Core	0.0101346
21112.7	0.4	17.69	21112.6	0.114	5	17	11	2	0	2	0	0	M7	A2G2	2 x Core	2 x Core + 1 x S	1 x Core + 1 x S	0.00332866
21112.7	0.4	14.3	21112.6	0.114	5	17	11	2	0	2	0	0	M7	A2G2	2 x Core + 1 x S	2 x Core + 1 x S	1 x Core	0.00269077
21112.7	0.4	14.14	21112.6	0.114	5	17	11	2	0	2	0	0	M5-A1S1	M5-A1G1	2 x Core	2 x Core + 1 x S	1 x Core	0.00266067
21125.7	0.4	65.53	21125.6	0.1339	6	9	9	8	0	0	1	0	A2S1G0	unmodified	2 x Core + 2 x S	2 x Core + 3 x S	1 x Core + 2 x S	0.0123305
21125.7	0.4	33.96	21125.6	0.1339	6	9	9	8	0	0	1	0	A2S1G0	unmodified	1 x Core + 1 x S	2 x Core + 3 x S	2 x Core + 3 x S	0.00639011
21125.7	0.4	0.35	21125.6	0.1339	6	9	9	8	0	0	1	0	A2G1	unmodified	1 x Core + 2 x S	2 x Core + 3 x S	2 x Core + 3 x S	6.58581e-05
21125.7	0.4	0.17	21125.6	0.1339	6	8	9	8	1	1	1	0	A2G0F	unmodified	1 x Core + 2 x S	2 x Core + 3 x S	2 x Core + 3 x S	3.19882e-05
21141.5	43.2	55.41	21141.6	-0.1011	-5	10	9	7	1	0	0	0	unmodified	A2S2F	2 x Core + 2 x S	2 x Core + 2 x S	1 x Core + 1 x S	1.12604
21141.5	43.2	19.24	21141.6	-0.1011	-5	10	9	7	1	0	0	0	unmodified	A2S1G1F	1 x Core + 1 x S	2 x Core + 2 x S	2 x Core + 3 x S	0.390994
21141.5	43.2	14.57	21141.6	-0.1011	-5	10	9	7	1	0	0	0	unmodified	A2S1G1F	2 x Core + 2 x S	2 x Core + 2 x S	1 x Core + 2 x S	0.29609
21141.5	43.2	2.38	21141.6	-0.1011	-5	10	9	7	1	0	0	0	unmodified	A2S2F	2 x Core + 1 x S	2 x Core + 2 x S	1 x Core + 2 x S	0.0483662
21141.5	43.2	1.54	21141.6	-0.1011	-5	10	9	7	1	0	0	0	unmodified	A2S2F	2 x Core + 1 x S	2 x Core + 3 x S	1 x Core + 1 x S	0.0312958
21141.5	43.2	1.5	21141.6	-0.1011	-5	10	9	7	1	0	0	0	unmodified	A2S2F	2 x Core + 2 x S	2 x Core + 3 x S	1 x Core	0.0304829
21141.5	43.2	1.45	21141.6	-0.1011	-5	10	9	7	1	0	0	0	unmodified	A3S2G1F	1 x Core + 1 x S	2 x Core + 2 x S	1 x Core + 2 x S	0.0294668
21141.5	43.2	0.84	21141.6	-0.1011	-5	10	9	7	1	0	0	0	unmodified	A2G2F	2 x Core + 2 x S	2 x Core + 3 x S	1 x Core + 2 x S	0.0170704
21141.5	43.2	0.72	21141.6	-0.1011	-5	10	9	7	1	0	0	0	unmodified	A3S1G2F	1 x Core + 1 x S	2 x Core + 3 x S	1 x Core + 2 x S	0.0146318
21141.5	43.2	0.69	21141.6	-0.1011	-5	10	9	7	1	0	0	0	unmodified	A3S2G1F	1 x Core + 1 x S	2 x Core + 3 x S	1 x Core + 1 x S	0.0140221
21141.5	43.2	0.43	21141.6	-0.1011	-5	10	9	7	1	0	0	0	unmodified	A2G2F	1 x Core + 1 x S	2 x Core + 3 x S	2 x Core + 3 x S	0.00873843
21141.5	43.2	0.32	21141.6	-0.1011	-5	10	9	7	1	0	0	0	unmodified	A2S1G1F	2 x Core + 1 x S	2 x Core + 3 x S	1 x Core + 2 x S	0.00650301
21141.5	43.2	0.23	21141.6	-0.1011	-5	10	9	7	1	0	0	0	unmodified	A3S1G2F	2 x Core + 2 x S	1 x Core + 2 x S	1 x Core + 2 x S	0.00467404
21141.5	43.2	0.21	21141.6	-0.1011	-5	10	9	7	1	0	0	0	A3S3F	unmodified	1 x Core + 1 x S	2 x Core + 2 x S	1 x Core + 1 x S	0.0042676
21141.5	43.2	0.12	21141.6	-0.1011	-5	10	9	7	1	0	0	0	unmodified	A3S2G1F	unmodified	2 x Core + 2 x S	2 x Core + 3 x S	0.00243863
21141.5	43.2	0.08	21141.6	-0.0807	-4	9	9	8	0	1	1	0	A2S1G0	unmodified	2 x Core + 2 x S	2 x Core + 3 x S	1 x Core + 2 x S	0.00162575
21141.5	43.2	0.05	21141.6	-0.1011	-5	10	9	7	1	0	0	0	unmodified	A2S2F	2 x Core	2 x Core + 3 x S	1 x Core + 2 x S	0.0010161
21141.5	43.2	0.05	21141.6	-0.1011	-5	10	9	7	1	0	0	0	unmodified	A3S1G2F	unmodified	2 x Core + 3 x S	2 x Core + 3 x S	0.0010161
21141.5	43.2	0.04	21141.6	-0.0807	-4	9	9	8	0	1	1	0	A2S1G0	unmodified	1 x Core + 1 x S	2 x Core + 3 x S	2 x Core + 3 x S	0.000812877
21141.5	43.2	0.03	21141.6	-0.1011	-5	10	9	7	1	0	0	0	A3S3F+LacN1	unmodified	1 x Core + 1 x S	1 x Core + 2 x S	1 x Core + 1 x S	0.000609658
21141.5	43.2	0.03	21141.6	-0.1011	-5	10	9	7	1	0	0	0	unmodified	A2S1G1F	1 x Core	2 x Core + 3 x S	2 x Core + 3 x S	0.000609658
21141.5	43.2	0.02	21141.6	-0.1011	-5	10	9	7	1	0	0	0	A3S3F+LacN1	unmodified	unmodified	2 x Core + 2 x S	1 x Core + 2 x S	0.000406438
21141.5	43.2	0.01	21141.6	-0.1011	-5	10	9	7	1	0	0	0	A3S3F+LacN1	unmodified	unmodified	2 x Core + 3 x S	1 x Core + 1 x S	0.000203219
21141.5	43.2	0.01	21141.6	-0.1011	-5	10	9	7	1	0	0	0	unmodified	A3S2G1F	2 x Core + 1 x S	1 x Core + 2 x S	1 x Core + 2 x S	0.000203219
21141.5	43.2	0.01	21141.6	-0.1011	-5	10	9	7	1	0	0	0	A3S3F	unmodified	2 x Core + 2 x S	2 x Core + 2 x S	unmodified	0.000203219
21141.5	43.2	0.01	21141.6	-0.1011	-5	10	9	7	1	0	0	0	A3S3F	unmodified	1 x Core + 1 x S	2 x Core + 3 x S	1 x Core	0.000203219
21141.5	43.2	0	21141.6	-0.1011	-5	10	9	7	1	0	0	0	unmodified	A3S2G1F	1 x Core	2 x Core + 3 x S	1 x Core + 2 x S	0
21141.5	43.2	0	21141.6	-0.1011	-5	10	9	7	1	0	0	0	A3S3F	unmodified	1 x Core + 1 x S	2 x Core + 1 x S	1 x Core + 2 x S	0
21141.5	43.2	0	21141.6	-0.1011	-5	10	9	7	1	0	0	0	A3S3F	unmodified	2 x Core + 2 x S	1 x Core + 2 x S	1 x Core	0
21141.5	43.2	0	21141.6	-0.1011	-5	10	9	7	1	0	0	0	A3S2G1F+LacN1	unmodified	1 x Core + 1 x S	1 x Core + 2 x S	1 x Core + 2 x S	0
21141.5	43.2	0	21141.6	-0.1011	-5	10	9	7	1	0	0	0	A3S2G1F+LacN1	unmodified	unmodified	2 x Core + 3 x S	1 x Core + 2 x S	0
21141.5	43.2	0	21141.6	-0.0807	-4	9	9	8	0	1	1	0	A2G1	unmodified	1 x Core + 2 x S	2 x Core + 3 x S	2 x Core + 3 x S	0
21141.5	43.2	0	21141.6	-0.1011	-5	10	9	7	1	0	0	0	A3S3F	unmodified	unmodified	2 x Core + 1 x S	2 x Core + 3 x S	0
21141.5	43.2	0	21141.6	-0.1011	-5	10	9	7	1	0	0	0	A1S1F	unmodified	2 x Core + 2 x S	2 x Core + 2 x S	2 x Core + 2 x S	0
21141.5	43.2	0	21141.6	-0.0807	-4	8	9	8	1	2	1	0	A2G0F	unmodified	1 x Core + 2 x S	2 x Core + 3 x S	2 x Core + 3 x S	0
21141.5	43.2	0	21141.6	-0.1011	-5	10	9	7	1	0	0	0	A1S1F	unmodified	2 x Core + 1 x S	2 x Core + 2 x S	2 x Core + 3 x S	0
21141.5	43.2	0	21141.6	-0.1011	-5	10	9	7	1	0	0	0	A3S3F+LacN1	unmodified	1 x Core	1 x Core + 2 x S	1 x Core + 2 x S	0
21141.5	43.2	0	21141.6	-0.1011	-5	10	9	7	1	0	0	0	A3S3F	unmodified	2 x Core	1 x Core + 2 x S	1 x Core + 2 x S	0
21141.5	43.2	0	21141.6	-0.1011	-5	10	9	7	1	0	0	0	A1S1F	unmodified	2 x Core	2 x Core + 3 x S	2 x Core + 3 x S	0
21157.7	5.7	55.41	21157.6	0.0639	3	10	9	7	1	1	0	0	unmodified	A2S2F	2 x Core + 2 x S	2 x Core + 2 x S	1 x Core + 1 x S	0.148574
21157.7	5.7	19.24	21157.6	0.0639	3	10	9	7	1	1	0	0	unmodified	A2S1G1F	1 x Core + 1 x S	2 x Core + 2 x S	2 x Core + 3 x S	0.0515895
21157.7	5.7	14.57	21157.6	0.0639	3	10	9	7	1	1	0	0	unmodified	A2S1G1F	2 x Core + 2 x S	2 x Core + 2 x S	1 x Core + 2 x S	0.0390675
21157.7	5.7	2.38	21157.6	0.0639	3	10	9	7	1	1	0	0	unmodified	A2S2F	2 x Core + 1 x S	2 x Core + 2 x S	1 x Core + 2 x S	0.00638165
21157.7	5.7	1.54	21157.6	0.0639	3	10	9	7	1	1	0	0	unmodified	A2S2F	2 x Core + 1 x S	2 x Core + 3 x S	1 x Core + 1 x S	0.0041293
21157.7	5.7	1.5	21157.6	0.0639	3	10	9	7	1	1	0	0	unmodified	A2S2F	2 x Core + 2 x S	2 x Core + 3 x S	1 x Core	0.00402205
21157.7	5.7	1.45	21157.6	0.0639	3	10	9	7	1	1	0	0	unmodified	A3S2G1F	1 x Core + 1 x S	2 x Core + 2 x S	1 x Core + 2 x S	0.00388798
21157.7	5.7	0.84	21157.6	0.0639	3	10	9	7	1	1	0	0	unmodified	A2G2F	2 x Core + 2 x S	2 x Core + 3 x S	1 x Core + 2 x S	0.00225235
21157.7	5.7	0.72	21157.6	0.0639	3	10	9	7	1	1	0	0	unmodified	A3S1G2F	1 x Core + 1 x S	2 x Core + 3 x S	1 x Core + 2 x S	0.00193058
21157.7	5.7	0.69	21157.6	0.0639	3	10	9	7	1	1	0	0	unmodified	A3S2G1F	1 x Core + 1 x S	2 x Core + 3 x S	1 x Core + 1 x S	0.00185014
21157.7	5.7	0.43	21157.6	0.0639	3	10	9	7	1	1	0	0	unmodified	A2G2F	1 x Core + 1 x S	2 x Core + 3 x S	2 x Core + 3 x S	0.00115299
21157.7	5.7	0.32	21157.6	0.0639	3	10	9	7	1	1	0	0	unmodified	A2S1G1F	2 x Core + 1 x S	2 x Core + 3 x S	1 x Core + 2 x S	0.000858037
21157.7	5.7	0.23	21157.6	0.0639	3	10	9	7	1	1	0	0	unmodified	A3S1G2F	2 x Core + 2 x S	1 x Core + 2 x S	1 x Core + 2 x S	0.000616714
21157.7	5.7	0.21	21157.6	0.0639	3	10	9	7	1	1	0	0	A3S3F	unmodified	1 x Core + 1 x S	2 x Core + 2 x S	1 x Core + 1 x S	0.000563087
21157.7	5.7	0.12	21157.6	0.0639	3	10	9	7	1	1	0	0	unmodified	A3S2G1F	unmodified	2 x Core + 2 x S	2 x Core + 3 x S	0.000321764
21157.7	5.7	0.08	21157.6	0.0843	4	9	9	8	0	2	1	0	A2S1G0	unmodified	2 x Core + 2 x S	2 x Core + 3 x S	1 x Core + 2 x S	0.000214509
21157.7	5.7	0.05	21157.6	0.0639	3	10	9	7	1	1	0	0	unmodified	A2S2F	2 x Core	2 x Core + 3 x S	1 x Core + 2 x S	0.000134068
21157.7	5.7	0.05	21157.6	0.0639	3	10	9	7	1	1	0	0	unmodified	A3S1G2F	unmodified	2 x Core + 3 x S	2 x Core + 3 x S	0.000134068
21157.7	5.7	0.04	21157.6	0.0843	4	9	9	8	0	2	1	0	A2S1G0	unmodified	1 x Core + 1 x S	2 x Core + 3 x S	2 x Core + 3 x S	0.000107255
21157.7	5.7	0.03	21157.6	0.0639	3	10	9	7	1	1	0	0	A3S3F+LacN1	unmodified	1 x Core + 1 x S	1 x Core + 2 x S	1 x Core + 1 x S	8.04409e-05
21157.7	5.7	0.03	21157.6	0.0639	3	10	9	7	1	1	0	0	unmodified	A2S1G1F	1 x Core	2 x Core + 3 x S	2 x Core + 3 x S	8.04409e-05
21157.7	5.7	0.02	21157.6	0.0639	3	10	9	7	1	1	0	0	A3S3F+LacN1	unmodified	unmodified	2 x Core + 2 x S	1 x Core + 2 x S	5.36273e-05
21157.7	5.7	0.01	21157.6	0.0639	3	10	9	7	1	1	0	0	A3S3F+LacN1	unmodified	unmodified	2 x Core + 3 x S	1 x Core + 1 x S	2.68136e-05
21157.7	5.7	0.01	21157.6	0.0639	3	10	9	7	1	1	0	0	unmodified	A3S2G1F	2 x Core + 1 x S	1 x Core + 2 x S	1 x Core + 2 x S	2.68136e-05
21157.7	5.7	0.01	21157.6	0.0639	3	10	9	7	1	1	0	0	A3S3F	unmodified	2 x Core + 2 x S	2 x Core + 2 x S	unmodified	2.68136e-05
21157.7	5.7	0.01	21157.6	0.0639	3	10	9	7	1	1	0	0	A3S3F	unmodified	1 x Core + 1 x S	2 x Core + 3 x S	1 x Core	2.68136e-05
21157.7	5.7	0	21157.6	0.0639	3	10	9	7	1	1	0	0	unmodified	A3S2G1F	1 x Core	2 x Core + 3 x S	1 x Core + 2 x S	0
21157.7	5.7	0	21157.6	0.0639	3	10	9	7	1	1	0	0	A3S3F	unmodified	1 x Core + 1 x S	2 x Core + 1 x S	1 x Core + 2 x S	0
21157.7	5.7	0	21157.6	0.0639	3	10	9	7	1	1	0	0	A3S3F	unmodified	2 x Core + 2 x S	1 x Core + 2 x S	1 x Core	0
21157.7	5.7	0	21157.6	0.0639	3	11	9	7	0	0	0	0	A2S2	A1S1	unmodified	1 x Core + 2 x S	1 x Core + 2 x S	0
21157.7	5.7	0	21157.6	0.0639	3	10	9	7	1	1	0	0	A3S2G1F+LacN1	unmodified	1 x Core + 1 x S	1 x Core + 2 x S	1 x Core + 2 x S	0
21157.7	5.7	0	21157.6	0.0639	3	11	9	7	0	0	0	0	A1S1	A1S1	1 x Core + 1 x S	1 x Core + 2 x S	1 x Core + 2 x S	0
21157.7	5.7	0	21157.6	0.0639	3	10	9	7	1	1	0	0	A3S2G1F+LacN1	unmodified	unmodified	2 x Core + 3 x S	1 x Core + 2 x S	0
21157.7	5.7	0	21157.6	0.0843	4	9	9	8	0	2	1	0	A2G1	unmodified	1 x Core + 2 x S	2 x Core + 3 x S	2 x Core + 3 x S	0
21157.7	5.7	0	21157.6	0.0639	3	10	9	7	1	1	0	0	A3S3F	unmodified	unmodified	2 x Core + 1 x S	2 x Core + 3 x S	0
21157.7	5.7	0	21157.6	0.0639	3	10	9	7	1	1	0	0	A1S1F	unmodified	2 x Core + 2 x S	2 x Core + 2 x S	2 x Core + 2 x S	0
21157.7	5.7	0	21157.6	0.0639	3	11	9	7	0	0	0	0	A1S1	A1S1	unmodified	2 x Core + 3 x S	1 x Core + 2 x S	0
21157.7	5.7	0	21157.6	0.0639	3	10	9	7	1	1	0	0	A1S1F	unmodified	2 x Core + 1 x S	2 x Core + 2 x S	2 x Core + 3 x S	0
21157.7	5.7	0	21157.6	0.0639	3	10	9	7	1	1	0	0	A3S3F+LacN1	unmodified	1 x Core	1 x Core + 2 x S	1 x Core + 2 x S	0
21157.7	5.7	0	21157.6	0.0639	3	10	9	7	1	1	0	0	A3S3F	unmodified	2 x Core	1 x Core + 2 x S	1 x Core + 2 x S	0
21157.7	5.7	0	21157.6	0.0639	3	11	9	7	0	0	0	0	A1G1	A1S1	1 x Core + 2 x S	1 x Core + 2 x S	1 x Core + 2 x S	0
21157.7	5.7	0	21157.6	0.0639	3	10	9	7	1	1	0	0	A1S1F	unmodified	2 x Core	2 x Core + 3 x S	2 x Core + 3 x S	0
21170.7	1.2																	0
21173.7	0.5	55.47	21173.6	0.0761	4	10	9	7	1	2	0	0	unmodified	A2S2F	2 x Core + 2 x S	2 x Core + 2 x S	1 x Core + 1 x S	0.013047
21173.7	0.5	19.27	21173.6	0.0761	4	10	9	7	1	2	0	0	unmodified	A2S1G1F	1 x Core + 1 x S	2 x Core + 2 x S	2 x Core + 3 x S	0.00453245
21173.7	0.5	14.59	21173.6	0.0761	4	10	9	7	1	2	0	0	unmodified	A2S1G1F	2 x Core + 2 x S	2 x Core + 2 x S	1 x Core + 2 x S	0.00343168
21173.7	0.5	2.38	21173.6	0.0761	4	10	9	7	1	2	0	0	unmodified	A2S2F	2 x Core + 1 x S	2 x Core + 2 x S	1 x Core + 2 x S	0.000559794
21173.7	0.5	1.54	21173.6	0.0761	4	10	9	7	1	2	0	0	unmodified	A2S2F	2 x Core + 1 x S	2 x Core + 3 x S	1 x Core + 1 x S	0.000362219
21173.7	0.5	1.5	21173.6	0.0761	4	10	9	7	1	2	0	0	unmodified	A2S2F	2 x Core + 2 x S	2 x Core + 3 x S	1 x Core	0.000352811
21173.7	0.5	1.45	21173.6	0.0761	4	10	9	7	1	2	0	0	unmodified	A3S2G1F	1 x Core + 1 x S	2 x Core + 2 x S	1 x Core + 2 x S	0.000341051
21173.7	0.5	0.84	21173.6	0.0761	4	10	9	7	1	2	0	0	unmodified	A2G2F	2 x Core + 2 x S	2 x Core + 3 x S	1 x Core + 2 x S	0.000197574
21173.7	0.5	0.72	21173.6	0.0761	4	10	9	7	1	2	0	0	unmodified	A3S1G2F	1 x Core + 1 x S	2 x Core + 3 x S	1 x Core + 2 x S	0.000169349
21173.7	0.5	0.69	21173.6	0.0761	4	10	9	7	1	2	0	0	unmodified	A3S2G1F	1 x Core + 1 x S	2 x Core + 3 x S	1 x Core + 1 x S	0.000162293
21173.7	0.5	0.43	21173.6	0.0761	4	10	9	7	1	2	0	0	unmodified	A2G2F	1 x Core + 1 x S	2 x Core + 3 x S	2 x Core + 3 x S	0.000101139
21173.7	0.5	0.32	21173.6	0.0761	4	10	9	7	1	2	0	0	unmodified	A2S1G1F	2 x Core + 1 x S	2 x Core + 3 x S	1 x Core + 2 x S	7.52664e-05
21173.7	0.5	0.23	21173.6	0.0761	4	10	9	7	1	2	0	0	unmodified	A3S1G2F	2 x Core + 2 x S	1 x Core + 2 x S	1 x Core + 2 x S	5.40977e-05
21173.7	0.5	0.21	21173.6	0.0761	4	10	9	7	1	2	0	0	A3S3F	unmodified	1 x Core + 1 x S	2 x Core + 2 x S	1 x Core + 1 x S	4.93936e-05
21173.7	0.5	0.12	21173.6	0.0761	4	10	9	7	1	2	0	0	unmodified	A3S2G1F	unmodified	2 x Core + 2 x S	2 x Core + 3 x S	2.82249e-05
21173.7	0.5	0.05	21173.6	0.0761	4	10	9	7	1	2	0	0	unmodified	A2S2F	2 x Core	2 x Core + 3 x S	1 x Core + 2 x S	1.17604e-05
21173.7	0.5	0.05	21173.6	0.0761	4	10	9	7	1	2	0	0	unmodified	A3S1G2F	unmodified	2 x Core + 3 x S	2 x Core + 3 x S	1.17604e-05
21173.7	0.5	0.03	21173.6	0.0761	4	10	9	7	1	2	0	0	A3S3F+LacN1	unmodified	1 x Core + 1 x S	1 x Core + 2 x S	1 x Core + 1 x S	7.05622e-06
21173.7	0.5	0.03	21173.6	0.0761	4	10	9	7	1	2	0	0	unmodified	A2S1G1F	1 x Core	2 x Core + 3 x S	2 x Core + 3 x S	7.05622e-06
21173.7	0.5	0.02	21173.6	0.0761	4	10	9	7	1	2	0	0	A3S3F+LacN1	unmodified	unmodified	2 x Core + 2 x S	1 x Core + 2 x S	4.70415e-06
21173.7	0.5	0.01	21173.6	0.0761	4	10	9	7	1	2	0	0	A3S3F+LacN1	unmodified	unmodified	2 x Core + 3 x S	1 x Core + 1 x S	2.35207e-06
21173.7	0.5	0.01	21173.6	0.0761	4	10	9	7	1	2	0	0	unmodified	A3S2G1F	2 x Core + 1 x S	1 x Core + 2 x S	1 x Core + 2 x S	2.35207e-06
21173.7	0.5	0.01	21173.6	0.0761	4	10	9	7	1	2	0	0	A3S3F	unmodified	2 x Core + 2 x S	2 x Core + 2 x S	unmodified	2.35207e-06
21173.7	0.5	0.01	21173.6	0.0761	4	10	9	7	1	2	0	0	A3S3F	unmodified	1 x Core + 1 x S	2 x Core + 3 x S	1 x Core	2.35207e-06
21173.7	0.5	0	21173.6	0.0761	4	10	9	7	1	2	0	0	unmodified	A3S2G1F	1 x Core	2 x Core + 3 x S	1 x Core + 2 x S	0
21173.7	0.5	0	21173.6	0.0761	4	10	9	7	1	2	0	0	A3S3F	unmodified	1 x Core + 1 x S	2 x Core + 1 x S	1 x Core + 2 x S	0
21173.7	0.5	0	21173.6	0.0761	4	10	9	7	1	2	0	0	A3S3F	unmodified	2 x Core + 2 x S	1 x Core + 2 x S	1 x Core	0
21173.7	0.5	0	21173.6	0.0761	4	11	9	7	0	1	0	0	A2S2	A1S1	unmodified	1 x Core + 2 x S	1 x Core + 2 x S	0
21173.7	0.5	0	21173.6	0.0761	4	10	9	7	1	2	0	0	A3S2G1F+LacN1	unmodified	1 x Core + 1 x S	1 x Core + 2 x S	1 x Core + 2 x S	0
21173.7	0.5	0	21173.6	0.0761	4	11	9	7	0	1	0	0	A1S1	A1S1	1 x Core + 1 x S	1 x Core + 2 x S	1 x Core + 2 x S	0
21173.7	0.5	0	21173.6	0.0761	4	10	9	7	1	2	0	0	A3S2G1F+LacN1	unmodified	unmodified	2 x Core + 3 x S	1 x Core + 2 x S	0
21173.7	0.5	0	21173.6	0.0761	4	10	9	7	1	2	0	0	A3S3F	unmodified	unmodified	2 x Core + 1 x S	2 x Core + 3 x S	0
21173.7	0.5	0	21173.6	0.0761	4	10	9	7	1	2	0	0	A1S1F	unmodified	2 x Core + 2 x S	2 x Core + 2 x S	2 x Core + 2 x S	0
21173.7	0.5	0	21173.6	0.0761	4	11	9	7	0	1	0	0	A1S1	A1S1	unmodified	2 x Core + 3 x S	1 x Core + 2 x S	0
21173.7	0.5	0	21173.6	0.0761	4	10	9	7	1	2	0	0	A1S1F	unmodified	2 x Core + 1 x S	2 x Core + 2 x S	2 x Core + 3 x S	0
21173.7	0.5	0	21173.6	0.0761	4	10	9	7	1	2	0	0	A3S3F+LacN1	unmodified	1 x Core	1 x Core + 2 x S	1 x Core + 2 x S	0
21173.7	0.5	0	21173.6	0.0761	4	10	9	7	1	2	0	0	A3S3F	unmodified	2 x Core	1 x Core + 2 x S	1 x Core + 2 x S	0
21173.7	0.5	0	21173.6	0.0761	4	11	9	7	0	1	0	0	A1G1	A1S1	1 x Core + 2 x S	1 x Core + 2 x S	1 x Core + 2 x S	0
21173.7	0.5	0	21173.6	0.0761	4	10	9	7	1	2	0	0	A1S1F	unmodified	2 x Core	2 x Core + 3 x S	2 x Core + 3 x S	0
21180.8	1.8	67.62	21180.7	0.1098	5	15	13	1	2	1	1	0	A2G2F	A2G2F	2 x Core	2 x Core + 1 x S	1 x Core	0.057257
21180.8	1.8	32.38	21180.7	0.1098	5	15	13	1	2	1	1	0	A2G2F	A3S1G2F	2 x Core	1 x Core	1 x Core	0.0274177
21184.7	2.2	43.97	21184.6	0.0569	3	16	10	3	1	2	0	0	M7	A2G2F	1 x Core + 1 x S	2 x Core + 2 x S	1 x Core	0.0455051
21184.7	2.2	13.9	21184.6	0.0569	3	16	10	3	1	2	0	0	M7	A2G2F	1 x Core + 1 x S	2 x Core + 1 x S	1 x Core + 1 x S	0.0143853
21184.7	2.2	10.16	21184.6	0.0569	3	16	10	3	1	2	0	0	M7	A2S1G1F	1 x Core + 1 x S	2 x Core + 1 x S	1 x Core	0.0105147
21184.7	2.2	9	21184.6	0.0569	3	16	10	3	1	2	0	0	M7	A3S1G2F	1 x Core + 1 x S	1 x Core	1 x Core + 1 x S	0.00931421
21184.7	2.2	5.22	21184.6	0.0569	3	16	10	3	1	2	0	0	M7	A3S1G2F	unmodified	2 x Core + 2 x S	1 x Core	0.00540224
21184.7	2.2	4.19	21184.6	0.0569	3	16	10	3	1	2	0	0	M7	A2S1G1F	2 x Core + 2 x S	1 x Core	1 x Core	0.00433628
21184.7	2.2	2.37	21184.6	0.0569	3	16	10	3	1	2	0	0	M7	A3S1G2F	unmodified	2 x Core + 1 x S	1 x Core + 1 x S	0.00245274
21184.7	2.2	2.2	21184.6	0.0569	3	16	10	3	1	2	0	0	M7	A2S1G1F	2 x Core	1 x Core + 1 x S	1 x Core + 1 x S	0.00227681
21184.7	2.2	2.2	21184.6	0.0569	3	17	10	3	0	1	0	0	M6	M5-A1G1	2 x Core + 1 x S	2 x Core + 2 x S	1 x Core	0.00227681
21184.7	2.2	1.95	21184.6	0.0569	3	17	10	3	0	1	0	0	M6	M5-A1G1	2 x Core	2 x Core + 2 x S	1 x Core + 1 x S	0.00201808
21184.7	2.2	1.06	21184.6	0.0569	3	16	10	3	1	2	0	0	M7	A2G2F	2 x Core + 1 x S	2 x Core + 2 x S	unmodified	0.00109701
21184.7	2.2	0.68	21184.6	0.0569	3	16	10	3	1	2	0	0	M7	A2S2F	2 x Core	1 x Core	1 x Core + 1 x S	0.000703741
21184.7	2.2	0.52	21184.6	0.0569	3	17	10	3	0	1	0	0	M6	M5-A1G1	2 x Core + 1 x S	2 x Core + 1 x S	1 x Core + 1 x S	0.000538155
21184.7	2.2	0.49	21184.6	0.0569	3	16	10	3	1	2	0	0	M7	A2S1G1F	2 x Core	2 x Core + 2 x S	unmodified	0.000507107
21184.7	2.2	0.38	21184.6	0.0569	3	16	10	3	1	2	0	0	M7	A2G2F	2 x Core + 1 x S	1 x Core + 2 x S	1 x Core	0.000393267
21184.7	2.2	0.38	21184.6	0.0569	3	16	10	3	1	2	0	0	M7	A2S2F	2 x Core + 1 x S	1 x Core	1 x Core	0.000393267
21184.7	2.2	0.38	21184.6	0.0569	3	16	10	3	1	2	0	0	M7	A2G2F	2 x Core	1 x Core + 2 x S	1 x Core + 1 x S	0.000393267
21184.7	2.2	0.22	21184.6	0.0569	3	16	10	3	1	2	0	0	M7	A2S1G1F	2 x Core	1 x Core + 2 x S	1 x Core	0.000227681
21184.7	2.2	0.21	21184.6	0.0569	3	16	10	3	1	2	0	0	M7	A3S2G1F	1 x Core + 1 x S	1 x Core	1 x Core	0.000217332
21184.7	2.2	0.13	21184.6	0.0569	3	16	10	3	1	2	0	0	M7	A2S1G1F	2 x Core + 1 x S	2 x Core + 1 x S	unmodified	0.000134539
21184.7	2.2	0.08	21184.6	0.0569	3	16	10	3	1	2	0	0	M7	A2G2F	1 x Core	2 x Core + 3 x S	1 x Core	8.2793e-05
21184.7	2.2	0.08	21184.6	0.0569	3	16	10	3	1	2	0	0	M7	A3S2G1F	unmodified	2 x Core + 1 x S	1 x Core	8.2793e-05
21184.7	2.2	0.05	21184.6	0.0569	3	16	10	3	1	2	0	0	M7	A3S1G2F	1 x Core	1 x Core + 2 x S	1 x Core	5.17456e-05
21184.7	2.2	0.05	21184.6	0.0569	3	17	10	3	0	1	0	0	M6	M5-A1G1	2 x Core	2 x Core + 3 x S	1 x Core	5.17456e-05
21184.7	2.2	0.04	21184.6	0.0569	3	16	10	3	1	2	0	0	M7	A2G2F	2 x Core	2 x Core + 3 x S	unmodified	4.13965e-05
21184.7	2.2	0.03	21184.6	0.0569	3	16	10	3	1	2	0	0	M7	A3S1G2F	2 x Core	unmodified	1 x Core + 2 x S	3.10474e-05
21184.7	2.2	0.03	21184.6	0.0569	3	16	10	3	1	2	0	0	M7	A3S2G1F	2 x Core	unmodified	1 x Core + 1 x S	3.10474e-05
21184.7	2.2	0.02	21184.6	0.0569	3	17	10	3	0	1	0	0	M6	M5-A1G1	2 x Core	2 x Core + 1 x S	1 x Core + 2 x S	2.06983e-05
21184.7	2.2	0.02	21184.6	0.0569	3	16	10	3	1	2	0	0	M7	A2S2F	2 x Core	2 x Core + 1 x S	unmodified	2.06983e-05
21189.7	3	69.76	21189.6	0.1345	6	11	9	7	0	2	0	0	A2S2	A1S1	unmodified	1 x Core + 2 x S	1 x Core + 2 x S	0.0984484
21189.7	3	20.36	21189.6	0.1345	6	11	9	7	0	2	0	0	A1S1	A1S1	1 x Core + 1 x S	1 x Core + 2 x S	1 x Core + 2 x S	0.0287329
21189.7	3	9.73	21189.6	0.1345	6	11	9	7	0	2	0	0	A1S1	A1S1	unmodified	2 x Core + 3 x S	1 x Core + 2 x S	0.0137314
21189.7	3	0.14	21189.6	0.1345	6	11	9	7	0	2	0	0	A1G1	A1S1	1 x Core + 2 x S	1 x Core + 2 x S	1 x Core + 2 x S	0.000197574
21191.6	0.8	76.59	21191.6	0.026	1	11	9	6	2	2	1	0	A2S2F	A2S2F	unmodified	unmodified	1 x Core + 2 x S	0.0288233
21191.6	0.8	6.9	21191.6	0.026	1	11	9	6	2	2	1	0	A1S1F	A2S2F	unmodified	1 x Core + 2 x S	1 x Core + 1 x S	0.00259669
21191.6	0.8	5.83	21191.6	0.026	1	13	9	6	0	0	1	0	M5	A1S1	1 x Core + 1 x S	2 x Core + 2 x S	1 x Core + 2 x S	0.00219401
21191.6	0.8	2.78	21191.6	0.026	1	13	9	6	0	0	1	0	M5	A1S1	1 x Core + 1 x S	2 x Core + 3 x S	1 x Core + 1 x S	0.0010462
21191.6	0.8	2.47	21191.6	0.026	1	13	9	6	0	0	1	0	A2S2	M5-A1G1	unmodified	1 x Core + 2 x S	1 x Core + 2 x S	0.00092954
21191.6	0.8	1.43	21191.6	0.026	1	13	9	6	0	0	1	0	M5-A1S1	A1S1	1 x Core + 1 x S	1 x Core + 2 x S	1 x Core + 1 x S	0.000538155
21191.6	0.8	0.75	21191.6	0.026	1	13	9	6	0	0	1	0	M5-A1S1	A1S1	unmodified	2 x Core + 2 x S	1 x Core + 2 x S	0.000282249
21191.6	0.8	0.72	21191.6	0.026	1	13	9	6	0	0	1	0	A1S1	M5-A1G1	1 x Core + 1 x S	1 x Core + 2 x S	1 x Core + 2 x S	0.000270959
21191.6	0.8	0.67	21191.6	0.026	1	11	9	6	2	2	1	0	A1S1F	A2S1G1F	unmodified	1 x Core + 2 x S	1 x Core + 2 x S	0.000252142
21191.6	0.8	0.54	21191.6	0.026	1	13	9	6	0	0	1	0	M5-A1S1	A1S1	unmodified	2 x Core + 3 x S	1 x Core + 1 x S	0.000203219
21191.6	0.8	0.5	21191.6	0.026	1	13	9	6	0	0	1	0	M5	A1S1	unmodified	2 x Core + 2 x S	2 x Core + 3 x S	0.000188166
21191.6	0.8	0.39	21191.6	0.026	1	11	9	6	2	2	1	0	A1S1F	A2S2F	unmodified	2 x Core + 3 x S	unmodified	0.000146769
21191.6	0.8	0.34	21191.6	0.026	1	13	9	6	0	0	1	0	A1S1	M5-A1G1	unmodified	2 x Core + 3 x S	1 x Core + 2 x S	0.000127953
21191.6	0.8	0.03	21191.6	0.026	1	13	9	6	0	0	1	0	M5	A1S1	2 x Core + 1 x S	1 x Core + 2 x S	1 x Core + 2 x S	1.129e-05
21191.6	0.8	0.02	21191.6	0.026	1	13	9	6	0	0	1	0	M5	A1S1	1 x Core	2 x Core + 3 x S	1 x Core + 2 x S	7.52664e-06
21191.6	0.8	0.02	21191.6	0.026	1	13	9	6	0	0	1	0	M5	A2G2	1 x Core + 2 x S	1 x Core + 2 x S	1 x Core + 2 x S	7.52664e-06
21191.6	0.8	0.01	21191.6	0.026	1	13	9	6	0	0	1	0	M5-A1S1	A1S1	1 x Core	1 x Core + 2 x S	1 x Core + 2 x S	3.76332e-06
21191.6	0.8	0.01	21191.6	0.026	1	13	9	6	0	0	1	0	A1G1	M5-A1G1	1 x Core + 2 x S	1 x Core + 2 x S	1 x Core + 2 x S	3.76332e-06
21196.7	0.3	67.44	21196.7	0.0274	1	15	13	1	2	2	1	0	A2G2F	A2G2F	2 x Core	2 x Core + 1 x S	1 x Core	0.00951743
21196.7	0.3	32.3	21196.7	0.0274	1	15	13	1	2	2	1	0	A2G2F	A3S1G2F	2 x Core	1 x Core	1 x Core	0.00455832
21196.7	0.3	0.26	21196.7	0.0274	1	17	13	1	0	0	1	0	A3G3	M5-A1G1	2 x Core	2 x Core + 1 x S	1 x Core	3.66924e-05
21235.7	0.7	34.65	21235.7	-0.0136	-1	14	12	3	1	0	1	0	A2G2	A2G2F	1 x Core + 1 x S	2 x Core + 2 x S	1 x Core	0.0114099
21235.7	0.7	10.95	21235.7	-0.0136	-1	14	12	3	1	0	1	0	A2G2	A2G2F	1 x Core + 1 x S	2 x Core + 1 x S	1 x Core + 1 x S	0.00360573
21235.7	0.7	7.66	21235.7	-0.0136	-1	14	12	3	1	0	1	0	A2G2	A2S1G1F	1 x Core + 1 x S	2 x Core + 1 x S	1 x Core	0.00252236
21235.7	0.7	6.71	21235.7	-0.0136	-1	14	12	3	1	0	1	0	A2G2	A3S1G2F	1 x Core + 1 x S	1 x Core	1 x Core + 1 x S	0.00220954
21235.7	0.7	3.89	21235.7	-0.0136	-1	14	12	3	1	0	1	0	A2G2	A3S1G2F	unmodified	2 x Core + 2 x S	1 x Core	0.00128094
21235.7	0.7	3.81	21235.7	-0.0136	-1	14	12	3	1	0	1	0	A2S1G1	A2G2F	1 x Core + 1 x S	2 x Core + 1 x S	1 x Core	0.0012546
21235.7	0.7	3.25	21235.7	-0.0136	-1	14	12	3	1	0	1	0	A3G3	A2G2F	unmodified	2 x Core + 2 x S	1 x Core + 1 x S	0.00107019
21235.7	0.7	3.16	21235.7	-0.0136	-1	14	12	3	1	0	1	0	A2G2	A2S1G1F	2 x Core + 2 x S	1 x Core	1 x Core	0.00104056
21235.7	0.7	2.65	21235.7	-0.0136	-1	14	12	3	1	0	1	0	A3G3	A2S1G1F	1 x Core + 1 x S	1 x Core	1 x Core + 1 x S	0.000872619
21235.7	0.7	2.17	21235.7	-0.0136	-1	14	12	3	1	0	1	0	A3G3	A2G2F	1 x Core + 1 x S	1 x Core + 1 x S	1 x Core + 1 x S	0.00071456
21235.7	0.7	1.76	21235.7	-0.0136	-1	14	12	3	1	0	1	0	A2G2	A3S1G2F	unmodified	2 x Core + 1 x S	1 x Core + 1 x S	0.000579551
21235.7	0.7	1.66	21235.7	-0.0136	-1	14	12	3	1	0	1	0	A2G2	A2S1G1F	2 x Core	1 x Core + 1 x S	1 x Core + 1 x S	0.000546622
21235.7	0.7	1.57	21235.7	-0.0136	-1	14	12	3	1	0	1	0	A2S1G1	A2G2F	2 x Core + 2 x S	1 x Core	1 x Core	0.000516986
21235.7	0.7	1.53	21235.7	-0.0136	-1	14	12	3	1	0	1	0	A3G3	A2S1G1F	unmodified	2 x Core + 2 x S	1 x Core	0.000503814
21235.7	0.7	1.42	21235.7	-0.0136	-1	14	12	3	1	0	1	0	A3S1G2	A2G2F	1 x Core + 1 x S	1 x Core	1 x Core + 1 x S	0.000467592
21235.7	0.7	1.11	21235.7	-0.0136	-1	14	12	3	1	0	1	0	A2S1G1	A3S1G2F	1 x Core + 1 x S	1 x Core	1 x Core	0.000365512
21235.7	0.7	0.96	21235.7	-0.0136	-1	14	12	3	1	0	1	0	A2S1G1	A2S1G1F	2 x Core	1 x Core	1 x Core + 1 x S	0.000316119
21235.7	0.7	0.84	21235.7	-0.0136	-1	14	12	3	1	0	1	0	A2G2	A2G2F	2 x Core + 1 x S	2 x Core + 2 x S	unmodified	0.000276604
21235.7	0.7	0.83	21235.7	-0.0136	-1	14	12	3	1	0	1	0	A2S1G1	A2G2F	2 x Core	1 x Core + 1 x S	1 x Core + 1 x S	0.000273311
21235.7	0.7	0.82	21235.7	-0.0136	-1	14	12	3	1	0	1	0	A3S1G2	A2G2F	unmodified	2 x Core + 2 x S	1 x Core	0.000270018
21235.7	0.7	0.73	21235.7	-0.0136	-1	14	12	3	1	0	1	0	A3G3	A3S1G2F	1 x Core + 1 x S	unmodified	1 x Core + 1 x S	0.000240382
21235.7	0.7	0.7	21235.7	-0.0136	-1	14	12	3	1	0	1	0	A3G3	A2S1G1F	unmodified	2 x Core + 1 x S	1 x Core + 1 x S	0.000230503
21235.7	0.7	0.53	21235.7	-0.0136	-1	14	12	3	1	0	1	0	A2S1G1	A2S1G1F	2 x Core + 1 x S	1 x Core	1 x Core	0.000174524
21235.7	0.7	0.51	21235.7	-0.0136	-1	14	12	3	1	0	1	0	A2G2	A2S2F	2 x Core	1 x Core	1 x Core + 1 x S	0.000167938
21235.7	0.7	0.47	21235.7	-0.0136	-1	14	12	3	1	0	1	0	A3S1G2	A2S1G1F	1 x Core + 1 x S	1 x Core	1 x Core	0.000154766
21235.7	0.7	0.43	21235.7	-0.0136	-1	14	12	3	1	0	1	0	A2S1G1	A3S1G2F	unmodified	2 x Core + 1 x S	1 x Core	0.000141595
21235.7	0.7	0.37	21235.7	-0.0136	-1	14	12	3	1	0	1	0	A3S1G2	A2G2F	unmodified	2 x Core + 1 x S	1 x Core + 1 x S	0.000121837
21235.7	0.7	0.37	21235.7	-0.0136	-1	14	12	3	1	0	1	0	A2G2	A2S1G1F	2 x Core	2 x Core + 2 x S	unmodified	0.000121837
21235.7	0.7	0.32	21235.7	-0.0136	-1	14	12	3	1	0	1	0	A3S1G2	A3S1G2F	1 x Core + 1 x S	unmodified	1 x Core	0.000105373
21235.7	0.7	0.3	21235.7	-0.0136	-1	14	12	3	1	0	1	0	A2G2	A2G2F	2 x Core + 1 x S	1 x Core + 2 x S	1 x Core	9.87871e-05
21235.7	0.7	0.3	21235.7	-0.0136	-1	14	12	3	1	0	1	0	A2G2	A2G2F	2 x Core	1 x Core + 2 x S	1 x Core + 1 x S	9.87871e-05
21235.7	0.7	0.28	21235.7	-0.0136	-1	14	12	3	1	0	1	0	A2G2	A2S2F	2 x Core + 1 x S	1 x Core	1 x Core	9.22013e-05
21235.7	0.7	0.24	21235.7	-0.0136	-1	14	12	3	1	0	1	0	A3G3	A2G2F	1 x Core + 1 x S	1 x Core + 2 x S	1 x Core	7.90297e-05
21235.7	0.7	0.23	21235.7	-0.0136	-1	14	12	3	1	0	1	0	A3G3	A2S2F	1 x Core + 1 x S	1 x Core	1 x Core	7.57368e-05
21235.7	0.7	0.18	21235.7	-0.0136	-1	14	12	3	1	0	1	0	A2S1G1	A2G2F	2 x Core	2 x Core + 2 x S	unmodified	5.92723e-05
21235.7	0.7	0.18	21235.7	-0.0136	-1	14	12	3	1	0	1	0	A3S1G2	A2S1G1F	unmodified	2 x Core + 1 x S	1 x Core	5.92723e-05
21235.7	0.7	0.17	21235.7	-0.0136	-1	14	12	3	1	0	1	0	A2S1G1	A3S1G2F	2 x Core	unmodified	1 x Core + 1 x S	5.59794e-05
21235.7	0.7	0.16	21235.7	-0.0136	-1	14	12	3	1	0	1	0	A2G2	A2S1G1F	2 x Core	1 x Core + 2 x S	1 x Core	5.26865e-05
21235.7	0.7	0.16	21235.7	-0.0136	-1	14	12	3	1	0	1	0	A2G2	A3S2G1F	1 x Core + 1 x S	1 x Core	1 x Core	5.26865e-05
21235.7	0.7	0.13	21235.7	-0.0136	-1	14	12	3	1	0	1	0	A2S2	A2G2F	2 x Core	1 x Core	1 x Core + 1 x S	4.28077e-05
21235.7	0.7	0.11	21235.7	-0.0136	-1	14	12	3	1	0	1	0	A3S2G1	A2G2F	1 x Core + 1 x S	1 x Core	1 x Core	3.62219e-05
21235.7	0.7	0.1	21235.7	-0.0136	-1	14	12	3	1	0	1	0	A2G2	A2S1G1F	2 x Core + 1 x S	2 x Core + 1 x S	unmodified	3.2929e-05
21235.7	0.7	0.09	21235.7	-0.0136	-1	14	12	3	1	0	1	0	A3G3	A2S2F	unmodified	2 x Core + 1 x S	1 x Core	2.96361e-05
21235.7	0.7	0.08	21235.7	-0.0136	-1	14	12	3	1	0	1	0	A2S1G1	A2G2F	2 x Core	1 x Core + 2 x S	1 x Core	2.63432e-05
21235.7	0.7	0.08	21235.7	-0.0136	-1	14	12	3	1	0	1	0	A1G1	A2G2F	2 x Core + 1 x S	2 x Core + 2 x S	1 x Core	2.63432e-05
21235.7	0.7	0.07	21235.7	-0.0136	-1	14	12	3	1	0	1	0	A3G3	A3S1G2F	unmodified	2 x Core + 2 x S	unmodified	2.30503e-05
21235.7	0.7	0.07	21235.7	-0.0136	-1	14	12	3	1	0	1	0	A2S1G1	A2S2F	2 x Core	1 x Core	1 x Core	2.30503e-05
21235.7	0.7	0.07	21235.7	-0.0136	-1	14	12	3	1	0	1	0	A2S2	A2G2F	2 x Core + 1 x S	1 x Core	1 x Core	2.30503e-05
21235.7	0.7	0.07	21235.7	-0.0136	-1	14	12	3	1	0	1	0	A1G1	A2G2F	2 x Core	2 x Core + 2 x S	1 x Core + 1 x S	2.30503e-05
21235.7	0.7	0.07	21235.7	-0.0136	-1	14	12	3	1	0	1	0	A3S1G2	A2S1G1F	2 x Core	unmodified	1 x Core + 1 x S	2.30503e-05
21235.7	0.7	0.07	21235.7	-0.0136	-1	14	12	3	1	0	1	0	A2G2	A2G2F	1 x Core	2 x Core + 3 x S	1 x Core	2.30503e-05
21235.7	0.7	0.06	21235.7	-0.0136	-1	14	12	3	1	0	1	0	A2G2	A3S2G1F	unmodified	2 x Core + 1 x S	1 x Core	1.97574e-05
21235.7	0.7	0.06	21235.7	-0.0136	-1	14	12	3	1	0	1	0	A3G3	A2G2F	unmodified	2 x Core + 3 x S	1 x Core	1.97574e-05
21235.7	0.7	0.05	21235.7	-0.0136	-1	14	12	3	1	0	1	0	A2S1G1	A2G2F	2 x Core + 1 x S	2 x Core + 1 x S	unmodified	1.64645e-05
21235.7	0.7	0.04	21235.7	-0.0136	-1	14	12	3	1	0	1	0	A3G3	A2G2F	unmodified	2 x Core + 1 x S	1 x Core + 2 x S	1.31716e-05
21235.7	0.7	0.04	21235.7	-0.0136	-1	14	12	3	1	0	1	0	A3G3	A3S2G1F	1 x Core + 1 x S	unmodified	1 x Core	1.31716e-05
21235.7	0.7	0.04	21235.7	-0.0136	-1	14	12	3	1	0	1	0	A3S2G1	A2G2F	unmodified	2 x Core + 1 x S	1 x Core	1.31716e-05
21235.7	0.7	0.04	21235.7	-0.0136	-1	14	12	3	1	0	1	0	A1G1	A3S1G2F	1 x Core + 1 x S	2 x Core + 1 x S	1 x Core	1.31716e-05
21235.7	0.7	0.04	21235.7	-0.0136	-1	14	12	3	1	0	1	0	A1G1	A2S1G1F	2 x Core	2 x Core + 2 x S	1 x Core	1.31716e-05
21235.7	0.7	0.04	21235.7	-0.0136	-1	14	12	3	1	0	1	0	A2S2	A2S1G1F	2 x Core	1 x Core	1 x Core	1.31716e-05
21235.7	0.7	0.04	21235.7	-0.0136	-1	14	12	3	1	0	1	0	A2G2	A3S1G2F	1 x Core	1 x Core + 2 x S	1 x Core	1.31716e-05
21235.7	0.7	0.03	21235.7	-0.0136	-1	14	12	3	1	0	1	0	A3G3	A2S2F	2 x Core	unmodified	1 x Core + 1 x S	9.87871e-06
21235.7	0.7	0.03	21235.7	-0.0136	-1	14	12	3	1	0	1	0	A2S1G1	A2S1G1F	2 x Core	2 x Core + 1 x S	unmodified	9.87871e-06
21235.7	0.7	0.03	21235.7	-0.0136	-1	14	12	3	1	0	1	0	A3G3	A3S1G2F	unmodified	1 x Core + 2 x S	1 x Core	9.87871e-06
21235.7	0.7	0.03	21235.7	-0.0136	-1	14	12	3	1	0	1	0	A2G2	A2G2F	2 x Core	2 x Core + 3 x S	unmodified	9.87871e-06
21235.7	0.7	0.02	21235.7	-0.0136	-1	14	12	3	1	0	1	0	A2G2	A3S1G2F	2 x Core	unmodified	1 x Core + 2 x S	6.58581e-06
21235.7	0.7	0.02	21235.7	-0.0136	-1	14	12	3	1	0	1	0	A1S1	A2G2F	2 x Core	2 x Core + 2 x S	1 x Core	6.58581e-06
21235.7	0.7	0.02	21235.7	-0.0136	-1	14	12	3	1	0	1	0	A2G2	A3S2G1F	2 x Core	unmodified	1 x Core + 1 x S	6.58581e-06
21235.7	0.7	0.02	21235.7	-0.0136	-1	14	12	3	1	0	1	0	A1G1	A2G2F	2 x Core + 1 x S	2 x Core + 1 x S	1 x Core + 1 x S	6.58581e-06
21235.7	0.7	0.02	21235.7	-0.0136	-1	14	12	3	1	0	1	0	A2G2	A2S2F	2 x Core	2 x Core + 1 x S	unmodified	6.58581e-06
21235.7	0.7	0.02	21235.7	-0.0136	-1	14	12	3	1	0	1	0	A1G1	A3S1G2F	2 x Core + 2 x S	1 x Core	1 x Core	6.58581e-06
21235.7	0.7	0.02	21235.7	-0.0136	-1	14	12	3	1	0	1	0	A3S2G1	A2G2F	2 x Core	unmodified	1 x Core + 1 x S	6.58581e-06
21235.7	0.7	0.01	21235.7	-0.0136	-1	14	12	3	1	0	1	0	A3G3	A2S1G1F	1 x Core	1 x Core + 2 x S	1 x Core	3.2929e-06
21235.7	0.7	0.01	21235.7	-0.0136	-1	14	12	3	1	0	1	0	A3S2G1	A3S1G2F	unmodified	1 x Core	1 x Core	3.2929e-06
21235.7	0.7	0.01	21235.7	-0.0136	-1	14	12	3	1	0	1	0	A1G1	A2S1G1F	2 x Core	2 x Core + 1 x S	1 x Core + 1 x S	3.2929e-06
21235.7	0.7	0.01	21235.7	-0.0136	-1	14	12	3	1	0	1	0	A2S2	A3S1G2F	2 x Core	unmodified	1 x Core	3.2929e-06
21235.7	0.7	0.01	21235.7	-0.0136	-1	14	12	3	1	0	1	0	A1G1	A2S1G1F	2 x Core + 1 x S	2 x Core + 1 x S	1 x Core	3.2929e-06
21235.7	0.7	0.01	21235.7	-0.0136	-1	14	12	3	1	0	1	0	A3S1G2	A2S2F	2 x Core	unmodified	1 x Core	3.2929e-06
21235.7	0.7	0.01	21235.7	-0.0136	-1	14	12	3	1	0	1	0	A3G3	A2S1G1F	2 x Core	unmodified	1 x Core + 2 x S	3.2929e-06
21235.7	0.7	0.01	21235.7	-0.0136	-1	14	12	3	1	0	1	0	A3S2G1	A2S1G1F	2 x Core	unmodified	1 x Core	3.2929e-06
21235.7	0.7	0.01	21235.7	-0.0136	-1	14	12	3	1	0	1	0	A1G1	A3S1G2F	2 x Core	1 x Core + 1 x S	1 x Core + 1 x S	3.2929e-06
21235.7	0.7	0.01	21235.7	-0.0136	-1	14	12	3	1	0	1	0	A3S1G2	A3S1G2F	unmodified	2 x Core + 1 x S	unmodified	3.2929e-06
21235.7	0.7	0.01	21235.7	-0.0136	-1	14	12	3	1	0	1	0	A2G0F	M5-A1G1	2 x Core + 1 x S	2 x Core + 2 x S	1 x Core	3.2929e-06
21235.7	0.7	0.01	21235.7	-0.0136	-1	14	12	3	1	0	1	0	A1S1	A2G2F	2 x Core	2 x Core + 1 x S	1 x Core + 1 x S	3.2929e-06
21235.7	0.7	0.01	21235.7	-0.0136	-1	14	12	3	1	0	1	0	A3S1G2	A2G2F	1 x Core	1 x Core + 2 x S	1 x Core	3.2929e-06
21235.7	0.7	0.01	21235.7	-0.0136	-1	14	12	3	1	0	1	0	A2G0F	M5-A1G1	2 x Core	2 x Core + 2 x S	1 x Core + 1 x S	3.2929e-06
21235.7	0.7	0.01	21235.7	-0.0136	-1	14	12	3	1	0	1	0	A2S2	A3S1G2F	1 x Core	1 x Core	1 x Core	3.2929e-06
21235.7	0.7	0.01	21235.7	-0.0136	-1	14	12	3	1	0	1	0	A2S1G1	A3S2G1F	2 x Core	unmodified	1 x Core	3.2929e-06
21235.7	0.7	0.01	21235.7	-0.0136	-1	14	12	3	1	0	1	0	A1S1	A2G2F	2 x Core + 1 x S	2 x Core + 1 x S	1 x Core	3.2929e-06
21235.7	0.7	0.01	21235.7	-0.0136	-1	14	12	3	1	0	1	0	A3S1G2	A2S2F	1 x Core	1 x Core	1 x Core	3.2929e-06
21235.7	0.7	0.01	21235.7	-0.0136	-1	14	12	3	1	0	1	0	A3S1G2	A2G2F	2 x Core	unmodified	1 x Core + 2 x S	3.2929e-06
21235.7	0.7	0.01	21235.7	-0.0136	-1	14	12	3	1	0	1	0	A1S1	A3S1G2F	2 x Core	1 x Core	1 x Core + 1 x S	3.2929e-06
21235.7	0.7	0.01	21235.7	-0.0136	-1	14	12	3	1	0	1	0	A3S2G1	A2S1G1F	1 x Core	1 x Core	1 x Core	3.2929e-06
21235.7	0.7	0	21235.7	-0.0136	-1	14	12	3	1	0	1	0	A2S2	A2G2F	2 x Core	2 x Core + 1 x S	unmodified	0
21235.7	0.7	0	21235.7	-0.0136	-1	14	12	3	1	0	1	0	A3S1G2	A3S2G1F	unmodified	1 x Core	1 x Core	0
21235.7	0.7	0	21235.7	-0.0136	-1	14	12	3	1	0	1	0	A2S1G1	A3S2G1F	1 x Core	1 x Core	1 x Core	0
21235.7	0.7	0	21235.7	-0.0136	-1	14	12	3	1	0	1	0	A1S1	A2S1G1F	2 x Core	2 x Core + 1 x S	1 x Core	0
21235.7	0.7	0	21235.7	-0.0136	-1	14	12	3	1	0	1	0	A3S2G1F+LacN1	A2G2	1 x Core + 1 x S	unmodified	1 x Core	0
21235.7	0.7	0	21235.7	-0.0136	-1	14	12	3	1	0	1	0	A1S1	A3S1G2F	2 x Core + 1 x S	1 x Core	1 x Core	0
21235.7	0.7	0	21235.7	-0.0136	-1	14	12	3	1	0	1	0	A1G1	A3S1G2F	2 x Core	2 x Core + 2 x S	unmodified	0
21235.7	0.7	0	21235.7	-0.0136	-1	14	12	3	1	0	1	0	A2G0F	M5-A1G1	2 x Core + 1 x S	2 x Core + 1 x S	1 x Core + 1 x S	0
21235.7	0.7	0	21235.7	-0.0136	-1	14	12	3	1	0	1	0	A1G1	A2S2F	2 x Core	2 x Core + 1 x S	1 x Core	0
21235.7	0.7	0	21235.7	-0.0136	-1	14	12	3	1	0	1	0	A1G1	A2G2F	2 x Core	2 x Core + 3 x S	1 x Core	0
21235.7	0.7	0	21235.7	-0.0136	-1	14	12	3	1	0	1	0	A3G3	A3S2G1F	unmodified	2 x Core + 1 x S	unmodified	0
21235.7	0.7	0	21235.7	-0.0136	-1	14	12	3	1	0	1	0	A1G1	A2G2F	2 x Core	2 x Core + 1 x S	1 x Core + 2 x S	0
21235.7	0.7	0	21235.7	-0.0136	-1	14	12	3	1	0	1	0	A1G1	A3S1G2F	2 x Core	1 x Core + 2 x S	1 x Core	0
21235.7	0.7	0	21235.7	-0.0136	-1	14	12	3	1	0	1	0	A3S3	A2G2F	2 x Core	unmodified	1 x Core	0
21235.7	0.7	0	21235.7	-0.0136	-1	14	12	3	1	0	1	0	A1G1	A3S2G1F	2 x Core	1 x Core	1 x Core + 1 x S	0
21235.7	0.7	0	21235.7	-0.0136	-1	14	12	3	1	0	1	0	A3S3F+LacN1	A2G2	unmodified	1 x Core	1 x Core	0
21235.7	0.7	0	21235.7	-0.0136	-1	14	12	3	1	0	1	0	A1G1	A3S1G2F	2 x Core + 1 x S	2 x Core + 1 x S	unmodified	0
21235.7	0.7	0	21235.7	-0.0136	-1	14	12	3	1	0	1	0	A3S3	A2G2F	1 x Core	1 x Core	1 x Core	0
21235.7	0.7	0	21235.7	-0.0136	-1	14	12	3	1	0	1	0	A1G1	A3S2G1F	2 x Core + 1 x S	1 x Core	1 x Core	0
21235.7	0.7	0	21235.7	-0.0136	-1	14	12	3	1	0	1	0	A3S2G1	A3S1G2F	2 x Core	unmodified	unmodified	0
21235.7	0.7	0	21235.7	-0.0136	-1	14	12	3	1	0	1	0	A2G0F	M5-A1G1	2 x Core	2 x Core + 3 x S	1 x Core	0
21235.7	0.7	0	21235.7	-0.0136	-1	14	12	3	1	0	1	0	A1S1	A3S1G2F	2 x Core	2 x Core + 1 x S	unmodified	0
21235.7	0.7	0	21235.7	-0.0136	-1	14	12	3	1	0	1	0	A3S1G2	A3S2G1F	2 x Core	unmodified	unmodified	0
21235.7	0.7	0	21235.7	-0.0136	-1	14	12	3	1	0	1	0	A1S1	A3S2G1F	2 x Core	1 x Core	1 x Core	0
21235.7	0.7	0	21235.7	-0.0136	-1	14	12	3	1	0	1	0	A2G0F	M5-A1G1	2 x Core	2 x Core + 1 x S	1 x Core + 2 x S	0
21235.7	0.7	0	21235.7	-0.0136	-1	14	12	3	1	0	1	0	A1S1F	A2G2	2 x Core	2 x Core + 2 x S	1 x Core	0
21235.7	0.7	0	21235.7	-0.0136	-1	14	12	3	1	0	1	0	A3S2G1F+LacN1	A2G2	unmodified	2 x Core + 1 x S	unmodified	0
21235.7	0.7	0	21235.7	-0.0136	-1	14	12	3	1	0	1	0	A3S3F	A2G2	2 x Core	unmodified	1 x Core	0
21235.7	0.7	0	21235.7	-0.0136	-1	14	12	3	1	0	1	0	A3S3F	A2G2	1 x Core	1 x Core	1 x Core	0
21235.7	0.7	0	21235.7	-0.0136	-1	14	12	3	1	0	1	0	A1S1F	A2G2	2 x Core	2 x Core + 1 x S	1 x Core + 1 x S	0
21235.7	0.7	0	21235.7	-0.0136	-1	14	12	3	1	0	1	0	A1G1	A3S2G1F	2 x Core	2 x Core + 1 x S	unmodified	0
21235.7	0.7	0	21235.7	-0.0136	-1	14	12	3	1	0	1	0	A1S1F	A2G2	2 x Core + 1 x S	2 x Core + 1 x S	1 x Core	0
21235.7	0.7	0	21235.7	-0.0136	-1	14	12	3	1	0	1	0	A3S3F+LacN1	A2G2	2 x Core	unmodified	unmodified	0
21235.7	0.7	0	21235.7	-0.0136	-1	14	12	3	1	0	1	0	A3S2G1F+LacN1	A1S1	2 x Core	unmodified	1 x Core	0
21235.7	0.7	0	21235.7	-0.0136	-1	14	12	3	1	0	1	0	A3S2G1F+LacN1	A1S1	1 x Core	1 x Core	1 x Core	0
21304.7	3.6	99.79	21304.7	0.0861	4	11	9	7	1	0	1	0	A1S1	A2S2F	unmodified	1 x Core + 2 x S	1 x Core + 2 x S	0.168994
21304.7	3.6	0.14	21304.7	0.0861	4	11	9	7	1	0	1	0	A1S1F	A1S1	1 x Core + 1 x S	1 x Core + 2 x S	1 x Core + 2 x S	0.000237089
21304.7	3.6	0.07	21304.7	0.0861	4	11	9	7	1	0	1	0	A1S1F	A1S1	unmodified	2 x Core + 3 x S	1 x Core + 2 x S	0.000118545
21312.7	0.2	98.92	21312.6	0.0833	4	14	8	6	1	1	1	0	M7	A2S2F	unmodified	1 x Core + 2 x S	1 x Core + 2 x S	0.00930669
21312.7	0.2	1.08	21312.6	0.0833	4	15	8	6	0	0	1	0	M6	M5-A1G1	1 x Core + 2 x S	1 x Core + 2 x S	1 x Core + 2 x S	0.00010161
21321.8	2.1	24.39	21321.7	0.0849	4	12	11	5	1	2	0	0	A2S1G0	A2S1G1F	unmodified	2 x Core + 2 x S	1 x Core + 1 x S	0.0240942
21321.8	2.1	16.3	21321.7	0.0849	4	12	11	5	1	2	0	0	A2S1G0	A2S1G1F	1 x Core + 1 x S	1 x Core + 1 x S	1 x Core + 1 x S	0.0161023
21321.8	2.1	11.68	21321.7	0.0849	4	12	11	5	1	2	0	0	A2G1	A2S2F	unmodified	2 x Core + 2 x S	1 x Core + 1 x S	0.0115383
21321.8	2.1	7.81	21321.7	0.0849	4	12	11	5	1	2	0	0	A2G1	A2S2F	1 x Core + 1 x S	1 x Core + 1 x S	1 x Core + 1 x S	0.00771527
21321.8	2.1	5.27	21321.7	0.0849	4	12	11	5	1	2	0	0	A2S1G0	A2S2F	1 x Core + 1 x S	1 x Core	1 x Core + 1 x S	0.00520608
21321.8	2.1	5.13	21321.7	0.0849	4	12	11	5	1	2	0	0	A2G1	A2S1G1F	1 x Core + 1 x S	1 x Core + 2 x S	1 x Core + 1 x S	0.00506778
21321.8	2.1	3.05	21321.7	0.0849	4	12	11	5	1	2	0	0	A2S1G0	A2S2F	unmodified	2 x Core + 2 x S	1 x Core	0.00301301
21321.8	2.1	2.84	21321.7	0.0849	4	12	11	5	1	2	0	0	A2S1G0	A2G2F	1 x Core + 1 x S	1 x Core + 2 x S	1 x Core + 1 x S	0.00280555
21321.8	2.1	2.69	21321.7	0.0849	4	12	11	5	1	2	0	0	A2G1	A2S1G1F	unmodified	2 x Core + 2 x S	1 x Core + 2 x S	0.00265737
21321.8	2.1	2.09	21321.7	0.0849	4	13	11	5	0	1	0	0	A2G2	A1S1	1 x Core + 1 x S	2 x Core + 2 x S	1 x Core + 1 x S	0.00206465
21321.8	2.1	1.92	21321.7	0.0849	4	12	11	5	1	2	0	0	A2G1	A2S1G1F	unmodified	2 x Core + 3 x S	1 x Core + 1 x S	0.00189671
21321.8	2.1	1.82	21321.7	0.0849	4	12	11	5	1	2	0	0	A2S1G0	A2S1G1F	1 x Core + 1 x S	1 x Core + 2 x S	1 x Core	0.00179793
21321.8	2.1	1.72	21321.7	0.0849	4	13	11	5	0	1	0	0	A2S2	A2G2	unmodified	2 x Core + 2 x S	1 x Core + 1 x S	0.00169914
21321.8	2.1	1.49	21321.7	0.0849	4	12	11	5	1	2	0	0	A2S1G0	A2G2F	unmodified	2 x Core + 2 x S	1 x Core + 2 x S	0.00147193
21321.8	2.1	1.47	21321.7	0.0849	4	13	11	5	0	1	0	0	A2S1G1	A2G2	1 x Core + 1 x S	1 x Core + 2 x S	1 x Core + 1 x S	0.00145217
21321.8	2.1	1.39	21321.7	0.0849	4	12	11	5	1	2	0	0	A2S1G0	A2S2F	unmodified	2 x Core + 1 x S	1 x Core + 1 x S	0.00137314
21321.8	2.1	1.15	21321.7	0.0849	4	13	11	5	0	1	0	0	A2S2	A2G2	1 x Core + 1 x S	1 x Core + 1 x S	1 x Core + 1 x S	0.00113605
21321.8	2.1	1.06	21321.7	0.0849	4	12	11	5	1	2	0	0	A2S1G0	A2G2F	unmodified	2 x Core + 3 x S	1 x Core + 1 x S	0.00104714
21321.8	2.1	0.87	21321.7	0.0849	4	12	11	5	1	2	0	0	A2G1	A2S2F	1 x Core + 1 x S	1 x Core + 2 x S	1 x Core	0.000859448
21321.8	2.1	0.77	21321.7	0.0849	4	13	11	5	0	1	0	0	A2S1G1	A2G2	unmodified	2 x Core + 2 x S	1 x Core + 2 x S	0.000760661
21321.8	2.1	0.63	21321.7	0.0849	4	12	11	5	1	2	0	0	A2S1G0	A3S1G2F	unmodified	1 x Core + 2 x S	1 x Core + 1 x S	0.000622359
21321.8	2.1	0.57	21321.7	0.0849	4	13	11	5	0	1	0	0	A2S1G1	A1S1	1 x Core + 1 x S	2 x Core + 2 x S	1 x Core	0.000563087
21321.8	2.1	0.55	21321.7	0.0849	4	13	11	5	0	1	0	0	A2S1G1	A2G2	unmodified	2 x Core + 3 x S	1 x Core + 1 x S	0.000543329
21321.8	2.1	0.45	21321.7	0.0849	4	12	11	5	1	2	0	0	A2S1G0	A2S1G1F	unmodified	2 x Core + 3 x S	1 x Core	0.000444542
21321.8	2.1	0.38	21321.7	0.0849	4	12	11	5	1	2	0	0	A2S1G0	A3S2G1F	1 x Core + 1 x S	unmodified	1 x Core + 1 x S	0.000375391
21321.8	2.1	0.33	21321.7	0.0849	4	12	11	5	1	2	0	0	A2S1G0	A2S1G1F	unmodified	2 x Core + 1 x S	1 x Core + 2 x S	0.000325997
21321.8	2.1	0.23	21321.7	0.0849	4	12	11	5	1	2	0	0	A2G1	A2G2F	1 x Core + 1 x S	1 x Core + 2 x S	1 x Core + 2 x S	0.00022721
21321.8	2.1	0.22	21321.7	0.0849	4	12	11	5	1	2	0	0	A2G1	A2S2F	unmodified	2 x Core + 3 x S	1 x Core	0.000217332
21321.8	2.1	0.18	21321.7	0.0849	4	13	11	5	0	1	0	0	A2S1G1	A1S1	1 x Core + 1 x S	2 x Core + 1 x S	1 x Core + 1 x S	0.000177817
21321.8	2.1	0.16	21321.7	0.0849	4	12	11	5	1	2	0	0	A2G1	A2S2F	unmodified	2 x Core + 1 x S	1 x Core + 2 x S	0.000158059
21321.8	2.1	0.13	21321.7	0.0849	4	13	11	5	0	1	0	0	A2S2	A2G2	1 x Core + 1 x S	1 x Core + 2 x S	1 x Core	0.000128423
21321.8	2.1	0.13	21321.7	0.0849	4	13	11	5	0	1	0	0	A2G2	A2G2	1 x Core + 1 x S	1 x Core + 2 x S	1 x Core + 2 x S	0.000128423
21321.8	2.1	0.11	21321.7	0.0849	4	12	11	5	1	2	0	0	A2G1	A2G2F	unmodified	2 x Core + 3 x S	1 x Core + 2 x S	0.000108666
21321.8	2.1	0.08	21321.7	0.0849	4	12	11	5	1	2	0	0	A2G1	A3S2G1F	unmodified	1 x Core + 2 x S	1 x Core + 1 x S	7.90297e-05
21321.8	2.1	0.07	21321.7	0.0849	4	13	11	5	0	1	0	0	A1G1	A2G2	1 x Core + 1 x S	2 x Core + 2 x S	1 x Core + 2 x S	6.9151e-05
21321.8	2.1	0.06	21321.7	0.0849	4	13	11	5	0	1	0	0	A2G2	A2G2	unmodified	2 x Core + 3 x S	1 x Core + 2 x S	5.92723e-05
21321.8	2.1	0.06	21321.7	0.0849	4	13	11	5	0	1	0	0	A2G2	A1S1	2 x Core + 2 x S	2 x Core + 2 x S	unmodified	5.92723e-05
21321.8	2.1	0.06	21321.7	0.0849	4	13	11	5	0	1	0	0	A3S1G2	A1S1	unmodified	2 x Core + 2 x S	1 x Core + 1 x S	5.92723e-05
21321.8	2.1	0.05	21321.7	0.0849	4	13	11	5	0	1	0	0	A2G2	A1S1	1 x Core + 1 x S	2 x Core + 3 x S	1 x Core	4.93936e-05
21321.8	2.1	0.04	21321.7	0.0849	4	13	11	5	0	1	0	0	A2G2	A1S1	1 x Core + 1 x S	2 x Core + 1 x S	1 x Core + 2 x S	3.95148e-05
21321.8	2.1	0.04	21321.7	0.0849	4	13	11	5	0	1	0	0	A3S1G2	A1S1	1 x Core + 1 x S	1 x Core + 1 x S	1 x Core + 1 x S	3.95148e-05
21321.8	2.1	0.04	21321.7	0.0849	4	12	11	5	1	2	0	0	A2S1G0	A3S2G1F	unmodified	2 x Core + 2 x S	unmodified	3.95148e-05
21321.8	2.1	0.04	21321.7	0.0849	4	12	11	5	1	2	0	0	A2S1G0	A3S1G2F	unmodified	2 x Core + 3 x S	unmodified	3.95148e-05
21321.8	2.1	0.03	21321.7	0.0849	4	13	11	5	0	1	0	0	A2G2	A1S1	2 x Core + 2 x S	1 x Core + 2 x S	1 x Core	2.96361e-05
21321.8	2.1	0.03	21321.7	0.0849	4	13	11	5	0	1	0	0	A1G1	A2G2	1 x Core + 1 x S	2 x Core + 3 x S	1 x Core + 1 x S	2.96361e-05
21321.8	2.1	0.03	21321.7	0.0849	4	13	11	5	0	1	0	0	A3S2G1	A2G2	unmodified	1 x Core + 2 x S	1 x Core + 1 x S	2.96361e-05
21321.8	2.1	0.03	21321.7	0.0849	4	13	11	5	0	1	0	0	A2S2	A2G2	unmodified	2 x Core + 3 x S	1 x Core	2.96361e-05
21321.8	2.1	0.03	21321.7	0.0849	4	12	11	5	1	2	0	0	A2G1	A3S1G2F	unmodified	1 x Core + 2 x S	1 x Core + 2 x S	2.96361e-05
21321.8	2.1	0.03	21321.7	0.0849	4	12	11	5	1	2	0	0	A2S1G0	A2S2F	1 x Core	1 x Core + 2 x S	1 x Core	2.96361e-05
21321.8	2.1	0.02	21321.7	0.0849	4	13	11	5	0	1	0	0	A3S3	A2G2	1 x Core + 1 x S	unmodified	1 x Core + 1 x S	1.97574e-05
21321.8	2.1	0.02	21321.7	0.0849	4	13	11	5	0	1	0	0	A2S2	A2G2	unmodified	2 x Core + 1 x S	1 x Core + 2 x S	1.97574e-05
21321.8	2.1	0.02	21321.7	0.0849	4	12	11	5	1	2	0	0	A2G1	A2S1G1F	1 x Core	1 x Core + 2 x S	1 x Core + 2 x S	1.97574e-05
21321.8	2.1	0.02	21321.7	0.0849	4	12	11	5	1	2	0	0	A2S1G0	A2S2F	2 x Core	unmodified	1 x Core + 2 x S	1.97574e-05
21321.8	2.1	0.02	21321.7	0.0849	4	13	11	5	0	1	0	0	A2S2	A1S1	1 x Core + 1 x S	2 x Core + 1 x S	1 x Core	1.97574e-05
21321.8	2.1	0.02	21321.7	0.0849	4	12	11	5	1	2	0	0	unmodified	A3S1G2F	2 x Core	2 x Core + 2 x S	2 x Core + 2 x S	1.97574e-05
21321.8	2.1	0.02	21321.7	0.0849	4	12	11	5	1	2	0	0	A2S1G0	A3S2G1F	unmodified	1 x Core + 2 x S	1 x Core	1.97574e-05
21321.8	2.1	0.01	21321.7	0.0849	4	13	11	5	0	1	0	0	A2S1G1	A1S1	2 x Core + 1 x S	2 x Core + 2 x S	unmodified	9.87871e-06
21321.8	2.1	0.01	21321.7	0.0849	4	13	11	5	0	1	0	0	A3G3	A1S1	1 x Core + 1 x S	1 x Core + 2 x S	1 x Core + 1 x S	9.87871e-06
21321.8	2.1	0.01	21321.7	0.0849	4	12	11	5	1	2	0	0	A2S1G0	A2G2F	1 x Core	1 x Core + 2 x S	1 x Core + 2 x S	9.87871e-06
21321.8	2.1	0.01	21321.7	0.0849	4	13	11	5	0	1	0	0	A3S2G1	A1S1	1 x Core + 1 x S	1 x Core	1 x Core + 1 x S	9.87871e-06
21321.8	2.1	0.01	21321.7	0.0849	4	13	11	5	0	1	0	0	A2S2	A1S1	2 x Core + 2 x S	1 x Core	1 x Core	9.87871e-06
21321.8	2.1	0.01	21321.7	0.0849	4	13	11	5	0	1	0	0	A3G3	A1S1	unmodified	2 x Core + 2 x S	1 x Core + 2 x S	9.87871e-06
21321.8	2.1	0.01	21321.7	0.0849	4	13	11	5	0	1	0	0	A3S2G1	A1S1	unmodified	2 x Core + 2 x S	1 x Core	9.87871e-06
21321.8	2.1	0.01	21321.7	0.0849	4	13	11	5	0	1	0	0	A2S1G1	A2G2	1 x Core	1 x Core + 2 x S	1 x Core + 2 x S	9.87871e-06
21321.8	2.1	0.01	21321.7	0.0849	4	13	11	5	0	1	0	0	A1G1	A2G2	unmodified	2 x Core + 2 x S	2 x Core + 3 x S	9.87871e-06
21321.8	2.1	0.01	21321.7	0.0849	4	13	11	5	0	1	0	0	A1G1	A1S1	2 x Core + 1 x S	2 x Core + 2 x S	1 x Core + 1 x S	9.87871e-06
21321.8	2.1	0	21321.7	0.0849	4	13	11	5	0	1	0	0	A2S1G1	A1S1	2 x Core + 1 x S	1 x Core + 2 x S	1 x Core	0
21321.8	2.1	0	21321.7	0.0849	4	13	11	5	0	1	0	0	A3G3	A1S1	unmodified	2 x Core + 3 x S	1 x Core + 1 x S	0
21321.8	2.1	0	21321.7	0.0849	4	13	11	5	0	1	0	0	A2S1G1	A1S1	2 x Core	1 x Core + 2 x S	1 x Core + 1 x S	0
21321.8	2.1	0	21321.7	0.0849	4	12	11	5	1	2	0	0	A2G1	A3S2G1F	unmodified	2 x Core + 3 x S	unmodified	0
21321.8	2.1	0	21321.7	0.0849	4	13	11	5	0	1	0	0	A3S1G2	A1S1	1 x Core + 1 x S	1 x Core + 2 x S	1 x Core	0
21321.8	2.1	0	21321.7	0.0849	4	12	11	5	1	2	0	0	unmodified	A3S1G2F	2 x Core + 1 x S	2 x Core + 1 x S	2 x Core + 2 x S	0
21321.8	2.1	0	21321.7	0.0849	4	13	11	5	0	1	0	0	A1G1	A1S1	2 x Core + 2 x S	2 x Core + 2 x S	1 x Core	0
21321.8	2.1	0	21321.7	0.0849	4	13	11	5	0	1	0	0	A2S2	A1S1	2 x Core	1 x Core + 1 x S	1 x Core + 1 x S	0
21321.8	2.1	0	21321.7	0.0849	4	13	11	5	0	1	0	0	A2G2	A1S1	unmodified	2 x Core + 1 x S	2 x Core + 3 x S	0
21321.8	2.1	0	21321.7	0.0849	4	13	11	5	0	1	0	0	A3S1G2	A2G2	unmodified	1 x Core + 2 x S	1 x Core + 2 x S	0
21321.8	2.1	0	21321.7	0.0849	4	12	11	5	1	2	0	0	unmodified	A3S1G2F	2 x Core	2 x Core + 1 x S	2 x Core + 3 x S	0
21321.8	2.1	0	21321.7	0.0849	4	13	11	5	0	1	0	0	A3S2G1	A1S1	unmodified	2 x Core + 1 x S	1 x Core + 1 x S	0
21321.8	2.1	0	21321.7	0.0849	4	12	11	5	1	2	0	0	A3S2G1F+LacN1	unmodified	2 x Core + 1 x S	2 x Core + 2 x S	1 x Core	0
21321.8	2.1	0	21321.7	0.0849	4	13	11	5	0	1	0	0	A3S3	A2G2	unmodified	2 x Core + 2 x S	unmodified	0
21321.8	2.1	0	21321.7	0.0849	4	12	11	5	1	2	0	0	A3S2G1F+LacN1	unmodified	2 x Core	2 x Core + 2 x S	1 x Core + 1 x S	0
21321.8	2.1	0	21321.7	0.0849	4	13	11	5	0	1	0	0	A4S4	A2G2	unmodified	unmodified	1 x Core + 1 x S	0
21321.8	2.1	0	21321.7	0.0849	4	13	11	5	0	1	0	0	A3S2G1	A2G2	unmodified	2 x Core + 3 x S	unmodified	0
21321.8	2.1	0	21321.7	0.0849	4	12	11	5	1	2	0	0	A3S3F+LacN1	unmodified	2 x Core	2 x Core + 2 x S	1 x Core	0
21321.8	2.1	0	21321.7	0.0849	4	13	11	5	0	1	0	0	A1S1	A1S1	2 x Core + 1 x S	2 x Core + 2 x S	1 x Core	0
21321.8	2.1	0	21321.7	0.0849	4	13	11	5	0	1	0	0	A1S1	A1S1	2 x Core	2 x Core + 2 x S	1 x Core + 1 x S	0
21321.8	2.1	0	21321.7	0.0849	4	13	11	5	0	1	0	0	A3S1G2	A1S1	unmodified	2 x Core + 3 x S	1 x Core	0
21321.8	2.1	0	21321.7	0.0849	4	13	11	5	0	1	0	0	A2S1G1	A1S1	1 x Core	2 x Core + 3 x S	1 x Core	0
21321.8	2.1	0	21321.7	0.0849	4	13	11	5	0	1	0	0	A3S3	A2G2	unmodified	1 x Core + 2 x S	1 x Core	0
21321.8	2.1	0	21321.7	0.0849	4	13	11	5	0	1	0	0	A2S2	A1S1	2 x Core	2 x Core + 2 x S	unmodified	0
21321.8	2.1	0	21321.7	0.0849	4	13	11	5	0	1	0	0	A3S1G2	A1S1	unmodified	2 x Core + 1 x S	1 x Core + 2 x S	0
21321.8	2.1	0	21321.7	0.0849	4	12	11	5	1	2	0	0	A3S2G1F+LacN1	unmodified	2 x Core + 1 x S	2 x Core + 1 x S	1 x Core + 1 x S	0
21321.8	2.1	0	21321.7	0.0849	4	12	11	5	1	2	0	0	A3S3F+LacN1	unmodified	2 x Core	2 x Core + 1 x S	1 x Core + 1 x S	0
21321.8	2.1	0	21321.7	0.0849	4	13	11	5	0	1	0	0	A2G2	A1S1	2 x Core	1 x Core + 2 x S	1 x Core + 2 x S	0
21321.8	2.1	0	21321.7	0.0849	4	13	11	5	0	1	0	0	A2S1G1	A1S1	2 x Core	2 x Core + 3 x S	unmodified	0
21321.8	2.1	0	21321.7	0.0849	4	12	11	5	1	2	0	0	A3S3F+LacN1	unmodified	2 x Core + 1 x S	2 x Core + 1 x S	1 x Core	0
21321.8	2.1	0	21321.7	0.0849	4	13	11	5	0	1	0	0	A2S2	A1S1	2 x Core	1 x Core + 2 x S	1 x Core	0
21321.8	2.1	0	21321.7	0.0849	4	13	11	5	0	1	0	0	A3S3	A1S1	1 x Core + 1 x S	1 x Core	1 x Core	0
21321.8	2.1	0	21321.7	0.0849	4	13	11	5	0	1	0	0	A1G1	A2G2	2 x Core + 1 x S	1 x Core + 2 x S	1 x Core + 2 x S	0
21321.8	2.1	0	21321.7	0.0849	4	13	11	5	0	1	0	0	A1S1	A1S1	2 x Core + 1 x S	2 x Core + 1 x S	1 x Core + 1 x S	0
21321.8	2.1	0	21321.7	0.0849	4	13	11	5	0	1	0	0	A2S2	A1S1	2 x Core + 1 x S	2 x Core + 1 x S	unmodified	0
21321.8	2.1	0	21321.7	0.0849	4	12	11	5	1	2	0	0	unmodified	A3S2G1F	2 x Core	2 x Core + 1 x S	2 x Core + 2 x S	0
21321.8	2.1	0	21321.7	0.0849	4	13	11	5	0	1	0	0	A1G1	A2G2	1 x Core	2 x Core + 3 x S	1 x Core + 2 x S	0
21321.8	2.1	0	21321.7	0.0849	4	13	11	5	0	1	0	0	A1G1	A1S1	2 x Core	2 x Core + 2 x S	1 x Core + 2 x S	0
21321.8	2.1	0	21321.7	0.0849	4	13	11	5	0	1	0	0	A3S3	A1S1	unmodified	2 x Core + 1 x S	1 x Core	0
21321.8	2.1	0	21321.7	0.0849	4	13	11	5	0	1	0	0	A1G1	A1S1	2 x Core	2 x Core + 3 x S	1 x Core + 1 x S	0
21321.8	2.1	0	21321.7	0.0849	4	13	11	5	0	1	0	0	A1G1	A1S1	2 x Core + 1 x S	2 x Core + 3 x S	1 x Core	0
21321.8	2.1	0	21321.7	0.0849	4	13	11	5	0	1	0	0	A3S2G1	A1S1	1 x Core	1 x Core + 2 x S	1 x Core	0
21321.8	2.1	0	21321.7	0.0849	4	12	11	5	1	2	0	0	A3S2G1F+LacN1	unmodified	2 x Core	2 x Core + 3 x S	1 x Core	0
21321.8	2.1	0	21321.7	0.0849	4	13	11	5	0	1	0	0	A3G3	A1S1	1 x Core	1 x Core + 2 x S	1 x Core + 2 x S	0
21321.8	2.1	0	21321.7	0.0849	4	13	11	5	0	1	0	0	A3S3	A1S1	2 x Core	unmodified	1 x Core + 1 x S	0
21321.8	2.1	0	21321.7	0.0849	4	13	11	5	0	1	0	0	A1G1	A1S1	2 x Core + 1 x S	2 x Core + 1 x S	1 x Core + 2 x S	0
21321.8	2.1	0	21321.7	0.0849	4	13	11	5	0	1	0	0	A3S2G1	A1S1	2 x Core	unmodified	1 x Core + 2 x S	0
21321.8	2.1	0	21321.7	0.0849	4	13	11	5	0	1	0	0	A4S4	A1S1	unmodified	1 x Core	1 x Core	0
21321.8	2.1	0	21321.7	0.0849	4	12	11	5	1	2	0	0	A3S2G1F+LacN1	unmodified	2 x Core	2 x Core + 1 x S	1 x Core + 2 x S	0
21321.8	2.1	0	21321.7	0.0849	4	13	11	5	0	1	0	0	A1S1	A1S1	2 x Core	2 x Core + 3 x S	1 x Core	0
21321.8	2.1	0	21321.7	0.0849	4	13	11	5	0	1	0	0	A1S1	A1S1	2 x Core	2 x Core + 1 x S	1 x Core + 2 x S	0
21321.8	2.1	0	21321.7	0.0849	4	13	11	5	0	1	0	0	A4S4	A1S1	2 x Core	unmodified	unmodified	0
21331.7	0.3	46.38	21331.7	0.0564	3	18	10	3	0	0	1	0	M7	M5-A1G1	2 x Core + 1 x S	2 x Core + 2 x S	1 x Core	0.00654535
21331.7	0.3	41.15	21331.7	0.0564	3	18	10	3	0	0	1	0	M7	M5-A1G1	2 x Core	2 x Core + 2 x S	1 x Core + 1 x S	0.00580727
21331.7	0.3	10.93	21331.7	0.0564	3	18	10	3	0	0	1	0	M7	M5-A1G1	2 x Core + 1 x S	2 x Core + 1 x S	1 x Core + 1 x S	0.00154249
21331.7	0.3	1.02	21331.7	0.0564	3	18	10	3	0	0	1	0	M7	M5-A1G1	2 x Core	2 x Core + 3 x S	1 x Core	0.000143947
21331.7	0.3	0.52	21331.7	0.0564	3	18	10	3	0	0	1	0	M7	M5-A1G1	2 x Core	2 x Core + 1 x S	1 x Core + 2 x S	7.33847e-05
21358.8	5.2	99.91	21358.7	0.0861	4	9	8	9	1	0	0	0	unmodified	A2S2F	1 x Core + 2 x S	2 x Core + 3 x S	1 x Core + 2 x S	0.244396
21358.8	5.2	0.08	21358.7	0.0861	4	9	8	9	1	0	0	0	A3S3F	unmodified	1 x Core + 2 x S	1 x Core + 2 x S	1 x Core + 2 x S	0.000195693
21358.8	5.2	0.01	21358.7	0.0861	4	9	8	9	1	0	0	0	A1S1F	unmodified	1 x Core + 2 x S	2 x Core + 3 x S	2 x Core + 3 x S	2.44616e-05
21368.7	1	40.77	21368.7	0.0839	4	13	9	6	1	2	0	0	M5	A2S2F	1 x Core + 1 x S	1 x Core + 2 x S	1 x Core + 1 x S	0.0191788
21368.7	1	21.4	21368.7	0.0839	4	13	9	6	1	2	0	0	M5	A2S2F	unmodified	2 x Core + 2 x S	1 x Core + 2 x S	0.0100669
21368.7	1	15.23	21368.7	0.0839	4	13	9	6	1	2	0	0	M5	A2S2F	unmodified	2 x Core + 3 x S	1 x Core + 1 x S	0.00716442
21368.7	1	9.73	21368.7	0.0839	4	13	9	6	1	2	0	0	M5-A1S1	A2S2F	unmodified	1 x Core + 2 x S	1 x Core + 1 x S	0.00457714
21368.7	1	6.78	21368.7	0.0839	4	13	9	6	1	2	0	0	M5	A2S1G1F	1 x Core + 1 x S	1 x Core + 2 x S	1 x Core + 2 x S	0.00318941
21368.7	1	3.24	21368.7	0.0839	4	13	9	6	1	2	0	0	M5	A2S1G1F	unmodified	2 x Core + 3 x S	1 x Core + 2 x S	0.00152414
21368.7	1	0.95	21368.7	0.0839	4	13	9	6	1	2	0	0	M5-A1S1	A2S1G1F	unmodified	1 x Core + 2 x S	1 x Core + 2 x S	0.000446894
21368.7	1	0.61	21368.7	0.0839	4	14	9	6	0	1	0	0	M6	A1S1	1 x Core + 1 x S	2 x Core + 2 x S	1 x Core + 2 x S	0.000286953
21368.7	1	0.55	21368.7	0.0839	4	13	9	6	1	2	0	0	M5-A1S1	A2S2F	unmodified	2 x Core + 3 x S	unmodified	0.000258728
21368.7	1	0.29	21368.7	0.0839	4	14	9	6	0	1	0	0	M6	A1S1	1 x Core + 1 x S	2 x Core + 3 x S	1 x Core + 1 x S	0.00013642
21368.7	1	0.18	21368.7	0.0839	4	13	9	6	1	2	0	0	M5	A2S2F	1 x Core	1 x Core + 2 x S	1 x Core + 2 x S	8.46747e-05
21368.7	1	0.12	21368.7	0.0839	4	13	9	6	1	2	0	0	A2S2F	M5-A1G1	unmodified	1 x Core + 2 x S	1 x Core + 2 x S	5.64498e-05
21368.7	1	0.06	21368.7	0.0839	4	13	9	6	1	2	0	0	M5	A3S2G1F	unmodified	1 x Core + 2 x S	1 x Core + 2 x S	2.82249e-05
21368.7	1	0.05	21368.7	0.0839	4	14	9	6	0	1	0	0	M6	A1S1	unmodified	2 x Core + 2 x S	2 x Core + 3 x S	2.35207e-05
21368.7	1	0.02	21368.7	0.0839	4	13	9	6	1	2	0	0	M5	A2G2F	1 x Core + 2 x S	1 x Core + 2 x S	1 x Core + 2 x S	9.4083e-06
21368.7	1	0	21368.7	0.0839	4	13	9	6	1	2	0	0	A1S1F	M5-A1G1	1 x Core + 1 x S	1 x Core + 2 x S	1 x Core + 2 x S	0
21368.7	1	0	21368.7	0.0839	4	14	9	6	0	1	0	0	M6	A1S1	2 x Core + 1 x S	1 x Core + 2 x S	1 x Core + 2 x S	0
21368.7	1	0	21368.7	0.0839	4	13	9	6	1	2	0	0	A1S1F	M5-A1G1	unmodified	2 x Core + 3 x S	1 x Core + 2 x S	0
21368.7	1	0	21368.7	0.0839	4	14	9	6	0	1	0	0	M6	A1S1	1 x Core	2 x Core + 3 x S	1 x Core + 2 x S	0
21368.7	1	0	21368.7	0.0839	4	14	9	6	0	1	0	0	M6	A2G2	1 x Core + 2 x S	1 x Core + 2 x S	1 x Core + 2 x S	0
21377.9	2.5	28.47	21377.7	0.1507	7	12	10	6	1	0	0	0	A2S2	A2S2F	1 x Core + 1 x S	unmodified	1 x Core + 1 x S	0.0334818
21377.9	2.5	24.07	21377.7	0.1507	7	12	10	6	1	0	0	0	A2S1G1	A2S2F	unmodified	1 x Core + 2 x S	1 x Core + 1 x S	0.0283072
21377.9	2.5	12.33	21377.7	0.1507	7	12	10	6	1	0	0	0	A2S2	A2S1G1F	unmodified	1 x Core + 2 x S	1 x Core + 1 x S	0.0145005
21377.9	2.5	5.01	21377.7	0.1507	7	12	10	6	1	0	0	0	A1S1	A2S2F	unmodified	2 x Core + 2 x S	1 x Core + 1 x S	0.00589195
21377.9	2.5	3.35	21377.7	0.1507	7	12	10	6	1	0	0	0	A1S1	A2S2F	1 x Core + 1 x S	1 x Core + 1 x S	1 x Core + 1 x S	0.00393972
21377.9	2.5	2.91	21377.7	0.1507	7	12	10	6	1	0	0	0	A2S2	A2S2F	unmodified	2 x Core + 2 x S	unmodified	0.00342227
21377.9	2.5	2.59	21377.7	0.1711	8	11	10	7	0	1	1	0	A2G2	unmodified	2 x Core + 2 x S	2 x Core + 2 x S	2 x Core + 3 x S	0.00304594
21377.9	2.5	2.35	21377.7	0.1507	7	12	10	6	1	0	0	0	A2S1G1	A2S1G1F	unmodified	1 x Core + 2 x S	1 x Core + 2 x S	0.00276369
21377.9	2.5	2.28	21377.7	0.1507	7	12	10	6	1	0	0	0	A1S1	A2S1G1F	1 x Core + 1 x S	1 x Core + 2 x S	1 x Core + 1 x S	0.00268136
21377.9	2.5	2.19	21377.7	0.1711	8	11	10	7	0	1	1	0	A3S2G1	unmodified	2 x Core + 2 x S	2 x Core + 2 x S	1 x Core + 1 x S	0.00257552
21377.9	2.5	1.37	21377.7	0.1507	7	12	10	6	1	0	0	0	A2S1G1	A2S2F	unmodified	2 x Core + 3 x S	unmodified	0.00161117
21377.9	2.5	1.24	21377.7	0.1507	7	12	10	6	1	0	0	0	A2G2	A2S2F	unmodified	1 x Core + 2 x S	1 x Core + 2 x S	0.00145829
21377.9	2.5	1.22	21377.7	0.1507	7	12	10	6	1	0	0	0	A2S2	A2S2F	unmodified	1 x Core + 2 x S	1 x Core	0.00143477
21377.9	2.5	1.2	21377.7	0.1507	7	12	10	6	1	0	0	0	A1S1	A2S1G1F	unmodified	2 x Core + 2 x S	1 x Core + 2 x S	0.00141124
21377.9	2.5	1.16	21377.7	0.1507	7	12	10	6	1	0	0	0	A1G1	A2S2F	1 x Core + 1 x S	1 x Core + 2 x S	1 x Core + 1 x S	0.0013642
21377.9	2.5	0.85	21377.7	0.1507	7	12	10	6	1	0	0	0	A1S1	A2S1G1F	unmodified	2 x Core + 3 x S	1 x Core + 1 x S	0.000999632
21377.9	2.5	0.84	21377.7	0.1711	8	11	10	7	0	1	1	0	A2S1G1	unmodified	2 x Core + 2 x S	2 x Core + 2 x S	2 x Core + 2 x S	0.000987871
21377.9	2.5	0.84	21377.7	0.1711	8	11	10	7	0	1	1	0	A3S1G2	unmodified	1 x Core + 1 x S	2 x Core + 2 x S	2 x Core + 3 x S	0.000987871
21377.9	2.5	0.7	21377.7	0.1507	7	12	10	6	1	0	0	0	A2S2	A2S1G1F	unmodified	2 x Core + 3 x S	unmodified	0.000823226
21377.9	2.5	0.64	21377.7	0.1711	8	11	10	7	0	1	1	0	A3S1G2	unmodified	2 x Core + 2 x S	2 x Core + 2 x S	1 x Core + 2 x S	0.000752664
21377.9	2.5	0.62	21377.7	0.1711	8	11	10	7	0	1	1	0	A2S1G1	unmodified	2 x Core + 1 x S	2 x Core + 2 x S	2 x Core + 3 x S	0.000729143
21377.9	2.5	0.61	21377.7	0.1507	7	12	10	6	1	0	0	0	A1G1	A2S2F	unmodified	2 x Core + 2 x S	1 x Core + 2 x S	0.000717383
21377.9	2.5	0.43	21377.7	0.1507	7	12	10	6	1	0	0	0	A1G1	A2S2F	unmodified	2 x Core + 3 x S	1 x Core + 1 x S	0.000505696
21377.9	2.5	0.37	21377.7	0.1507	7	12	10	6	1	0	0	0	A1S1	A2S2F	1 x Core + 1 x S	1 x Core + 2 x S	1 x Core	0.000435134
21377.9	2.5	0.32	21377.7	0.1507	7	12	10	6	1	0	0	0	A2S2	A2G2F	unmodified	1 x Core + 2 x S	1 x Core + 2 x S	0.000376332
21377.9	2.5	0.19	21377.7	0.1507	7	12	10	6	1	0	0	0	A1G1	A2S1G1F	1 x Core + 1 x S	1 x Core + 2 x S	1 x Core + 2 x S	0.000223447
21377.9	2.5	0.17	21377.7	0.1507	7	12	10	6	1	0	0	0	A3S3	A2S2F	unmodified	unmodified	1 x Core + 1 x S	0.000199926
21377.9	2.5	0.14	21377.7	0.1711	8	11	10	7	0	1	1	0	A4S4	unmodified	1 x Core + 1 x S	2 x Core + 2 x S	1 x Core	0.000164645
21377.9	2.5	0.12	21377.7	0.1507	7	12	10	6	1	0	0	0	A3S2G1	A2S2F	unmodified	unmodified	1 x Core + 2 x S	0.000141124
21377.9	2.5	0.12	21377.7	0.1507	7	12	10	6	1	0	0	0	A1S1	A2G2F	1 x Core + 1 x S	1 x Core + 2 x S	1 x Core + 2 x S	0.000141124
21377.9	2.5	0.12	21377.7	0.1711	8	11	10	7	0	1	1	0	A3S3	unmodified	2 x Core + 1 x S	2 x Core + 2 x S	1 x Core + 1 x S	0.000141124
21377.9	2.5	0.1	21377.7	0.1711	8	11	10	7	0	1	1	0	A3S3	unmodified	2 x Core + 2 x S	2 x Core + 2 x S	1 x Core	0.000117604
21377.9	2.5	0.09	21377.7	0.1711	8	11	10	7	0	1	1	0	A3S2G1	unmodified	2 x Core + 1 x S	2 x Core + 2 x S	1 x Core + 2 x S	0.000105843
21377.9	2.5	0.09	21377.7	0.1507	7	12	10	6	1	0	0	0	A1S1	A2S2F	unmodified	2 x Core + 3 x S	1 x Core	0.000105843
21377.9	2.5	0.09	21377.7	0.1507	7	12	10	6	1	0	0	0	A1G1	A2S1G1F	unmodified	2 x Core + 3 x S	1 x Core + 2 x S	0.000105843
21377.9	2.5	0.07	21377.7	0.1711	8	11	10	7	0	1	1	0	A2S2	unmodified	2 x Core + 1 x S	2 x Core + 2 x S	2 x Core + 2 x S	8.23226e-05
21377.9	2.5	0.07	21377.7	0.1507	7	12	10	6	1	0	0	0	A1S1	A2S2F	unmodified	2 x Core + 1 x S	1 x Core + 2 x S	8.23226e-05
21377.9	2.5	0.06	21377.7	0.1711	8	11	10	7	0	1	1	0	A3S2G1	unmodified	2 x Core + 1 x S	2 x Core + 3 x S	1 x Core + 1 x S	7.05622e-05
21377.9	2.5	0.06	21377.7	0.1711	8	11	10	7	0	1	1	0	A3G3	unmodified	2 x Core + 2 x S	2 x Core + 3 x S	1 x Core + 2 x S	7.05622e-05
21377.9	2.5	0.06	21377.7	0.1711	8	11	10	7	0	1	1	0	A3S2G1	unmodified	2 x Core + 2 x S	2 x Core + 3 x S	1 x Core	7.05622e-05
21377.9	2.5	0.06	21377.7	0.1507	7	12	10	6	1	0	0	0	A1S1	A2G2F	unmodified	2 x Core + 3 x S	1 x Core + 2 x S	7.05622e-05
21377.9	2.5	0.05	21377.7	0.1711	8	11	10	7	0	1	1	0	A2G2	unmodified	2 x Core + 1 x S	2 x Core + 3 x S	2 x Core + 3 x S	5.88019e-05
21377.9	2.5	0.05	21377.7	0.1507	7	12	10	6	1	0	0	0	A2S2	A3S2G1F	unmodified	unmodified	1 x Core + 2 x S	5.88019e-05
21377.9	2.5	0.04	21377.7	0.1711	8	11	10	7	0	1	1	0	A4S4	unmodified	1 x Core + 1 x S	2 x Core + 1 x S	1 x Core + 1 x S	4.70415e-05
21377.9	2.5	0.04	21377.7	0.1711	8	11	10	7	0	1	1	0	A2S2	unmodified	2 x Core	2 x Core + 2 x S	2 x Core + 3 x S	4.70415e-05
21377.9	2.5	0.04	21377.7	0.1507	7	12	10	6	1	0	0	0	A3S3	A2S1G1F	unmodified	unmodified	1 x Core + 2 x S	4.70415e-05
21377.9	2.5	0.04	21377.7	0.1507	7	12	10	6	1	0	0	0	A1S1	A3S2G1F	unmodified	1 x Core + 2 x S	1 x Core + 1 x S	4.70415e-05
21377.9	2.5	0.03	21377.7	0.1711	8	11	10	7	0	1	1	0	A3G3	unmodified	1 x Core + 1 x S	2 x Core + 3 x S	2 x Core + 3 x S	3.52811e-05
21377.9	2.5	0.01	21377.7	0.1711	8	11	10	7	0	1	1	0	A2S1G0	A1S1	1 x Core + 1 x S	1 x Core + 2 x S	1 x Core + 2 x S	1.17604e-05
21377.9	2.5	0.01	21377.7	0.1711	8	11	10	7	0	1	1	0	A3S1G2	unmodified	2 x Core + 1 x S	2 x Core + 3 x S	1 x Core + 2 x S	1.17604e-05
21377.9	2.5	0.01	21377.7	0.1507	7	12	10	6	1	0	0	0	A1S1	A3S1G2F	unmodified	1 x Core + 2 x S	1 x Core + 2 x S	1.17604e-05
21377.9	2.5	0.01	21377.7	0.1711	8	11	10	7	0	1	1	0	A2S1G1	unmodified	2 x Core	2 x Core + 3 x S	2 x Core + 3 x S	1.17604e-05
21377.9	2.5	0.01	21377.7	0.1711	8	11	10	7	0	1	1	0	A2S2	unmodified	2 x Core + 1 x S	2 x Core + 1 x S	2 x Core + 3 x S	1.17604e-05
21377.9	2.5	0.01	21377.7	0.1507	7	12	10	6	1	0	0	0	A1S1	A2S1G1F	1 x Core	1 x Core + 2 x S	1 x Core + 2 x S	1.17604e-05
21377.9	2.5	0.01	21377.7	0.1711	8	11	10	7	0	1	1	0	A2S1G0	A1S1	unmodified	2 x Core + 3 x S	1 x Core + 2 x S	1.17604e-05
21377.9	2.5	0.01	21377.7	0.1507	7	12	10	6	1	0	0	0	A1S1F	A1S1	1 x Core + 1 x S	2 x Core + 2 x S	1 x Core + 1 x S	1.17604e-05
21377.9	2.5	0.01	21377.7	0.1507	7	12	10	6	1	0	0	0	A3S3F	A1S1	1 x Core + 1 x S	unmodified	1 x Core + 1 x S	1.17604e-05
21377.9	2.5	0.01	21377.7	0.1507	7	12	10	6	1	0	0	0	A1G1	A2S2F	1 x Core	1 x Core + 2 x S	1 x Core + 2 x S	1.17604e-05
21377.9	2.5	0	21377.7	0.1711	8	11	10	7	0	1	1	0	A3S3	unmodified	2 x Core	2 x Core + 2 x S	1 x Core + 2 x S	0
21377.9	2.5	0	21377.7	0.1711	8	11	10	7	0	1	1	0	A4S4	unmodified	2 x Core + 1 x S	2 x Core + 2 x S	unmodified	0
21377.9	2.5	0	21377.7	0.1507	7	12	10	6	1	0	0	0	A4S4	A2S2F	unmodified	unmodified	unmodified	0
21377.9	2.5	0	21377.7	0.1711	8	11	10	7	0	1	1	0	A3S3	unmodified	2 x Core	2 x Core + 3 x S	1 x Core + 1 x S	0
21377.9	2.5	0	21377.7	0.1711	8	11	10	7	0	1	1	0	A3S3	unmodified	2 x Core + 1 x S	2 x Core + 3 x S	1 x Core	0
21377.9	2.5	0	21377.7	0.1711	8	11	10	7	0	1	1	0	A3S2G1	unmodified	2 x Core	2 x Core + 3 x S	1 x Core + 2 x S	0
21377.9	2.5	0	21377.7	0.1507	7	12	10	6	1	0	0	0	A1S1	A3S2G1F	unmodified	2 x Core + 3 x S	unmodified	0
21377.9	2.5	0	21377.7	0.1507	7	12	10	6	1	0	0	0	A1G1	A3S2G1F	unmodified	1 x Core + 2 x S	1 x Core + 2 x S	0
21377.9	2.5	0	21377.7	0.1711	8	11	10	7	0	1	1	0	A4S4	unmodified	2 x Core + 1 x S	1 x Core + 2 x S	1 x Core	0
21377.9	2.5	0	21377.7	0.1711	8	11	10	7	0	1	1	0	A4S4	unmodified	2 x Core	1 x Core + 2 x S	1 x Core + 1 x S	0
21377.9	2.5	0	21377.7	0.1711	8	11	10	7	0	1	1	0	A3S1G2	unmodified	1 x Core	2 x Core + 3 x S	2 x Core + 3 x S	0
21377.9	2.5	0	21377.7	0.1711	8	11	10	7	0	1	1	0	A3S3	unmodified	2 x Core + 1 x S	2 x Core + 1 x S	1 x Core + 2 x S	0
21377.9	2.5	0	21377.7	0.1507	7	12	10	6	1	0	0	0	A1G1	A2G2F	1 x Core + 2 x S	1 x Core + 2 x S	1 x Core + 2 x S	0
21377.9	2.5	0	21377.7	0.1507	7	12	10	6	1	0	0	0	A3S3F	A1S1	unmodified	2 x Core + 2 x S	unmodified	0
21377.9	2.5	0	21377.7	0.1507	7	12	10	6	1	0	0	0	A1S1F	A2G2	1 x Core + 1 x S	1 x Core + 2 x S	1 x Core + 2 x S	0
21377.9	2.5	0	21377.7	0.1711	8	11	10	7	0	1	1	0	A4S4	unmodified	1 x Core	2 x Core + 3 x S	1 x Core	0
21377.9	2.5	0	21377.7	0.1507	7	12	10	6	1	0	0	0	A3S3F+LacN1	A1S1	unmodified	unmodified	1 x Core + 2 x S	0
21377.9	2.5	0	21377.7	0.1507	7	12	10	6	1	0	0	0	A3S3F	A1S1	unmodified	1 x Core + 2 x S	1 x Core	0
21377.9	2.5	0	21377.7	0.1507	7	12	10	6	1	0	0	0	A1S1F	A2G2	unmodified	2 x Core + 3 x S	1 x Core + 2 x S	0
21377.9	2.5	0	21377.7	0.1507	7	12	10	6	1	0	0	0	A1S1F	A1S1	2 x Core + 2 x S	2 x Core + 2 x S	unmodified	0
21377.9	2.5	0	21377.7	0.1507	7	12	10	6	1	0	0	0	A1S1F	A1S1	1 x Core + 1 x S	2 x Core + 3 x S	1 x Core	0
21377.9	2.5	0	21377.7	0.1507	7	12	10	6	1	0	0	0	A1S1F	A1S1	1 x Core + 1 x S	2 x Core + 1 x S	1 x Core + 2 x S	0
21377.9	2.5	0	21377.7	0.1711	8	11	10	7	0	1	1	0	A4S4	unmodified	2 x Core	2 x Core + 3 x S	unmodified	0
21377.9	2.5	0	21377.7	0.1711	8	11	10	7	0	1	1	0	A2G1	A1S1	1 x Core + 2 x S	1 x Core + 2 x S	1 x Core + 2 x S	0
21377.9	2.5	0	21377.7	0.1507	7	12	10	6	1	0	0	0	A1S1F	A1S1	2 x Core + 2 x S	1 x Core + 2 x S	1 x Core	0
21377.9	2.5	0	21377.7	0.1507	7	12	10	6	1	0	0	0	A2G0F	M5-A1G1	1 x Core + 2 x S	1 x Core + 2 x S	1 x Core + 2 x S	0
21377.9	2.5	0	21377.7	0.1711	8	10	10	7	1	2	1	0	A2G0F	A1S1	1 x Core + 2 x S	1 x Core + 2 x S	1 x Core + 2 x S	0
21377.9	2.5	0	21377.7	0.1507	7	12	10	6	1	0	0	0	A1S1F	A1S1	unmodified	2 x Core + 1 x S	2 x Core + 3 x S	0
21377.9	2.5	0	21377.7	0.1507	7	12	10	6	1	0	0	0	A1S1F	A1S1	2 x Core	1 x Core + 2 x S	1 x Core + 2 x S	0
21389.8	0.6																	0
21401.8	0.6	33.54	21401.7	0.0944	4	15	9	5	1	2	0	0	M7	A2S2F	unmodified	2 x Core + 2 x S	1 x Core + 1 x S	0.00946663
21401.8	0.6	22.42	21401.7	0.0944	4	15	9	5	1	2	0	0	M7	A2S2F	1 x Core + 1 x S	1 x Core + 1 x S	1 x Core + 1 x S	0.00632802
21401.8	0.6	14.72	21401.7	0.0944	4	15	9	5	1	2	0	0	M7	A2S1G1F	1 x Core + 1 x S	1 x Core + 2 x S	1 x Core + 1 x S	0.0041547
21401.8	0.6	7.73	21401.7	0.0944	4	15	9	5	1	2	0	0	M7	A2S1G1F	unmodified	2 x Core + 2 x S	1 x Core + 2 x S	0.00218178
21401.8	0.6	7.11	21401.7	0.0944	4	16	9	5	0	1	0	0	M6	M5-A1G1	1 x Core + 1 x S	2 x Core + 2 x S	1 x Core + 2 x S	0.00200679
21401.8	0.6	5.5	21401.7	0.0944	4	15	9	5	1	2	0	0	M7	A2S1G1F	unmodified	2 x Core + 3 x S	1 x Core + 1 x S	0.00155237
21401.8	0.6	3.38	21401.7	0.0944	4	16	9	5	0	1	0	0	M6	M5-A1G1	1 x Core + 1 x S	2 x Core + 3 x S	1 x Core + 1 x S	0.000954001
21401.8	0.6	2.5	21401.7	0.0944	4	15	9	5	1	2	0	0	M7	A2S2F	1 x Core + 1 x S	1 x Core + 2 x S	1 x Core	0.000705622
21401.8	0.6	0.65	21401.7	0.0944	4	15	9	5	1	2	0	0	M7	A2G2F	1 x Core + 1 x S	1 x Core + 2 x S	1 x Core + 2 x S	0.000183462
21401.8	0.6	0.62	21401.7	0.0944	4	15	9	5	1	2	0	0	M7	A2S2F	unmodified	2 x Core + 3 x S	1 x Core	0.000174994
21401.8	0.6	0.61	21401.7	0.0944	4	16	9	5	0	1	0	0	M6	M5-A1G1	unmodified	2 x Core + 2 x S	2 x Core + 3 x S	0.000172172
21401.8	0.6	0.46	21401.7	0.0944	4	15	9	5	1	2	0	0	M7	A2S2F	unmodified	2 x Core + 1 x S	1 x Core + 2 x S	0.000129834
21401.8	0.6	0.31	21401.7	0.0944	4	15	9	5	1	2	0	0	M7	A2G2F	unmodified	2 x Core + 3 x S	1 x Core + 2 x S	8.74972e-05
21401.8	0.6	0.23	21401.7	0.0944	4	15	9	5	1	2	0	0	M7	A3S2G1F	unmodified	1 x Core + 2 x S	1 x Core + 1 x S	6.49172e-05
21401.8	0.6	0.08	21401.7	0.0944	4	15	9	5	1	2	0	0	M7	A3S1G2F	unmodified	1 x Core + 2 x S	1 x Core + 2 x S	2.25799e-05
21401.8	0.6	0.06	21401.7	0.0944	4	15	9	5	1	2	0	0	M7	A2S1G1F	1 x Core	1 x Core + 2 x S	1 x Core + 2 x S	1.69349e-05
21401.8	0.6	0.03	21401.7	0.0944	4	16	9	5	0	1	0	0	M6	M5-A1G1	2 x Core + 1 x S	1 x Core + 2 x S	1 x Core + 2 x S	8.46747e-06
21401.8	0.6	0.02	21401.7	0.0944	4	16	9	5	0	1	0	0	M6	M5-A1G1	1 x Core	2 x Core + 3 x S	1 x Core + 2 x S	5.64498e-06
21401.8	0.6	0.01	21401.7	0.0944	4	15	9	5	1	2	0	0	M7	A3S2G1F	unmodified	2 x Core + 3 x S	unmodified	2.82249e-06
21415.8	0.8	99.99	21415.7	0.0909	4	9	9	9	0	0	0	0	A2S1G0	unmodified	1 x Core + 2 x S	2 x Core + 3 x S	2 x Core + 3 x S	0.0376294
21415.8	0.8	0.01	21415.7	0.0398	2	16	14	1	1	2	1	0	A3G3	A2G2F	2 x Core	2 x Core + 1 x S	1 x Core	3.76332e-06
21415.8	0.8	0	21415.7	0.0398	2	16	14	1	1	2	1	0	A3G3	A3S1G2F	2 x Core	1 x Core	1 x Core	0
21432.9	86.1	49.42	21432.7	0.1482	7	10	9	8	1	0	0	0	unmodified	A2S2F	1 x Core + 1 x S	2 x Core + 2 x S	2 x Core + 3 x S	2.00164
21432.9	86.1	37.43	21432.7	0.1482	7	10	9	8	1	0	0	0	unmodified	A2S2F	2 x Core + 2 x S	2 x Core + 2 x S	1 x Core + 2 x S	1.51602
21432.9	86.1	7.36	21432.7	0.1482	7	10	9	8	1	0	0	0	unmodified	A2S1G1F	2 x Core + 2 x S	2 x Core + 3 x S	1 x Core + 2 x S	0.2981
21432.9	86.1	3.81	21432.7	0.1482	7	10	9	8	1	0	0	0	unmodified	A2S1G1F	1 x Core + 1 x S	2 x Core + 3 x S	2 x Core + 3 x S	0.154315
21432.9	86.1	0.83	21432.7	0.1482	7	10	9	8	1	0	0	0	unmodified	A2S2F	2 x Core + 1 x S	2 x Core + 3 x S	1 x Core + 2 x S	0.0336173
21432.9	86.1	0.54	21432.7	0.1482	7	10	9	8	1	0	0	0	unmodified	A3S2G1F	1 x Core + 1 x S	2 x Core + 3 x S	1 x Core + 2 x S	0.0218715
21432.9	86.1	0.17	21432.7	0.1482	7	10	9	8	1	0	0	0	A3S3F	unmodified	1 x Core + 1 x S	2 x Core + 2 x S	1 x Core + 2 x S	0.00688546
21432.9	86.1	0.17	21432.7	0.1482	7	10	9	8	1	0	0	0	unmodified	A3S2G1F	2 x Core + 2 x S	1 x Core + 2 x S	1 x Core + 2 x S	0.00688546
21432.9	86.1	0.08	21432.7	0.1482	7	10	9	8	1	0	0	0	A3S3F	unmodified	1 x Core + 1 x S	2 x Core + 3 x S	1 x Core + 1 x S	0.00324022
21432.9	86.1	0.07	21432.7	0.1482	7	10	9	8	1	0	0	0	unmodified	A2S2F	1 x Core	2 x Core + 3 x S	2 x Core + 3 x S	0.00283519
21432.9	86.1	0.04	21432.7	0.1482	7	10	9	8	1	0	0	0	unmodified	A3S2G1F	unmodified	2 x Core + 3 x S	2 x Core + 3 x S	0.00162011
21432.9	86.1	0.03	21432.7	0.1482	7	10	9	8	1	0	0	0	unmodified	A3S1G2F	1 x Core + 2 x S	2 x Core + 3 x S	1 x Core + 2 x S	0.00121508
21432.9	86.1	0.02	21432.7	0.1482	7	10	9	8	1	0	0	0	unmodified	A2G2F	1 x Core + 2 x S	2 x Core + 3 x S	2 x Core + 3 x S	0.000810054
21432.9	86.1	0.01	21432.7	0.1482	7	10	9	8	1	0	0	0	A3S3F	unmodified	unmodified	2 x Core + 2 x S	2 x Core + 3 x S	0.000405027
21432.9	86.1	0.01	21432.7	0.1482	7	10	9	8	1	0	0	0	A3S3F+LacN1	unmodified	1 x Core + 1 x S	1 x Core + 2 x S	1 x Core + 2 x S	0.000405027
21432.9	86.1	0.01	21432.7	0.1482	7	10	9	8	1	0	0	0	A3S3F+LacN1	unmodified	unmodified	2 x Core + 3 x S	1 x Core + 2 x S	0.000405027
21432.9	86.1	0	21432.7	0.1482	7	10	9	8	1	0	0	0	A1S1F	unmodified	2 x Core + 2 x S	2 x Core + 2 x S	2 x Core + 3 x S	0
21432.9	86.1	0	21432.7	0.1686	8	9	9	9	0	1	1	0	A2S1G0	unmodified	1 x Core + 2 x S	2 x Core + 3 x S	2 x Core + 3 x S	0
21432.9	86.1	0	21432.7	0.1482	7	10	9	8	1	0	0	0	A3S3F	unmodified	2 x Core + 1 x S	1 x Core + 2 x S	1 x Core + 2 x S	0
21432.9	86.1	0	21432.7	0.1482	7	10	9	8	1	0	0	0	A3S3F	unmodified	1 x Core	2 x Core + 3 x S	1 x Core + 2 x S	0
21432.9	86.1	0	21432.7	0.1482	7	10	9	8	1	0	0	0	A1S1F	unmodified	2 x Core + 1 x S	2 x Core + 3 x S	2 x Core + 3 x S	0
21432.9	86.1	0	21432.7	0.1482	7	10	9	8	1	0	0	0	A3S2G1F+LacN1	unmodified	1 x Core + 2 x S	1 x Core + 2 x S	1 x Core + 2 x S	0
21444.8	0.7	41.12	21444.7	0.058	3	16	10	4	1	0	1	0	M7	A2G2F	1 x Core + 1 x S	2 x Core + 2 x S	1 x Core + 1 x S	0.0135404
21444.8	0.7	27.1	21444.7	0.058	3	16	10	4	1	0	1	0	M7	A2S1G1F	1 x Core + 1 x S	2 x Core + 2 x S	1 x Core	0.00892377
21444.8	0.7	8.57	21444.7	0.058	3	16	10	4	1	0	1	0	M7	A2S1G1F	1 x Core + 1 x S	2 x Core + 1 x S	1 x Core + 1 x S	0.00282202
21444.8	0.7	6.81	21444.7	0.058	3	16	10	4	1	0	1	0	M7	A3S1G2F	unmodified	2 x Core + 2 x S	1 x Core + 1 x S	0.00224247
21444.8	0.7	4.55	21444.7	0.058	3	16	10	4	1	0	1	0	M7	A3S1G2F	1 x Core + 1 x S	1 x Core + 1 x S	1 x Core + 1 x S	0.00149827
21444.8	0.7	1.66	21444.7	0.058	3	16	10	4	1	0	1	0	M7	A2S2F	1 x Core + 1 x S	2 x Core + 1 x S	1 x Core	0.000546622
21444.8	0.7	1.18	21444.7	0.058	3	16	10	4	1	0	1	0	M7	A2G2F	2 x Core + 2 x S	2 x Core + 2 x S	unmodified	0.000388563
21444.8	0.7	1.01	21444.7	0.058	3	16	10	4	1	0	1	0	M7	A2G2F	1 x Core + 1 x S	2 x Core + 3 x S	1 x Core	0.000332583
21444.8	0.7	0.83	21444.7	0.058	3	16	10	4	1	0	1	0	M7	A2G2F	1 x Core + 1 x S	2 x Core + 1 x S	1 x Core + 2 x S	0.000273311
21444.8	0.7	0.69	21444.7	0.058	3	16	10	4	1	0	1	0	M7	A2S2F	2 x Core + 2 x S	1 x Core	1 x Core	0.00022721
21444.8	0.7	0.66	21444.7	0.0628	3	16	12	3	0	2	0	0	A2G2	M5-A1G1	2 x Core + 1 x S	2 x Core + 2 x S	1 x Core	0.000217332
21444.8	0.7	0.66	21444.7	0.058	3	16	10	4	1	0	1	0	M7	A2S1G1F	2 x Core + 1 x S	2 x Core + 2 x S	unmodified	0.000217332
21444.8	0.7	0.65	21444.7	0.058	3	16	10	4	1	0	1	0	M7	A2G2F	2 x Core + 2 x S	1 x Core + 2 x S	1 x Core	0.000214039
21444.8	0.7	0.58	21444.7	0.0628	3	16	12	3	0	2	0	0	A2G2	M5-A1G1	2 x Core	2 x Core + 2 x S	1 x Core + 1 x S	0.000190988
21444.8	0.7	0.58	21444.7	0.0628	3	16	12	3	0	2	0	0	A3G3	M5-A1G1	1 x Core + 1 x S	2 x Core + 2 x S	1 x Core	0.000190988
21444.8	0.7	0.51	21444.7	0.058	3	16	10	4	1	0	1	0	M7	A3S1G2F	1 x Core + 1 x S	1 x Core + 2 x S	1 x Core	0.000167938
21444.8	0.7	0.39	21444.7	0.058	3	16	10	4	1	0	1	0	M7	A3S2G1F	1 x Core + 1 x S	1 x Core	1 x Core + 1 x S	0.000128423
21444.8	0.7	0.36	21444.7	0.058	3	16	10	4	1	0	1	0	M7	A2S2F	2 x Core	1 x Core + 1 x S	1 x Core + 1 x S	0.000118545
21444.8	0.7	0.24	21444.7	0.058	3	16	10	4	1	0	1	0	M7	A2S1G1F	2 x Core + 1 x S	1 x Core + 2 x S	1 x Core	7.90297e-05
21444.8	0.7	0.23	21444.7	0.058	3	16	10	4	1	0	1	0	M7	A2S1G1F	2 x Core	1 x Core + 2 x S	1 x Core + 1 x S	7.57368e-05
21444.8	0.7	0.23	21444.7	0.058	3	16	10	4	1	0	1	0	M7	A3S2G1F	unmodified	2 x Core + 2 x S	1 x Core	7.57368e-05
21444.8	0.7	0.18	21444.7	0.0628	3	16	12	3	0	2	0	0	A3G3	M5-A1G1	1 x Core + 1 x S	2 x Core + 1 x S	1 x Core + 1 x S	5.92723e-05
21444.8	0.7	0.16	21444.7	0.0628	3	16	12	3	0	2	0	0	A2S1G1	M5-A1G1	2 x Core	2 x Core + 2 x S	1 x Core	5.26865e-05
21444.8	0.7	0.16	21444.7	0.0628	3	16	12	3	0	2	0	0	A2G2	M5-A1G1	2 x Core + 1 x S	2 x Core + 1 x S	1 x Core + 1 x S	5.26865e-05
21444.8	0.7	0.13	21444.7	0.058	3	16	10	4	1	0	1	0	M7	A3S1G2F	unmodified	2 x Core + 3 x S	1 x Core	4.28077e-05
21444.8	0.7	0.1	21444.7	0.058	3	16	10	4	1	0	1	0	M7	A3S2G1F	unmodified	2 x Core + 1 x S	1 x Core + 1 x S	3.2929e-05
21444.8	0.7	0.09	21444.7	0.058	3	16	10	4	1	0	1	0	M7	A3S1G2F	unmodified	2 x Core + 1 x S	1 x Core + 2 x S	2.96361e-05
21444.8	0.7	0.08	21444.7	0.058	3	16	10	4	1	0	1	0	M7	A2S2F	2 x Core	2 x Core + 2 x S	unmodified	2.63432e-05
21444.8	0.7	0.07	21444.7	0.058	3	16	10	4	1	0	1	0	M7	A2G2F	unmodified	2 x Core + 1 x S	2 x Core + 3 x S	2.30503e-05
21444.8	0.7	0.07	21444.7	0.0628	3	16	12	3	0	2	0	0	A3S1G2	M5-A1G1	1 x Core + 1 x S	2 x Core + 1 x S	1 x Core	2.30503e-05
21444.8	0.7	0.05	21444.7	0.0628	3	16	12	3	0	2	0	0	A2S1G1	M5-A1G1	2 x Core	2 x Core + 1 x S	1 x Core + 1 x S	1.64645e-05
21444.8	0.7	0.05	21444.7	0.058	3	16	10	4	1	0	1	0	M7	A2S1G1F	1 x Core	2 x Core + 3 x S	1 x Core	1.64645e-05
21444.8	0.7	0.04	21444.7	0.0628	3	16	12	3	0	2	0	0	A2S1G1	M5-A1G1	2 x Core + 1 x S	2 x Core + 1 x S	1 x Core	1.31716e-05
21444.8	0.7	0.04	21444.7	0.058	3	16	10	4	1	0	1	0	M7	A2S2F	2 x Core	1 x Core + 2 x S	1 x Core	1.31716e-05
21444.8	0.7	0.03	21444.7	0.0628	3	16	12	3	0	2	0	0	A3S1G2	M5-A1G1	2 x Core + 2 x S	1 x Core	1 x Core	9.87871e-06
21444.8	0.7	0.02	21444.7	0.058	3	16	10	4	1	0	1	0	M7	A2S1G1F	2 x Core	2 x Core + 3 x S	unmodified	6.58581e-06
21444.8	0.7	0.02	21444.7	0.058	3	16	10	4	1	0	1	0	M7	A2S2F	2 x Core + 1 x S	2 x Core + 1 x S	unmodified	6.58581e-06
21444.8	0.7	0.02	21444.7	0.0628	3	16	12	3	0	2	0	0	A3S1G2	M5-A1G1	2 x Core	1 x Core + 1 x S	1 x Core + 1 x S	6.58581e-06
21444.8	0.7	0.01	21444.7	0.0628	3	16	12	3	0	2	0	0	A2G2	M5-A1G1	2 x Core	2 x Core + 3 x S	1 x Core	3.2929e-06
21444.8	0.7	0.01	21444.7	0.0628	3	16	12	3	0	2	0	0	A3G3	M5-A1G1	2 x Core + 1 x S	2 x Core + 2 x S	unmodified	3.2929e-06
21444.8	0.7	0.01	21444.7	0.058	3	16	10	4	1	0	1	0	M7	A2G2F	2 x Core	1 x Core + 2 x S	1 x Core + 2 x S	3.2929e-06
21444.8	0.7	0.01	21444.7	0.0628	3	16	12	3	0	2	0	0	A2G2	M5-A1G1	2 x Core	2 x Core + 1 x S	1 x Core + 2 x S	3.2929e-06
21444.8	0.7	0.01	21444.7	0.0628	3	16	12	3	0	2	0	0	M5-A1S1	A2G2	2 x Core	2 x Core + 2 x S	1 x Core	3.2929e-06
21444.8	0.7	0.01	21444.7	0.0628	3	16	12	3	0	2	0	0	A3G3	M5-A1G1	2 x Core + 1 x S	1 x Core + 2 x S	1 x Core	3.2929e-06
21444.8	0.7	0	21444.7	0.0628	3	16	12	3	0	2	0	0	A3G3	M5-A1G1	2 x Core	1 x Core + 2 x S	1 x Core + 1 x S	0
21444.8	0.7	0	21444.7	0.0628	3	16	12	3	0	2	0	0	A3S2G1	M5-A1G1	2 x Core	1 x Core	1 x Core + 1 x S	0
21444.8	0.7	0	21444.7	0.0628	3	16	12	3	0	2	0	0	A2S2	M5-A1G1	2 x Core	2 x Core + 1 x S	1 x Core	0
21444.8	0.7	0	21444.7	0.0628	3	16	12	3	0	2	0	0	A3S1G2	M5-A1G1	2 x Core	2 x Core + 2 x S	unmodified	0
21444.8	0.7	0	21444.7	0.0628	3	16	12	3	0	2	0	0	A3S2G1	M5-A1G1	2 x Core + 1 x S	1 x Core	1 x Core	0
21444.8	0.7	0	21444.7	0.0628	3	16	12	3	0	2	0	0	M5-A1S1	A2G2	2 x Core	2 x Core + 1 x S	1 x Core + 1 x S	0
21444.8	0.7	0	21444.7	0.058	3	16	10	4	1	0	1	0	M7	A3S2G1F	1 x Core	1 x Core + 2 x S	1 x Core	0
21444.8	0.7	0	21444.7	0.0628	3	16	12	3	0	2	0	0	M5-A1S1	A2G2	2 x Core + 1 x S	2 x Core + 1 x S	1 x Core	0
21444.8	0.7	0	21444.7	0.0628	3	16	12	3	0	2	0	0	A3S1G2	M5-A1G1	2 x Core	1 x Core + 2 x S	1 x Core	0
21444.8	0.7	0	21444.7	0.058	3	16	10	4	1	0	1	0	M7	A3S2G1F	2 x Core	unmodified	1 x Core + 2 x S	0
21444.8	0.7	0	21444.7	0.0628	3	16	12	3	0	2	0	0	A3G3	M5-A1G1	1 x Core	2 x Core + 3 x S	1 x Core	0
21444.8	0.7	0	21444.7	0.0628	3	16	12	3	0	2	0	0	A3S1G2	M5-A1G1	2 x Core + 1 x S	2 x Core + 1 x S	unmodified	0
21444.8	0.7	0	21444.7	0.0628	3	16	12	3	0	2	0	0	A3G3	M5-A1G1	2 x Core	2 x Core + 3 x S	unmodified	0
21444.8	0.7	0	21444.7	0.0628	3	16	12	3	0	2	0	0	A3S2G1	M5-A1G1	2 x Core	2 x Core + 1 x S	unmodified	0
21444.8	0.7	0	21444.7	0.0628	3	16	12	3	0	2	0	0	A3S3	M5-A1G1	2 x Core	1 x Core	1 x Core	0
21444.8	0.7	0	21444.7	0.0628	3	16	12	3	0	2	0	0	M5	A2G2	2 x Core	2 x Core + 1 x S	2 x Core + 2 x S	0
21444.8	0.7	0	21444.7	0.0628	3	16	12	3	0	2	0	0	A1G1	M5-A1G1	2 x Core	2 x Core + 1 x S	2 x Core + 2 x S	0
21448.8	34.5	49.42	21448.7	0.0622	3	10	9	8	1	1	0	0	unmodified	A2S2F	1 x Core + 1 x S	2 x Core + 2 x S	2 x Core + 3 x S	0.802053
21448.8	34.5	37.43	21448.7	0.0622	3	10	9	8	1	1	0	0	unmodified	A2S2F	2 x Core + 2 x S	2 x Core + 2 x S	1 x Core + 2 x S	0.607463
21448.8	34.5	7.36	21448.7	0.0622	3	10	9	8	1	1	0	0	unmodified	A2S1G1F	2 x Core + 2 x S	2 x Core + 3 x S	1 x Core + 2 x S	0.119448
21448.8	34.5	3.81	21448.7	0.0622	3	10	9	8	1	1	0	0	unmodified	A2S1G1F	1 x Core + 1 x S	2 x Core + 3 x S	2 x Core + 3 x S	0.0618337
21448.8	34.5	0.83	21448.7	0.0622	3	10	9	8	1	1	0	0	unmodified	A2S2F	2 x Core + 1 x S	2 x Core + 3 x S	1 x Core + 2 x S	0.0134703
21448.8	34.5	0.54	21448.7	0.0622	3	10	9	8	1	1	0	0	unmodified	A3S2G1F	1 x Core + 1 x S	2 x Core + 3 x S	1 x Core + 2 x S	0.00876383
21448.8	34.5	0.17	21448.7	0.0622	3	10	9	8	1	1	0	0	A3S3F	unmodified	1 x Core + 1 x S	2 x Core + 2 x S	1 x Core + 2 x S	0.00275898
21448.8	34.5	0.17	21448.7	0.0622	3	10	9	8	1	1	0	0	unmodified	A3S2G1F	2 x Core + 2 x S	1 x Core + 2 x S	1 x Core + 2 x S	0.00275898
21448.8	34.5	0.08	21448.7	0.0622	3	10	9	8	1	1	0	0	A3S3F	unmodified	1 x Core + 1 x S	2 x Core + 3 x S	1 x Core + 1 x S	0.00129834
21448.8	34.5	0.07	21448.7	0.0622	3	10	9	8	1	1	0	0	unmodified	A2S2F	1 x Core	2 x Core + 3 x S	2 x Core + 3 x S	0.00113605
21448.8	34.5	0.04	21448.7	0.0622	3	10	9	8	1	1	0	0	unmodified	A3S2G1F	unmodified	2 x Core + 3 x S	2 x Core + 3 x S	0.000649172
21448.8	34.5	0.03	21448.7	0.0622	3	10	9	8	1	1	0	0	unmodified	A3S1G2F	1 x Core + 2 x S	2 x Core + 3 x S	1 x Core + 2 x S	0.000486879
21448.8	34.5	0.02	21448.7	0.0622	3	10	9	8	1	1	0	0	unmodified	A2G2F	1 x Core + 2 x S	2 x Core + 3 x S	2 x Core + 3 x S	0.000324586
21448.8	34.5	0.01	21448.7	0.0622	3	10	9	8	1	1	0	0	A3S3F	unmodified	unmodified	2 x Core + 2 x S	2 x Core + 3 x S	0.000162293
21448.8	34.5	0.01	21448.7	0.0622	3	10	9	8	1	1	0	0	A3S3F+LacN1	unmodified	1 x Core + 1 x S	1 x Core + 2 x S	1 x Core + 2 x S	0.000162293
21448.8	34.5	0.01	21448.7	0.0622	3	10	9	8	1	1	0	0	A3S3F+LacN1	unmodified	unmodified	2 x Core + 3 x S	1 x Core + 2 x S	0.000162293
21448.8	34.5	0	21448.7	0.0622	3	10	9	8	1	1	0	0	A1S1F	unmodified	2 x Core + 2 x S	2 x Core + 2 x S	2 x Core + 3 x S	0
21448.8	34.5	0	21448.7	0.0826	4	9	9	9	0	2	1	0	A2S1G0	unmodified	1 x Core + 2 x S	2 x Core + 3 x S	2 x Core + 3 x S	0
21448.8	34.5	0	21448.7	0.0622	3	10	9	8	1	1	0	0	A3S3F	unmodified	2 x Core + 1 x S	1 x Core + 2 x S	1 x Core + 2 x S	0
21448.8	34.5	0	21448.7	0.0622	3	10	9	8	1	1	0	0	A3S3F	unmodified	1 x Core	2 x Core + 3 x S	1 x Core + 2 x S	0
21448.8	34.5	0	21448.7	0.0622	3	10	9	8	1	1	0	0	A1S1F	unmodified	2 x Core + 1 x S	2 x Core + 3 x S	2 x Core + 3 x S	0
21448.8	34.5	0	21448.7	0.0622	3	10	9	8	1	1	0	0	A3S2G1F+LacN1	unmodified	1 x Core + 2 x S	1 x Core + 2 x S	1 x Core + 2 x S	0
21448.8	34.5	0	21448.7	0.0622	3	11	9	8	0	0	0	0	A1S1	A1S1	1 x Core + 2 x S	1 x Core + 2 x S	1 x Core + 2 x S	0
21451.4	1.3	21.64	21451.7	-0.3871	-18	13	11	5	1	0	0	0	A2S1G1	A2S1G1F	unmodified	2 x Core + 2 x S	1 x Core + 1 x S	0.0132337
21451.4	1.3	14.46	21451.7	-0.3871	-18	13	11	5	1	0	0	0	A2S1G1	A2S1G1F	1 x Core + 1 x S	1 x Core + 1 x S	1 x Core + 1 x S	0.00884286
21451.4	1.3	11.43	21451.7	-0.3871	-18	13	11	5	1	0	0	0	A2G2	A2S2F	unmodified	2 x Core + 2 x S	1 x Core + 1 x S	0.00698989
21451.4	1.3	7.64	21451.7	-0.3871	-18	13	11	5	1	0	0	0	A2G2	A2S2F	1 x Core + 1 x S	1 x Core + 1 x S	1 x Core + 1 x S	0.00467216
21451.4	1.3	5.06	21451.7	-0.3871	-18	13	11	5	1	0	0	0	A2G2	A2S1G1F	1 x Core + 1 x S	1 x Core + 2 x S	1 x Core + 1 x S	0.00309439
21451.4	1.3	4.67	21451.7	-0.3871	-18	13	11	5	1	0	0	0	A2S1G1	A2S2F	1 x Core + 1 x S	1 x Core	1 x Core + 1 x S	0.00285589
21451.4	1.3	2.94	21451.7	-0.3871	-18	13	11	5	1	0	0	0	A2S2	A2G2F	unmodified	2 x Core + 2 x S	1 x Core + 1 x S	0.00179793
21451.4	1.3	2.71	21451.7	-0.3871	-18	13	11	5	1	0	0	0	A2S1G1	A2S2F	unmodified	2 x Core + 2 x S	1 x Core	0.00165727
21451.4	1.3	2.66	21451.7	-0.3871	-18	13	11	5	1	0	0	0	A2G2	A2S1G1F	unmodified	2 x Core + 2 x S	1 x Core + 2 x S	0.00162669
21451.4	1.3	2.52	21451.7	-0.3871	-18	13	11	5	1	0	0	0	A2S1G1	A2G2F	1 x Core + 1 x S	1 x Core + 2 x S	1 x Core + 1 x S	0.00154108
21451.4	1.3	2.39	21451.7	-0.3871	-18	13	11	5	1	0	0	0	A2S2	A2S1G1F	1 x Core + 1 x S	1 x Core	1 x Core + 1 x S	0.00146158
21451.4	1.3	1.97	21451.7	-0.3871	-18	13	11	5	1	0	0	0	A2S2	A2G2F	1 x Core + 1 x S	1 x Core + 1 x S	1 x Core + 1 x S	0.00120473
21451.4	1.3	1.89	21451.7	-0.3871	-18	13	11	5	1	0	0	0	A2G2	A2S1G1F	unmodified	2 x Core + 3 x S	1 x Core + 1 x S	0.00115581
21451.4	1.3	1.62	21451.7	-0.3871	-18	13	11	5	1	0	0	0	A2S1G1	A2S1G1F	1 x Core + 1 x S	1 x Core + 2 x S	1 x Core	0.000990694
21451.4	1.3	1.4	21451.7	-0.3871	-18	13	11	5	1	0	0	0	A1G1	A2S1G1F	1 x Core + 1 x S	2 x Core + 2 x S	1 x Core + 1 x S	0.000856155
21451.4	1.3	1.39	21451.7	-0.3871	-18	13	11	5	1	0	0	0	A2S2	A2S1G1F	unmodified	2 x Core + 2 x S	1 x Core	0.00085004
21451.4	1.3	1.32	21451.7	-0.3871	-18	13	11	5	1	0	0	0	A2S1G1	A2G2F	unmodified	2 x Core + 2 x S	1 x Core + 2 x S	0.000807232
21451.4	1.3	1.23	21451.7	-0.3871	-18	13	11	5	1	0	0	0	A2S1G1	A2S2F	unmodified	2 x Core + 1 x S	1 x Core + 1 x S	0.000752193
21451.4	1.3	0.94	21451.7	-0.3871	-18	13	11	5	1	0	0	0	A2S1G1	A2G2F	unmodified	2 x Core + 3 x S	1 x Core + 1 x S	0.000574847
21451.4	1.3	0.86	21451.7	-0.3871	-18	13	11	5	1	0	0	0	A1S1	A2G2F	1 x Core + 1 x S	2 x Core + 2 x S	1 x Core + 1 x S	0.000525924
21451.4	1.3	0.85	21451.7	-0.3871	-18	13	11	5	1	0	0	0	A2G2	A2S2F	1 x Core + 1 x S	1 x Core + 2 x S	1 x Core	0.000519808
21451.4	1.3	0.66	21451.7	-0.3871	-18	13	11	5	1	0	0	0	A2S2	A3S1G2F	1 x Core + 1 x S	unmodified	1 x Core + 1 x S	0.000403616
21451.4	1.3	0.63	21451.7	-0.3871	-18	13	11	5	1	0	0	0	A2S2	A2S1G1F	unmodified	2 x Core + 1 x S	1 x Core + 1 x S	0.00038527
21451.4	1.3	0.56	21451.7	-0.3871	-18	13	11	5	1	0	0	0	A2S1G1	A3S1G2F	unmodified	1 x Core + 2 x S	1 x Core + 1 x S	0.000342462
21451.4	1.3	0.54	21451.7	-0.3871	-18	13	11	5	1	0	0	0	A3S1G2	A2S2F	1 x Core + 1 x S	unmodified	1 x Core + 1 x S	0.000330231
21451.4	1.3	0.48	21451.7	-0.3871	-18	13	11	5	1	0	0	0	A1S1	A2S1G1F	1 x Core + 1 x S	2 x Core + 2 x S	1 x Core	0.000293539
21451.4	1.3	0.48	21451.7	-0.3871	-18	13	11	5	1	0	0	0	A3S2G1	A2S1G1F	1 x Core + 1 x S	unmodified	1 x Core + 1 x S	0.000293539
21451.4	1.3	0.4	21451.7	-0.3871	-18	13	11	5	1	0	0	0	A2S1G1	A2S1G1F	unmodified	2 x Core + 3 x S	1 x Core	0.000244616
21451.4	1.3	0.34	21451.7	-0.3871	-18	13	11	5	1	0	0	0	A2S1G1	A3S2G1F	1 x Core + 1 x S	unmodified	1 x Core + 1 x S	0.000207923
21451.4	1.3	0.29	21451.7	-0.3871	-18	13	11	5	1	0	0	0	A2S1G1	A2S1G1F	unmodified	2 x Core + 1 x S	1 x Core + 2 x S	0.000177346
21451.4	1.3	0.24	21451.7	-0.3871	-18	13	11	5	1	0	0	0	A1G1	A2S2F	1 x Core + 1 x S	2 x Core + 2 x S	1 x Core	0.000146769
21451.4	1.3	0.23	21451.7	-0.3871	-18	13	11	5	1	0	0	0	A3S1G2	A2S1G1F	unmodified	1 x Core + 2 x S	1 x Core + 1 x S	0.000140654
21451.4	1.3	0.23	21451.7	-0.3871	-18	13	11	5	1	0	0	0	A2G2	A2G2F	1 x Core + 1 x S	1 x Core + 2 x S	1 x Core + 2 x S	0.000140654
21451.4	1.3	0.22	21451.7	-0.3871	-18	13	11	5	1	0	0	0	A2S2	A2G2F	1 x Core + 1 x S	1 x Core + 2 x S	1 x Core	0.000134539
21451.4	1.3	0.21	21451.7	-0.3871	-18	13	11	5	1	0	0	0	A2G2	A2S2F	unmodified	2 x Core + 3 x S	1 x Core	0.000128423
21451.4	1.3	0.21	21451.7	-0.3871	-18	13	11	5	1	0	0	0	A2S2	A2S2F	1 x Core + 1 x S	1 x Core	1 x Core	0.000128423
21451.4	1.3	0.16	21451.7	-0.3871	-18	13	11	5	1	0	0	0	A2G2	A2S2F	unmodified	2 x Core + 1 x S	1 x Core + 2 x S	9.78463e-05
21451.4	1.3	0.15	21451.7	-0.3871	-18	13	11	5	1	0	0	0	A1S1	A2S1G1F	1 x Core + 1 x S	2 x Core + 1 x S	1 x Core + 1 x S	9.17309e-05
21451.4	1.3	0.12	21451.7	-0.3871	-18	13	11	5	1	0	0	0	A1G1	A2G2F	1 x Core + 1 x S	2 x Core + 2 x S	1 x Core + 2 x S	7.33847e-05
21451.4	1.3	0.12	21451.7	-0.3871	-18	13	11	5	1	0	0	0	A3G3	A2S2F	unmodified	1 x Core + 2 x S	1 x Core + 1 x S	7.33847e-05
21451.4	1.3	0.11	21451.7	-0.3871	-18	13	11	5	1	0	0	0	A1S1	A3S1G2F	unmodified	2 x Core + 2 x S	1 x Core + 1 x S	6.72693e-05
21451.4	1.3	0.11	21451.7	-0.3871	-18	13	11	5	1	0	0	0	A2G2	A2G2F	unmodified	2 x Core + 3 x S	1 x Core + 2 x S	6.72693e-05
21451.4	1.3	0.11	21451.7	-0.3667	-17	12	11	6	0	1	1	0	A2S1G0	A1S1	1 x Core + 1 x S	2 x Core + 2 x S	1 x Core + 1 x S	6.72693e-05
21451.4	1.3	0.1	21451.7	-0.3871	-18	13	11	5	1	0	0	0	A3S2G1	A2S2F	1 x Core + 1 x S	unmodified	1 x Core	6.11539e-05
21451.4	1.3	0.08	21451.7	-0.3871	-18	13	11	5	1	0	0	0	A2S2	A2S2F	unmodified	2 x Core + 1 x S	1 x Core	4.89231e-05
21451.4	1.3	0.08	21451.7	-0.3871	-18	13	11	5	1	0	0	0	A2G2	A3S2G1F	unmodified	1 x Core + 2 x S	1 x Core + 1 x S	4.89231e-05
21451.4	1.3	0.08	21451.7	-0.3871	-18	13	11	5	1	0	0	0	A1G1	A2S2F	1 x Core + 1 x S	2 x Core + 1 x S	1 x Core + 1 x S	4.89231e-05
21451.4	1.3	0.08	21451.7	-0.3871	-18	13	11	5	1	0	0	0	A1S1	A3S1G2F	1 x Core + 1 x S	1 x Core + 1 x S	1 x Core + 1 x S	4.89231e-05
21451.4	1.3	0.07	21451.7	-0.3871	-18	13	11	5	1	0	0	0	A2S2	A3S1G2F	unmodified	2 x Core + 2 x S	unmodified	4.28077e-05
21451.4	1.3	0.06	21451.7	-0.3871	-18	13	11	5	1	0	0	0	A1G1	A2G2F	1 x Core + 1 x S	2 x Core + 3 x S	1 x Core + 1 x S	3.66924e-05
21451.4	1.3	0.06	21451.7	-0.3871	-18	13	11	5	1	0	0	0	A3S1G2	A2S2F	unmodified	2 x Core + 2 x S	unmodified	3.66924e-05
21451.4	1.3	0.05	21451.7	-0.3871	-18	13	11	5	1	0	0	0	A3S2G1	A2G2F	unmodified	1 x Core + 2 x S	1 x Core + 1 x S	3.0577e-05
21451.4	1.3	0.05	21451.7	-0.3871	-18	13	11	5	1	0	0	0	A2S2	A2G2F	unmodified	2 x Core + 3 x S	1 x Core	3.0577e-05
21451.4	1.3	0.05	21451.7	-0.3871	-18	13	11	5	1	0	0	0	A3S2G1	A2S1G1F	unmodified	2 x Core + 2 x S	unmodified	3.0577e-05
21451.4	1.3	0.04	21451.7	-0.3871	-18	13	11	5	1	0	0	0	A3S3	A2G2F	1 x Core + 1 x S	unmodified	1 x Core + 1 x S	2.44616e-05
21451.4	1.3	0.04	21451.7	-0.3871	-18	13	11	5	1	0	0	0	A1G1	A2S1G1F	2 x Core + 2 x S	2 x Core + 2 x S	unmodified	2.44616e-05
21451.4	1.3	0.04	21451.7	-0.3871	-18	13	11	5	1	0	0	0	A2S2	A2G2F	unmodified	2 x Core + 1 x S	1 x Core + 2 x S	2.44616e-05
21451.4	1.3	0.04	21451.7	-0.3871	-18	13	11	5	1	0	0	0	A2S2	A3S2G1F	1 x Core + 1 x S	unmodified	1 x Core	2.44616e-05
21451.4	1.3	0.03	21451.7	-0.3871	-18	13	11	5	1	0	0	0	A2S1G1	A3S2G1F	unmodified	2 x Core + 2 x S	unmodified	1.83462e-05
21451.4	1.3	0.03	21451.7	-0.3871	-18	13	11	5	1	0	0	0	A3S3	A2S1G1F	1 x Core + 1 x S	unmodified	1 x Core	1.83462e-05
21451.4	1.3	0.03	21451.7	-0.3871	-18	13	11	5	1	0	0	0	A1G1	A2S1G1F	1 x Core + 1 x S	2 x Core + 3 x S	1 x Core	1.83462e-05
21451.4	1.3	0.03	21451.7	-0.3871	-18	13	11	5	1	0	0	0	A2S1G1	A3S1G2F	unmodified	2 x Core + 3 x S	unmodified	1.83462e-05
21451.4	1.3	0.03	21451.7	-0.3871	-18	13	11	5	1	0	0	0	A2S2	A2S2F	2 x Core	unmodified	1 x Core + 1 x S	1.83462e-05
21451.4	1.3	0.03	21451.7	-0.3871	-18	13	11	5	1	0	0	0	A2G2	A3S1G2F	unmodified	1 x Core + 2 x S	1 x Core + 2 x S	1.83462e-05
21451.4	1.3	0.03	21451.7	-0.3871	-18	13	11	5	1	0	0	0	A1S1	A2S2F	1 x Core + 1 x S	2 x Core + 1 x S	1 x Core	1.83462e-05
21451.4	1.3	0.03	21451.7	-0.3871	-18	13	11	5	1	0	0	0	A1G1	A2S1G1F	1 x Core + 1 x S	2 x Core + 1 x S	1 x Core + 2 x S	1.83462e-05
21451.4	1.3	0.03	21451.7	-0.3871	-18	13	11	5	1	0	0	0	A2S2	A3S1G2F	unmodified	1 x Core + 2 x S	1 x Core	1.83462e-05
21451.4	1.3	0.03	21451.7	-0.3871	-18	13	11	5	1	0	0	0	A1G1	A3S1G2F	1 x Core + 1 x S	1 x Core + 2 x S	1 x Core + 1 x S	1.83462e-05
21451.4	1.3	0.03	21451.7	-0.3871	-18	13	11	5	1	0	0	0	A2S1G1	A2S2F	1 x Core	1 x Core + 2 x S	1 x Core	1.83462e-05
21451.4	1.3	0.02	21451.7	-0.3871	-18	13	11	5	1	0	0	0	A1S1	A2G2F	2 x Core + 2 x S	2 x Core + 2 x S	unmodified	1.22308e-05
21451.4	1.3	0.02	21451.7	-0.3871	-18	13	11	5	1	0	0	0	A3S1G2	A2S2F	unmodified	1 x Core + 2 x S	1 x Core	1.22308e-05
21451.4	1.3	0.02	21451.7	-0.3871	-18	13	11	5	1	0	0	0	A1G1	A2S1G1F	2 x Core + 2 x S	1 x Core + 2 x S	1 x Core	1.22308e-05
21451.4	1.3	0.02	21451.7	-0.3871	-18	13	11	5	1	0	0	0	A2G2	A2S1G1F	1 x Core	1 x Core + 2 x S	1 x Core + 2 x S	1.22308e-05
21451.4	1.3	0.02	21451.7	-0.3871	-18	13	11	5	1	0	0	0	A1S1	A2G2F	1 x Core + 1 x S	2 x Core + 3 x S	1 x Core	1.22308e-05
21451.4	1.3	0.02	21451.7	-0.3871	-18	13	11	5	1	0	0	0	A3S2G1	A2S1G1F	unmodified	1 x Core + 2 x S	1 x Core	1.22308e-05
21451.4	1.3	0.02	21451.7	-0.3871	-18	13	11	5	1	0	0	0	A1S1	A2G2F	1 x Core + 1 x S	2 x Core + 1 x S	1 x Core + 2 x S	1.22308e-05
21451.4	1.3	0.02	21451.7	-0.3871	-18	13	11	5	1	0	0	0	A2S1G1	A2S2F	2 x Core	unmodified	1 x Core + 2 x S	1.22308e-05
21451.4	1.3	0.02	21451.7	-0.3667	-17	12	11	6	0	1	1	0	A2G1	A1S1	1 x Core + 1 x S	2 x Core + 2 x S	1 x Core + 2 x S	1.22308e-05
21451.4	1.3	0.02	21451.7	-0.3871	-18	13	11	5	1	0	0	0	A1G1	A3S2G1F	unmodified	2 x Core + 2 x S	1 x Core + 1 x S	1.22308e-05
21451.4	1.3	0.01	21451.7	-0.3871	-18	13	11	5	1	0	0	0	A2S1G1	A3S2G1F	unmodified	1 x Core + 2 x S	1 x Core	6.11539e-06
21451.4	1.3	0.01	21451.7	-0.3871	-18	13	11	5	1	0	0	0	A1G1	A3S1G2F	unmodified	2 x Core + 2 x S	1 x Core + 2 x S	6.11539e-06
21451.4	1.3	0.01	21451.7	-0.3871	-18	13	11	5	1	0	0	0	A1S1	A2G2F	2 x Core + 2 x S	1 x Core + 2 x S	1 x Core	6.11539e-06
21451.4	1.3	0.01	21451.7	-0.3871	-18	13	11	5	1	0	0	0	A3S1G2	A2S1G1F	unmodified	2 x Core + 3 x S	unmodified	6.11539e-06
21451.4	1.3	0.01	21451.7	-0.3871	-18	13	11	5	1	0	0	0	A2S2	A2S1G1F	1 x Core	1 x Core + 2 x S	1 x Core	6.11539e-06
21451.4	1.3	0.01	21451.7	-0.3871	-18	13	11	5	1	0	0	0	A2G0F	M5-A1G1	1 x Core + 1 x S	2 x Core + 2 x S	1 x Core + 2 x S	6.11539e-06
21451.4	1.3	0.01	21451.7	-0.3871	-18	13	11	5	1	0	0	0	A1S1	A2S2F	2 x Core + 2 x S	1 x Core	1 x Core	6.11539e-06
21451.4	1.3	0.01	21451.7	-0.3871	-18	13	11	5	1	0	0	0	A1S1	A2S1G1F	2 x Core + 1 x S	2 x Core + 2 x S	unmodified	6.11539e-06
21451.4	1.3	0.01	21451.7	-0.3871	-18	13	11	5	1	0	0	0	A3G3	A2S1G1F	unmodified	1 x Core + 2 x S	1 x Core + 2 x S	6.11539e-06
21451.4	1.3	0.01	21451.7	-0.3871	-18	13	11	5	1	0	0	0	A1G1	A3S2G1F	1 x Core + 1 x S	1 x Core + 1 x S	1 x Core + 1 x S	6.11539e-06
21451.4	1.3	0.01	21451.7	-0.3871	-18	13	11	5	1	0	0	0	A2S1G1	A2G2F	1 x Core	1 x Core + 2 x S	1 x Core + 2 x S	6.11539e-06
21451.4	1.3	0.01	21451.7	-0.3871	-18	13	11	5	1	0	0	0	A1G1	A2G2F	unmodified	2 x Core + 2 x S	2 x Core + 3 x S	6.11539e-06
21451.4	1.3	0.01	21451.7	-0.3871	-18	13	11	5	1	0	0	0	A1G1	A3S1G2F	unmodified	2 x Core + 3 x S	1 x Core + 1 x S	6.11539e-06
21451.4	1.3	0.01	21451.7	-0.3871	-18	13	11	5	1	0	0	0	A2S2	A2S1G1F	2 x Core	unmodified	1 x Core + 2 x S	6.11539e-06
21451.4	1.3	0.01	21451.7	-0.3871	-18	13	11	5	1	0	0	0	A1S1	A3S1G2F	1 x Core + 1 x S	1 x Core + 2 x S	1 x Core	6.11539e-06
21451.4	1.3	0.01	21451.7	-0.3667	-17	12	11	6	0	1	1	0	A2S1G0	A2G2	1 x Core + 1 x S	1 x Core + 2 x S	1 x Core + 2 x S	6.11539e-06
21451.4	1.3	0.01	21451.7	-0.3667	-17	11	11	6	1	2	1	0	A2G0F	A1S1	1 x Core + 1 x S	2 x Core + 2 x S	1 x Core + 2 x S	6.11539e-06
21451.4	1.3	0.01	21451.7	-0.3667	-17	12	11	6	0	1	1	0	A2G1	A1S1	1 x Core + 1 x S	2 x Core + 3 x S	1 x Core + 1 x S	6.11539e-06
21451.4	1.3	0.01	21451.7	-0.3871	-18	13	11	5	1	0	0	0	A1S1	A3S2G1F	1 x Core + 1 x S	1 x Core	1 x Core + 1 x S	6.11539e-06
21451.4	1.3	0.01	21451.7	-0.3871	-18	13	11	5	1	0	0	0	A3G3	A2S2F	unmodified	2 x Core + 3 x S	unmodified	6.11539e-06
21451.4	1.3	0.01	21451.7	-0.3871	-18	13	11	5	1	0	0	0	A1S1	A2S2F	2 x Core	1 x Core + 1 x S	1 x Core + 1 x S	6.11539e-06
21451.4	1.3	0.01	21451.7	-0.3871	-18	13	11	5	1	0	0	0	A3S1G2	A2G2F	unmodified	1 x Core + 2 x S	1 x Core + 2 x S	6.11539e-06
21451.4	1.3	0.01	21451.7	-0.3871	-18	13	11	5	1	0	0	0	A1G1	A2S2F	2 x Core + 1 x S	2 x Core + 2 x S	unmodified	6.11539e-06
21451.4	1.3	0.01	21451.7	-0.3871	-18	13	11	5	1	0	0	0	A2G0F	M5-A1G1	1 x Core + 1 x S	2 x Core + 3 x S	1 x Core + 1 x S	6.11539e-06
21451.4	1.3	0	21451.7	-0.3871	-18	13	11	5	1	0	0	0	A2G2	A3S2G1F	unmodified	2 x Core + 3 x S	unmodified	0
21451.4	1.3	0	21451.7	-0.3871	-18	13	11	5	1	0	0	0	A3S3	A2G2F	unmodified	2 x Core + 2 x S	unmodified	0
21451.4	1.3	0	21451.7	-0.3871	-18	13	11	5	1	0	0	0	A1S1	A2S1G1F	2 x Core + 1 x S	1 x Core + 2 x S	1 x Core	0
21451.4	1.3	0	21451.7	-0.3871	-18	13	11	5	1	0	0	0	A1S1	A3S2G1F	unmodified	2 x Core + 2 x S	1 x Core	0
21451.4	1.3	0	21451.7	-0.3871	-18	13	11	5	1	0	0	0	A1S1	A2S1G1F	2 x Core	1 x Core + 2 x S	1 x Core + 1 x S	0
21451.4	1.3	0	21451.7	-0.3667	-17	12	11	6	0	1	1	0	A3G3	unmodified	2 x Core + 2 x S	2 x Core + 2 x S	2 x Core + 2 x S	0
21451.4	1.3	0	21451.7	-0.3871	-18	13	11	5	1	0	0	0	A3S3	A3S1G2F	unmodified	unmodified	1 x Core + 1 x S	0
21451.4	1.3	0	21451.7	-0.3667	-17	12	11	6	0	1	1	0	A2S1G0	A2G2	unmodified	2 x Core + 3 x S	1 x Core + 2 x S	0
21451.4	1.3	0	21451.7	-0.3871	-18	13	11	5	1	0	0	0	A4S4	A2G2F	unmodified	unmodified	1 x Core + 1 x S	0
21451.4	1.3	0	21451.7	-0.3667	-17	11	11	6	1	2	1	0	A2G0F	A1S1	1 x Core + 1 x S	2 x Core + 3 x S	1 x Core + 1 x S	0
21451.4	1.3	0	21451.7	-0.3871	-18	13	11	5	1	0	0	0	A3S2G1	A3S2G1F	unmodified	unmodified	1 x Core + 1 x S	0
21451.4	1.3	0	21451.7	-0.3871	-18	13	11	5	1	0	0	0	A3S2G1	A2G2F	unmodified	2 x Core + 3 x S	unmodified	0
21451.4	1.3	0	21451.7	-0.3667	-17	12	11	6	0	1	1	0	A2S1G0	A1S1	2 x Core + 2 x S	2 x Core + 2 x S	unmodified	0
21451.4	1.3	0	21451.7	-0.3871	-18	13	11	5	1	0	0	0	A1S1F	A2G2	1 x Core + 1 x S	2 x Core + 2 x S	1 x Core + 1 x S	0
21451.4	1.3	0	21451.7	-0.3667	-17	12	11	6	0	1	1	0	A3G3	unmodified	2 x Core + 1 x S	2 x Core + 2 x S	2 x Core + 3 x S	0
21451.4	1.3	0	21451.7	-0.3871	-18	13	11	5	1	0	0	0	A3S3F	A2G2	1 x Core + 1 x S	unmodified	1 x Core + 1 x S	0
21451.4	1.3	0	21451.7	-0.3871	-18	13	11	5	1	0	0	0	A3S2G1	A3S1G2F	unmodified	unmodified	1 x Core + 2 x S	0
21451.4	1.3	0	21451.7	-0.3871	-18	13	11	5	1	0	0	0	A3S2G1	A2S2F	unmodified	2 x Core + 1 x S	unmodified	0
21451.4	1.3	0	21451.7	-0.3667	-17	12	11	6	0	1	1	0	A2S1G0	A1S1	1 x Core + 1 x S	2 x Core + 3 x S	1 x Core	0
21451.4	1.3	0	21451.7	-0.3871	-18	13	11	5	1	0	0	0	A1G1	A2S1G1F	unmodified	2 x Core + 1 x S	2 x Core + 3 x S	0
21451.4	1.3	0	21451.7	-0.3667	-17	12	11	6	0	1	1	0	A2S1G0	A1S1	1 x Core + 1 x S	2 x Core + 1 x S	1 x Core + 2 x S	0
21451.4	1.3	0	21451.7	-0.3871	-18	13	11	5	1	0	0	0	A1S1	A3S1G2F	unmodified	2 x Core + 3 x S	1 x Core	0
21451.4	1.3	0	21451.7	-0.3871	-18	13	11	5	1	0	0	0	A1G1	A2S2F	2 x Core + 1 x S	1 x Core + 2 x S	1 x Core	0
21451.4	1.3	0	21451.7	-0.3871	-18	13	11	5	1	0	0	0	A1G1	A2S2F	2 x Core	1 x Core + 2 x S	1 x Core + 1 x S	0
21451.4	1.3	0	21451.7	-0.3871	-18	13	11	5	1	0	0	0	A1S1	A3S2G1F	unmodified	2 x Core + 1 x S	1 x Core + 1 x S	0
21451.4	1.3	0	21451.7	-0.3871	-18	13	11	5	1	0	0	0	A4S4	A2S1G1F	unmodified	unmodified	1 x Core	0
21451.4	1.3	0	21451.7	-0.3871	-18	13	11	5	1	0	0	0	A3S3	A2G2F	unmodified	1 x Core + 2 x S	1 x Core	0
21451.4	1.3	0	21451.7	-0.3667	-17	12	11	6	0	1	1	0	A2S1G0	A1S1	2 x Core + 2 x S	1 x Core + 2 x S	1 x Core	0
21451.4	1.3	0	21451.7	-0.3871	-18	13	11	5	1	0	0	0	A3S3	A2S2F	unmodified	1 x Core	1 x Core	0
21451.4	1.3	0	21451.7	-0.3871	-18	13	11	5	1	0	0	0	A1S1	A3S1G2F	unmodified	2 x Core + 1 x S	1 x Core + 2 x S	0
21451.4	1.3	0	21451.7	-0.3871	-18	13	11	5	1	0	0	0	A1S1	A2G2F	unmodified	2 x Core + 1 x S	2 x Core + 3 x S	0
21451.4	1.3	0	21451.7	-0.3667	-17	12	11	6	0	1	1	0	A2G1	A1S1	unmodified	2 x Core + 2 x S	2 x Core + 3 x S	0
21451.4	1.3	0	21451.7	-0.3667	-17	12	11	6	0	1	1	0	A3S1G2	unmodified	2 x Core + 1 x S	2 x Core + 2 x S	2 x Core + 2 x S	0
21451.4	1.3	0	21451.7	-0.3871	-18	13	11	5	1	0	0	0	A1S1	A2S2F	2 x Core	2 x Core + 2 x S	unmodified	0
21451.4	1.3	0	21451.7	-0.3871	-18	13	11	5	1	0	0	0	A1G1	A3S2G1F	1 x Core + 1 x S	1 x Core + 2 x S	1 x Core	0
21451.4	1.3	0	21451.7	-0.3871	-18	13	11	5	1	0	0	0	A2G0F	M5-A1G1	unmodified	2 x Core + 2 x S	2 x Core + 3 x S	0
21451.4	1.3	0	21451.7	-0.3871	-18	13	11	5	1	0	0	0	A2S2	A3S2G1F	unmodified	2 x Core + 1 x S	unmodified	0
21451.4	1.3	0	21451.7	-0.3871	-18	13	11	5	1	0	0	0	A1S1	A2S1G1F	1 x Core	2 x Core + 3 x S	1 x Core	0
21451.4	1.3	0	21451.7	-0.3871	-18	13	11	5	1	0	0	0	A3S3	A2S1G1F	unmodified	2 x Core + 1 x S	unmodified	0
21451.4	1.3	0	21451.7	-0.3871	-18	13	11	5	1	0	0	0	A3S1G2	A3S2G1F	unmodified	unmodified	1 x Core + 2 x S	0
21451.4	1.3	0	21451.7	-0.3667	-17	12	11	6	0	1	1	0	A3S1G2	unmodified	2 x Core	2 x Core + 2 x S	2 x Core + 3 x S	0
21451.4	1.3	0	21451.7	-0.3667	-17	11	11	6	1	2	1	0	A2G0F	A1S1	unmodified	2 x Core + 2 x S	2 x Core + 3 x S	0
21451.4	1.3	0	21451.7	-0.3871	-18	13	11	5	1	0	0	0	A1S1	A2S2F	2 x Core	1 x Core + 2 x S	1 x Core	0
21451.4	1.3	0	21451.7	-0.3871	-18	13	11	5	1	0	0	0	A1G1	A2G2F	2 x Core + 1 x S	1 x Core + 2 x S	1 x Core + 2 x S	0
21451.4	1.3	0	21451.7	-0.3871	-18	13	11	5	1	0	0	0	A1G1	A2S2F	1 x Core	2 x Core + 3 x S	1 x Core	0
21451.4	1.3	0	21451.7	-0.3871	-18	13	11	5	1	0	0	0	A1S1	A2S1G1F	2 x Core	2 x Core + 3 x S	unmodified	0
21451.4	1.3	0	21451.7	-0.3871	-18	13	11	5	1	0	0	0	A1G1	A2G2F	1 x Core	2 x Core + 3 x S	1 x Core + 2 x S	0
21451.4	1.3	0	21451.7	-0.3871	-18	13	11	5	1	0	0	0	A1S1	A2S2F	2 x Core + 1 x S	2 x Core + 1 x S	unmodified	0
21451.4	1.3	0	21451.7	-0.3871	-18	13	11	5	1	0	0	0	A1G1	A2S1G1F	2 x Core	1 x Core + 2 x S	1 x Core + 2 x S	0
21451.4	1.3	0	21451.7	-0.3871	-18	13	11	5	1	0	0	0	A1G1	A3S2G1F	unmodified	2 x Core + 3 x S	1 x Core	0
21451.4	1.3	0	21451.7	-0.3871	-18	13	11	5	1	0	0	0	A3S3F	A2G2	unmodified	2 x Core + 2 x S	unmodified	0
21451.4	1.3	0	21451.7	-0.3871	-18	13	11	5	1	0	0	0	A1G1	A3S2G1F	unmodified	2 x Core + 1 x S	1 x Core + 2 x S	0
21451.4	1.3	0	21451.7	-0.3871	-18	13	11	5	1	0	0	0	A3S3F+LacN1	A1S1	1 x Core + 1 x S	unmodified	1 x Core	0
21451.4	1.3	0	21451.7	-0.3871	-18	13	11	5	1	0	0	0	A3S2G1F+LacN1	A1S1	1 x Core + 1 x S	unmodified	1 x Core + 1 x S	0
21451.4	1.3	0	21451.7	-0.3667	-17	12	11	6	0	1	1	0	A3S1G2	unmodified	2 x Core + 1 x S	2 x Core + 1 x S	2 x Core + 3 x S	0
21451.4	1.3	0	21451.7	-0.3871	-18	13	11	5	1	0	0	0	A1G1	A2S2F	2 x Core	2 x Core + 3 x S	unmodified	0
21451.4	1.3	0	21451.7	-0.3871	-18	13	11	5	1	0	0	0	A1S1	A2G2F	2 x Core	1 x Core + 2 x S	1 x Core + 2 x S	0
21451.4	1.3	0	21451.7	-0.3667	-17	12	11	6	0	1	1	0	A2S1G0	A1S1	unmodified	2 x Core + 1 x S	2 x Core + 3 x S	0
21451.4	1.3	0	21451.7	-0.3667	-17	12	11	6	0	1	1	0	A4S4	unmodified	2 x Core	2 x Core + 2 x S	1 x Core	0
21451.4	1.3	0	21451.7	-0.3667	-17	12	11	6	0	1	1	0	A3S2G1	unmodified	2 x Core	2 x Core + 2 x S	2 x Core + 2 x S	0
21451.4	1.3	0	21451.7	-0.3871	-18	13	11	5	1	0	0	0	A3S3F+LacN1	A2G2	unmodified	unmodified	1 x Core + 2 x S	0
21451.4	1.3	0	21451.7	-0.3871	-18	13	11	5	1	0	0	0	A3S3	A3S2G1F	unmodified	unmodified	1 x Core	0
21451.4	1.3	0	21451.7	-0.3871	-18	13	11	5	1	0	0	0	A3S3F	A2G2	unmodified	1 x Core + 2 x S	1 x Core	0
21451.4	1.3	0	21451.7	-0.3871	-18	13	11	5	1	0	0	0	A1G1	A3S1G2F	1 x Core	1 x Core + 2 x S	1 x Core + 2 x S	0
21451.4	1.3	0	21451.7	-0.3871	-18	13	11	5	1	0	0	0	A1S1F	A2G2	2 x Core + 2 x S	2 x Core + 2 x S	unmodified	0
21451.4	1.3	0	21451.7	-0.3871	-18	13	11	5	1	0	0	0	A4S4	A3S1G2F	unmodified	unmodified	unmodified	0
21451.4	1.3	0	21451.7	-0.3667	-17	12	11	6	0	1	1	0	A2G1	A1S1	2 x Core + 1 x S	1 x Core + 2 x S	1 x Core + 2 x S	0
21451.4	1.3	0	21451.7	-0.3871	-18	13	11	5	1	0	0	0	A1S1F	A2G2	1 x Core + 1 x S	2 x Core + 3 x S	1 x Core	0
21451.4	1.3	0	21451.7	-0.3871	-18	13	11	5	1	0	0	0	A1S1F	A2G2	1 x Core + 1 x S	2 x Core + 1 x S	1 x Core + 2 x S	0
21451.4	1.3	0	21451.7	-0.3667	-17	12	11	6	0	1	1	0	A4S4	unmodified	2 x Core	2 x Core + 1 x S	1 x Core + 1 x S	0
21451.4	1.3	0	21451.7	-0.3667	-17	12	11	6	0	1	1	0	A3G3	unmodified	2 x Core	2 x Core + 3 x S	2 x Core + 3 x S	0
21451.4	1.3	0	21451.7	-0.3871	-18	13	11	5	1	0	0	0	A2G0F	M5-A1G1	2 x Core + 1 x S	1 x Core + 2 x S	1 x Core + 2 x S	0
21451.4	1.3	0	21451.7	-0.3667	-17	12	11	6	0	1	1	0	A2G1	A1S1	1 x Core	2 x Core + 3 x S	1 x Core + 2 x S	0
21451.4	1.3	0	21451.7	-0.3667	-17	12	11	6	0	1	1	0	A2G1	A2G2	1 x Core + 2 x S	1 x Core + 2 x S	1 x Core + 2 x S	0
21451.4	1.3	0	21451.7	-0.3667	-17	12	11	6	0	1	1	0	A4S4	unmodified	2 x Core + 1 x S	2 x Core + 1 x S	1 x Core	0
21451.4	1.3	0	21451.7	-0.3871	-18	13	11	5	1	0	0	0	A1S1F	A2G2	2 x Core + 2 x S	1 x Core + 2 x S	1 x Core	0
21451.4	1.3	0	21451.7	-0.3871	-18	13	11	5	1	0	0	0	A3S3	A2S2F	2 x Core	unmodified	unmodified	0
21451.4	1.3	0	21451.7	-0.3667	-17	12	11	6	0	1	1	0	A3S2G1	unmodified	2 x Core + 1 x S	2 x Core + 1 x S	2 x Core + 2 x S	0
21451.4	1.3	0	21451.7	-0.3871	-18	13	11	5	1	0	0	0	A3S3F	A1S1	1 x Core + 1 x S	1 x Core	1 x Core	0
21451.4	1.3	0	21451.7	-0.3871	-18	13	11	5	1	0	0	0	A1S1	A3S2G1F	1 x Core	1 x Core + 2 x S	1 x Core	0
21451.4	1.3	0	21451.7	-0.3667	-17	11	11	6	1	2	1	0	A2G0F	A1S1	2 x Core + 1 x S	1 x Core + 2 x S	1 x Core + 2 x S	0
21451.4	1.3	0	21451.7	-0.3871	-18	13	11	5	1	0	0	0	A2G0F	M5-A1G1	1 x Core	2 x Core + 3 x S	1 x Core + 2 x S	0
21451.4	1.3	0	21451.7	-0.3667	-17	12	11	6	0	1	1	0	A3S2G1	unmodified	2 x Core	2 x Core + 1 x S	2 x Core + 3 x S	0
21451.4	1.3	0	21451.7	-0.3871	-18	13	11	5	1	0	0	0	A1S1	A3S2G1F	2 x Core	unmodified	1 x Core + 2 x S	0
21451.4	1.3	0	21451.7	-0.3667	-17	12	11	6	0	1	1	0	A2S1G0	A1S1	2 x Core	1 x Core + 2 x S	1 x Core + 2 x S	0
21451.4	1.3	0	21451.7	-0.3667	-17	11	11	6	1	2	1	0	A2G0F	A1S1	1 x Core	2 x Core + 3 x S	1 x Core + 2 x S	0
21451.4	1.3	0	21451.7	-0.3667	-17	11	11	6	1	2	1	0	A2G0F	A2G2	1 x Core + 2 x S	1 x Core + 2 x S	1 x Core + 2 x S	0
21451.4	1.3	0	21451.7	-0.3871	-18	13	11	5	1	0	0	0	A3S2G1F+LacN1	A1S1	unmodified	2 x Core + 2 x S	unmodified	0
21451.4	1.3	0	21451.7	-0.3871	-18	13	11	5	1	0	0	0	A3S3F	A1S1	unmodified	2 x Core + 1 x S	1 x Core	0
21451.4	1.3	0	21451.7	-0.3871	-18	13	11	5	1	0	0	0	A1S1F	A1S1	2 x Core + 1 x S	2 x Core + 2 x S	1 x Core	0
21451.4	1.3	0	21451.7	-0.3871	-18	13	11	5	1	0	0	0	A1S1F	A1S1	2 x Core	2 x Core + 2 x S	1 x Core + 1 x S	0
21451.4	1.3	0	21451.7	-0.3871	-18	13	11	5	1	0	0	0	A3S2G1F+LacN1	A1S1	unmodified	1 x Core + 2 x S	1 x Core	0
21451.4	1.3	0	21451.7	-0.3871	-18	13	11	5	1	0	0	0	A3S3F	A1S1	2 x Core	unmodified	1 x Core + 1 x S	0
21451.4	1.3	0	21451.7	-0.3871	-18	13	11	5	1	0	0	0	A3S3F+LacN1	A1S1	unmodified	2 x Core + 1 x S	unmodified	0
21451.4	1.3	0	21451.7	-0.3871	-18	13	11	5	1	0	0	0	A1S1F	A2G2	unmodified	2 x Core + 1 x S	2 x Core + 3 x S	0
21451.4	1.3	0	21451.7	-0.3667	-17	12	11	6	0	1	1	0	A3S3	unmodified	2 x Core	2 x Core + 1 x S	2 x Core + 2 x S	0
21451.4	1.3	0	21451.7	-0.3871	-18	13	11	5	1	0	0	0	A1S1F	A1S1	2 x Core + 1 x S	2 x Core + 1 x S	1 x Core + 1 x S	0
21451.4	1.3	0	21451.7	-0.3871	-18	13	11	5	1	0	0	0	A1S1F	A2G2	2 x Core	1 x Core + 2 x S	1 x Core + 2 x S	0
21451.4	1.3	0	21451.7	-0.3871	-18	13	11	5	1	0	0	0	A1S1F	A1S1	2 x Core	2 x Core + 3 x S	1 x Core	0
21451.4	1.3	0	21451.7	-0.3871	-18	13	11	5	1	0	0	0	A1S1F	A1S1	2 x Core	2 x Core + 1 x S	1 x Core + 2 x S	0
21457.7	7.8	100	21457.7	0.0214	1	14	8	7	0	1	1	0	M7	A1S1	1 x Core + 2 x S	1 x Core + 2 x S	1 x Core + 2 x S	0.366924
21464.6	6.4	49.42	21464.7	-0.1034	-5	10	9	8	1	2	0	0	unmodified	A2S2F	1 x Core + 1 x S	2 x Core + 2 x S	2 x Core + 3 x S	0.148787
21464.6	6.4	37.43	21464.7	-0.1034	-5	10	9	8	1	2	0	0	unmodified	A2S2F	2 x Core + 2 x S	2 x Core + 2 x S	1 x Core + 2 x S	0.112689
21464.6	6.4	7.36	21464.7	-0.1034	-5	10	9	8	1	2	0	0	unmodified	A2S1G1F	2 x Core + 2 x S	2 x Core + 3 x S	1 x Core + 2 x S	0.0221584
21464.6	6.4	3.81	21464.7	-0.1034	-5	10	9	8	1	2	0	0	unmodified	A2S1G1F	1 x Core + 1 x S	2 x Core + 3 x S	2 x Core + 3 x S	0.0114706
21464.6	6.4	0.83	21464.7	-0.1034	-5	10	9	8	1	2	0	0	unmodified	A2S2F	2 x Core + 1 x S	2 x Core + 3 x S	1 x Core + 2 x S	0.00249884
21464.6	6.4	0.54	21464.7	-0.1034	-5	10	9	8	1	2	0	0	unmodified	A3S2G1F	1 x Core + 1 x S	2 x Core + 3 x S	1 x Core + 2 x S	0.00162575
21464.6	6.4	0.17	21464.7	-0.1034	-5	10	9	8	1	2	0	0	A3S3F	unmodified	1 x Core + 1 x S	2 x Core + 2 x S	1 x Core + 2 x S	0.000511811
21464.6	6.4	0.17	21464.7	-0.1034	-5	10	9	8	1	2	0	0	unmodified	A3S2G1F	2 x Core + 2 x S	1 x Core + 2 x S	1 x Core + 2 x S	0.000511811
21464.6	6.4	0.08	21464.7	-0.1034	-5	10	9	8	1	2	0	0	A3S3F	unmodified	1 x Core + 1 x S	2 x Core + 3 x S	1 x Core + 1 x S	0.000240852
21464.6	6.4	0.07	21464.7	-0.1034	-5	10	9	8	1	2	0	0	unmodified	A2S2F	1 x Core	2 x Core + 3 x S	2 x Core + 3 x S	0.000210746
21464.6	6.4	0.04	21464.7	-0.1034	-5	10	9	8	1	2	0	0	unmodified	A3S2G1F	unmodified	2 x Core + 3 x S	2 x Core + 3 x S	0.000120426
21464.6	6.4	0.03	21464.7	-0.1034	-5	10	9	8	1	2	0	0	unmodified	A3S1G2F	1 x Core + 2 x S	2 x Core + 3 x S	1 x Core + 2 x S	9.03196e-05
21464.6	6.4	0.02	21464.7	-0.1034	-5	10	9	8	1	2	0	0	unmodified	A2G2F	1 x Core + 2 x S	2 x Core + 3 x S	2 x Core + 3 x S	6.02131e-05
21464.6	6.4	0.01	21464.7	-0.1034	-5	10	9	8	1	2	0	0	A3S3F	unmodified	unmodified	2 x Core + 2 x S	2 x Core + 3 x S	3.01065e-05
21464.6	6.4	0.01	21464.7	-0.1034	-5	10	9	8	1	2	0	0	A3S3F+LacN1	unmodified	1 x Core + 1 x S	1 x Core + 2 x S	1 x Core + 2 x S	3.01065e-05
21464.6	6.4	0.01	21464.7	-0.1034	-5	10	9	8	1	2	0	0	A3S3F+LacN1	unmodified	unmodified	2 x Core + 3 x S	1 x Core + 2 x S	3.01065e-05
21464.6	6.4	0	21464.7	-0.1034	-5	10	9	8	1	2	0	0	A1S1F	unmodified	2 x Core + 2 x S	2 x Core + 2 x S	2 x Core + 3 x S	0
21464.6	6.4	0	21464.7	-0.1034	-5	10	9	8	1	2	0	0	A3S3F	unmodified	2 x Core + 1 x S	1 x Core + 2 x S	1 x Core + 2 x S	0
21464.6	6.4	0	21464.7	-0.1034	-5	10	9	8	1	2	0	0	A3S3F	unmodified	1 x Core	2 x Core + 3 x S	1 x Core + 2 x S	0
21464.6	6.4	0	21464.7	-0.1034	-5	10	9	8	1	2	0	0	A1S1F	unmodified	2 x Core + 1 x S	2 x Core + 3 x S	2 x Core + 3 x S	0
21464.6	6.4	0	21464.7	-0.1034	-5	10	9	8	1	2	0	0	A3S2G1F+LacN1	unmodified	1 x Core + 2 x S	1 x Core + 2 x S	1 x Core + 2 x S	0
21464.6	6.4	0	21464.7	-0.1034	-5	11	9	8	0	1	0	0	A1S1	A1S1	1 x Core + 2 x S	1 x Core + 2 x S	1 x Core + 2 x S	0
21470.7	4.8	12.91	21470.7	-0.0631	-3	14	13	3	1	2	1	0	A2G1	A2G2F	2 x Core + 1 x S	2 x Core + 2 x S	1 x Core	0.0291507
21470.7	4.8	11.46	21470.7	-0.0631	-3	14	13	3	1	2	1	0	A2G1	A2G2F	2 x Core	2 x Core + 2 x S	1 x Core + 1 x S	0.0258766
21470.7	4.8	7.31	21470.7	-0.0631	-3	15	13	3	0	1	1	0	A2G2	A2G2	2 x Core + 1 x S	2 x Core + 2 x S	1 x Core	0.0165059
21470.7	4.8	6.57	21470.7	-0.0631	-3	14	13	3	1	2	1	0	A2G1	A3S1G2F	1 x Core + 1 x S	2 x Core + 1 x S	1 x Core	0.014835
21470.7	4.8	6.48	21470.7	-0.0631	-3	15	13	3	0	1	1	0	A2G2	A2G2	2 x Core	2 x Core + 2 x S	1 x Core + 1 x S	0.0146318
21470.7	4.8	6.39	21470.7	-0.0631	-3	15	13	3	0	1	1	0	A3G3	A2G2	1 x Core + 1 x S	2 x Core + 2 x S	1 x Core	0.0144286
21470.7	4.8	6.23	21470.7	-0.0631	-3	14	13	3	1	2	1	0	A2G1	A2S1G1F	2 x Core	2 x Core + 2 x S	1 x Core	0.0140673
21470.7	4.8	6.05	21470.8	-0.0835	-4	15	13	2	2	1	0	0	A2G2F	A2G2F	2 x Core	2 x Core + 2 x S	1 x Core	0.0136608
21470.7	4.8	3.45	21470.7	-0.0631	-3	14	13	3	1	2	1	0	A2S1G0	A2G2F	2 x Core	2 x Core + 2 x S	1 x Core	0.00779007
21470.7	4.8	3.04	21470.7	-0.0631	-3	14	13	3	1	2	1	0	A2G1	A2G2F	2 x Core + 1 x S	2 x Core + 1 x S	1 x Core + 1 x S	0.00686429
21470.7	4.8	2.71	21470.7	-0.0631	-3	14	13	3	1	2	1	0	A2G1	A3S1G2F	2 x Core + 2 x S	1 x Core	1 x Core	0.00611916
21470.7	4.8	2.04	21470.7	-0.0631	-3	14	13	3	1	2	1	0	A2G1	A2S1G1F	2 x Core	2 x Core + 1 x S	1 x Core + 1 x S	0.0046063
21470.7	4.8	2.02	21470.7	-0.0631	-3	15	13	3	0	1	1	0	A3G3	A2G2	1 x Core + 1 x S	2 x Core + 1 x S	1 x Core + 1 x S	0.00456114
21470.7	4.8	1.99	21470.8	-0.0835	-4	15	13	2	2	1	0	0	A2G2F	A2G2F	2 x Core	2 x Core + 1 x S	1 x Core + 1 x S	0.0044934
21470.7	4.8	1.79	21470.7	-0.0631	-3	15	13	3	0	1	1	0	A2S1G1	A2G2	2 x Core	2 x Core + 2 x S	1 x Core	0.0040418
21470.7	4.8	1.79	21470.8	-0.0835	-4	15	13	2	2	1	0	0	A2G2F	A3S1G2F	2 x Core	1 x Core	1 x Core + 1 x S	0.0040418
21470.7	4.8	1.72	21470.7	-0.0631	-3	15	13	3	0	1	1	0	A2G2	A2G2	2 x Core + 1 x S	2 x Core + 1 x S	1 x Core + 1 x S	0.00388374
21470.7	4.8	1.65	21470.7	-0.0631	-3	14	13	3	1	2	1	0	A2G1	A2S1G1F	2 x Core + 1 x S	2 x Core + 1 x S	1 x Core	0.00372569
21470.7	4.8	1.61	21470.8	-0.0835	-4	15	13	2	2	1	0	0	A2G2F	A2G2F	2 x Core + 1 x S	2 x Core + 1 x S	1 x Core	0.00363537
21470.7	4.8	1.42	21470.7	-0.0631	-3	14	13	3	1	2	1	0	A2G1	A3S1G2F	2 x Core	1 x Core + 1 x S	1 x Core + 1 x S	0.00320635
21470.7	4.8	1.39	21470.8	-0.0835	-4	15	13	2	2	1	0	0	A2G2F	A2S1G1F	2 x Core	2 x Core + 1 x S	1 x Core	0.00313861
21470.7	4.8	1.13	21470.7	-0.0631	-3	14	13	3	1	2	1	0	A2S1G0	A2G2F	2 x Core	2 x Core + 1 x S	1 x Core + 1 x S	0.00255153
21470.7	4.8	0.99	21470.8	-0.0835	-4	15	13	2	2	1	0	0	A2G2F	A3S1G2F	2 x Core + 1 x S	1 x Core	1 x Core	0.00223541
21470.7	4.8	0.92	21470.7	-0.0631	-3	14	13	3	1	2	1	0	A2S1G0	A3S1G2F	2 x Core	1 x Core	1 x Core + 1 x S	0.00207735
21470.7	4.8	0.92	21470.7	-0.0631	-3	14	13	3	1	2	1	0	A2S1G0	A2G2F	2 x Core + 1 x S	2 x Core + 1 x S	1 x Core	0.00207735
21470.7	4.8	0.79	21470.7	-0.0631	-3	15	13	3	0	1	1	0	A3S1G2	A2G2	1 x Core + 1 x S	2 x Core + 1 x S	1 x Core	0.00178381
21470.7	4.8	0.61	21470.7	-0.0631	-3	14	13	3	1	2	1	0	A2S1G0	A2S1G1F	2 x Core	2 x Core + 1 x S	1 x Core	0.00137737
21470.7	4.8	0.59	21470.7	-0.0631	-3	15	13	3	0	1	1	0	A2S1G1	A2G2	2 x Core	2 x Core + 1 x S	1 x Core + 1 x S	0.00133221
21470.7	4.8	0.51	21470.7	-0.0631	-3	14	13	3	1	2	1	0	A2S1G0	A3S1G2F	2 x Core + 1 x S	1 x Core	1 x Core	0.00115158
21470.7	4.8	0.47	21470.7	-0.0631	-3	15	13	3	0	1	1	0	A2S1G1	A2G2	2 x Core + 1 x S	2 x Core + 1 x S	1 x Core	0.00106126
21470.7	4.8	0.33	21470.7	-0.0631	-3	15	13	3	0	1	1	0	A3S1G2	A2G2	2 x Core + 2 x S	1 x Core	1 x Core	0.000745137
21470.7	4.8	0.32	21470.7	-0.0631	-3	14	13	3	1	2	1	0	A2G1	A3S1G2F	2 x Core	2 x Core + 2 x S	unmodified	0.000722557
21470.7	4.8	0.29	21470.7	-0.0631	-3	14	13	3	1	2	1	0	A2G1	A2S2F	2 x Core	2 x Core + 1 x S	1 x Core	0.000654817
21470.7	4.8	0.29	21470.7	-0.0631	-3	14	13	3	1	2	1	0	A2G1	A2G2F	2 x Core	2 x Core + 3 x S	1 x Core	0.000654817
21470.7	4.8	0.18	21470.8	-0.0835	-4	15	13	2	2	1	0	0	A2S1G1F	A3S1G2F	2 x Core	1 x Core	1 x Core	0.000406438
21470.7	4.8	0.17	21470.7	-0.0631	-3	15	13	3	0	1	1	0	A3S1G2	A2G2	2 x Core	1 x Core + 1 x S	1 x Core + 1 x S	0.000383858
21470.7	4.8	0.16	21470.7	-0.0631	-3	15	13	3	0	1	1	0	A2G2	A2G2	2 x Core	2 x Core + 3 x S	1 x Core	0.000361279
21470.7	4.8	0.15	21470.7	-0.0631	-3	15	13	3	0	1	1	0	A3G3	A2G2	2 x Core + 1 x S	2 x Core + 2 x S	unmodified	0.000338699
21470.7	4.8	0.14	21470.7	-0.0631	-3	14	13	3	1	2	1	0	A2G1	A2G2F	2 x Core	2 x Core + 1 x S	1 x Core + 2 x S	0.000316119
21470.7	4.8	0.14	21470.7	-0.0631	-3	14	13	3	1	2	1	0	A2G1	A3S1G2F	2 x Core	1 x Core + 2 x S	1 x Core	0.000316119
21470.7	4.8	0.12	21470.7	-0.0631	-3	14	13	3	1	2	1	0	A2G1	A3S2G1F	2 x Core	1 x Core	1 x Core + 1 x S	0.000270959
21470.7	4.8	0.08	21470.7	-0.0631	-3	14	13	3	1	2	1	0	A2G1	A3S1G2F	2 x Core + 1 x S	2 x Core + 1 x S	unmodified	0.000180639
21470.7	4.8	0.08	21470.7	-0.0631	-3	15	13	3	0	1	1	0	A2G2	A2G2	2 x Core	2 x Core + 1 x S	1 x Core + 2 x S	0.000180639
21470.7	4.8	0.06	21470.7	-0.0631	-3	14	13	3	1	2	1	0	A2G1	A3S2G1F	2 x Core + 1 x S	1 x Core	1 x Core	0.000135479
21470.7	4.8	0.06	21470.8	-0.0835	-4	15	13	2	2	1	0	0	A2G2F	A3S1G2F	2 x Core	2 x Core + 1 x S	unmodified	0.000135479
21470.7	4.8	0.06	21470.7	-0.0631	-3	15	13	3	0	1	1	0	A3G3	A2G2	2 x Core + 1 x S	1 x Core + 2 x S	1 x Core	0.000135479
21470.7	4.8	0.05	21470.7	-0.0631	-3	15	13	3	0	1	1	0	A3G3	A2G2	2 x Core	1 x Core + 2 x S	1 x Core + 1 x S	0.0001129
21470.7	4.8	0.05	21470.8	-0.0835	-4	15	13	2	2	1	0	0	A2G2F	A3S2G1F	2 x Core	1 x Core	1 x Core	0.0001129
21470.7	4.8	0.05	21470.7	-0.0631	-3	15	13	3	0	1	1	0	A3S2G1	A2G2	2 x Core	1 x Core	1 x Core + 1 x S	0.0001129
21470.7	4.8	0.04	21470.7	-0.0631	-3	15	13	3	0	1	1	0	A2S2	A2G2	2 x Core	2 x Core + 1 x S	1 x Core	9.03196e-05
21470.7	4.8	0.04	21470.7	-0.0631	-3	15	13	3	0	1	1	0	A3S1G2	A2G2	2 x Core	2 x Core + 2 x S	unmodified	9.03196e-05
21470.7	4.8	0.03	21470.7	-0.0631	-3	14	13	3	1	2	1	0	A2S1G0	A3S1G2F	2 x Core	2 x Core + 1 x S	unmodified	6.77397e-05
21470.7	4.8	0.03	21470.7	-0.0631	-3	15	13	3	0	1	1	0	A3S2G1	A2G2	2 x Core + 1 x S	1 x Core	1 x Core	6.77397e-05
21470.7	4.8	0.02	21470.7	-0.0631	-3	14	13	3	1	2	1	0	A2S1G0	A3S2G1F	2 x Core	1 x Core	1 x Core	4.51598e-05
21470.7	4.8	0.02	21470.8	-0.0835	-4	15	13	2	2	1	0	0	A3S1G2F	A3S1G2F	2 x Core	unmodified	1 x Core	4.51598e-05
21470.7	4.8	0.02	21470.7	-0.0631	-3	15	13	3	0	1	1	0	A3S1G2	A2G2	2 x Core	1 x Core + 2 x S	1 x Core	4.51598e-05
21470.7	4.8	0.02	21470.7	-0.0631	-3	15	13	3	0	1	1	0	A3G3	A1S1	2 x Core	2 x Core + 2 x S	1 x Core	4.51598e-05
21470.7	4.8	0.01	21470.7	-0.0631	-3	15	13	3	0	1	1	0	A3G3	A2G2	1 x Core	2 x Core + 3 x S	1 x Core	2.25799e-05
21470.7	4.8	0.01	21470.7	-0.0631	-3	15	13	3	0	1	1	0	A3S1G2	A2G2	2 x Core + 1 x S	2 x Core + 1 x S	unmodified	2.25799e-05
21470.7	4.8	0.01	21470.8	-0.0835	-4	15	13	2	2	1	0	0	A3S1G2F	A3S1G2F	1 x Core	1 x Core	1 x Core	2.25799e-05
21470.7	4.8	0.01	21470.7	-0.0631	-3	15	13	3	0	1	1	0	A3G3	A2G2	2 x Core	2 x Core + 3 x S	unmodified	2.25799e-05
21470.7	4.8	0.01	21470.7	-0.0631	-3	15	13	3	0	1	1	0	A3G3	A1S1	2 x Core	2 x Core + 1 x S	1 x Core + 1 x S	2.25799e-05
21470.7	4.8	0	21470.8	-0.0835	-4	15	13	2	2	1	0	0	A3S2G1F+LacN1	A2G2F	2 x Core	unmodified	1 x Core	0
21470.7	4.8	0	21470.7	-0.0631	-3	15	13	3	0	1	1	0	A3G3	A1S1	2 x Core + 1 x S	2 x Core + 1 x S	1 x Core	0
21470.7	4.8	0	21470.7	-0.0631	-3	14	13	3	1	2	1	0	A2G1	A3S2G1F	2 x Core	2 x Core + 1 x S	unmodified	0
21470.7	4.8	0	21470.8	-0.0835	-4	15	13	2	2	1	0	0	A3S2G1F+LacN1	A2G2F	1 x Core	1 x Core	1 x Core	0
21470.7	4.8	0	21470.7	-0.0631	-3	15	13	3	0	1	1	0	A3S2G1	A2G2	2 x Core	2 x Core + 1 x S	unmodified	0
21470.7	4.8	0	21470.7	-0.0631	-3	15	13	3	0	1	1	0	A3S1G2	A1S1	2 x Core	2 x Core + 1 x S	1 x Core	0
21470.7	4.8	0	21470.7	-0.0631	-3	15	13	3	0	1	1	0	A3S3	A2G2	2 x Core	1 x Core	1 x Core	0
21470.7	4.8	0	21470.7	-0.0631	-3	15	13	3	0	1	1	0	A1G1	A2G2	2 x Core	2 x Core + 1 x S	2 x Core + 2 x S	0
21472.8	4.9	100	21472.7	0.0797	4	14	8	7	0	2	0	0	M7	A1S1	1 x Core + 2 x S	1 x Core + 2 x S	1 x Core + 2 x S	0.230503
21474.8	9.4	99.93	21474.7	0.1007	5	9	10	8	1	0	1	0	A2G0F	unmodified	2 x Core + 2 x S	2 x Core + 3 x S	2 x Core + 3 x S	0.44188
21474.8	9.4	0.07	21474.7	0.1385	6	16	8	6	0	0	1	0	M7	M5-A1G1	1 x Core + 2 x S	1 x Core + 2 x S	1 x Core + 2 x S	0.000309533
21479.8	3.6																	0
21486.8	1.3	17.01	21486.7	0.0926	4	15	13	3	0	2	1	0	A2G2	A2G2	2 x Core + 1 x S	2 x Core + 2 x S	1 x Core	0.0104023
21486.8	1.3	15.09	21486.7	0.0926	4	15	13	3	0	2	1	0	A2G2	A2G2	2 x Core	2 x Core + 2 x S	1 x Core + 1 x S	0.00922813
21486.8	1.3	14.87	21486.7	0.0926	4	15	13	3	0	2	1	0	A3G3	A2G2	1 x Core + 1 x S	2 x Core + 2 x S	1 x Core	0.00909359
21486.8	1.3	14.08	21486.8	0.0722	3	15	13	2	2	2	0	0	A2G2F	A2G2F	2 x Core	2 x Core + 2 x S	1 x Core	0.00861047
21486.8	1.3	4.7	21486.7	0.0926	4	15	13	3	0	2	1	0	A3G3	A2G2	1 x Core + 1 x S	2 x Core + 1 x S	1 x Core + 1 x S	0.00287423
21486.8	1.3	4.63	21486.8	0.0722	3	15	13	2	2	2	0	0	A2G2F	A2G2F	2 x Core	2 x Core + 1 x S	1 x Core + 1 x S	0.00283143
21486.8	1.3	4.16	21486.7	0.0926	4	15	13	3	0	2	1	0	A2S1G1	A2G2	2 x Core	2 x Core + 2 x S	1 x Core	0.002544
21486.8	1.3	4.16	21486.8	0.0722	3	15	13	2	2	2	0	0	A2G2F	A3S1G2F	2 x Core	1 x Core	1 x Core + 1 x S	0.002544
21486.8	1.3	4.01	21486.7	0.0926	4	15	13	3	0	2	1	0	A2G2	A2G2	2 x Core + 1 x S	2 x Core + 1 x S	1 x Core + 1 x S	0.00245227
21486.8	1.3	3.74	21486.8	0.0722	3	15	13	2	2	2	0	0	A2G2F	A2G2F	2 x Core + 1 x S	2 x Core + 1 x S	1 x Core	0.00228716
21486.8	1.3	3.23	21486.8	0.0722	3	15	13	2	2	2	0	0	A2G2F	A2S1G1F	2 x Core	2 x Core + 1 x S	1 x Core	0.00197527
21486.8	1.3	2.3	21486.8	0.0722	3	15	13	2	2	2	0	0	A2G2F	A3S1G2F	2 x Core + 1 x S	1 x Core	1 x Core	0.00140654
21486.8	1.3	1.84	21486.7	0.0926	4	15	13	3	0	2	1	0	A3S1G2	A2G2	1 x Core + 1 x S	2 x Core + 1 x S	1 x Core	0.00112523
21486.8	1.3	1.37	21486.7	0.0926	4	15	13	3	0	2	1	0	A2S1G1	A2G2	2 x Core	2 x Core + 1 x S	1 x Core + 1 x S	0.000837809
21486.8	1.3	1.1	21486.7	0.0926	4	15	13	3	0	2	1	0	A2S1G1	A2G2	2 x Core + 1 x S	2 x Core + 1 x S	1 x Core	0.000672693
21486.8	1.3	0.76	21486.7	0.0926	4	15	13	3	0	2	1	0	A3S1G2	A2G2	2 x Core + 2 x S	1 x Core	1 x Core	0.00046477
21486.8	1.3	0.43	21486.8	0.0722	3	15	13	2	2	2	0	0	A2S1G1F	A3S1G2F	2 x Core	1 x Core	1 x Core	0.000262962
21486.8	1.3	0.4	21486.7	0.0926	4	15	13	3	0	2	1	0	A3S1G2	A2G2	2 x Core	1 x Core + 1 x S	1 x Core + 1 x S	0.000244616
21486.8	1.3	0.38	21486.7	0.0926	4	15	13	3	0	2	1	0	A2G2	A2G2	2 x Core	2 x Core + 3 x S	1 x Core	0.000232385
21486.8	1.3	0.36	21486.7	0.0926	4	15	13	3	0	2	1	0	A3G3	A2G2	2 x Core + 1 x S	2 x Core + 2 x S	unmodified	0.000220154
21486.8	1.3	0.19	21486.7	0.0926	4	15	13	3	0	2	1	0	A2G2	A2G2	2 x Core	2 x Core + 1 x S	1 x Core + 2 x S	0.000116192
21486.8	1.3	0.14	21486.8	0.0722	3	15	13	2	2	2	0	0	A2G2F	A3S1G2F	2 x Core	2 x Core + 1 x S	unmodified	8.56155e-05
21486.8	1.3	0.13	21486.7	0.0926	4	15	13	3	0	2	1	0	A3G3	A2G2	2 x Core + 1 x S	1 x Core + 2 x S	1 x Core	7.95001e-05
21486.8	1.3	0.13	21486.7	0.0926	4	15	13	3	0	2	1	0	A3G3	A2G2	2 x Core	1 x Core + 2 x S	1 x Core + 1 x S	7.95001e-05
21486.8	1.3	0.11	21486.8	0.0722	3	15	13	2	2	2	0	0	A2G2F	A3S2G1F	2 x Core	1 x Core	1 x Core	6.72693e-05
21486.8	1.3	0.11	21486.7	0.0926	4	15	13	3	0	2	1	0	A3S2G1	A2G2	2 x Core	1 x Core	1 x Core + 1 x S	6.72693e-05
21486.8	1.3	0.1	21486.7	0.0926	4	15	13	3	0	2	1	0	A2S2	A2G2	2 x Core	2 x Core + 1 x S	1 x Core	6.11539e-05
21486.8	1.3	0.09	21486.7	0.0926	4	15	13	3	0	2	1	0	A3S1G2	A2G2	2 x Core	2 x Core + 2 x S	unmodified	5.50385e-05
21486.8	1.3	0.06	21486.7	0.0926	4	15	13	3	0	2	1	0	A3S2G1	A2G2	2 x Core + 1 x S	1 x Core	1 x Core	3.66924e-05
21486.8	1.3	0.05	21486.8	0.0722	3	17	13	2	0	0	0	0	A3G3	M5-A1G1	2 x Core	2 x Core + 2 x S	1 x Core	3.0577e-05
21486.8	1.3	0.04	21486.8	0.0722	3	15	13	2	2	2	0	0	A3S1G2F	A3S1G2F	2 x Core	unmodified	1 x Core	2.44616e-05
21486.8	1.3	0.04	21486.7	0.0926	4	15	13	3	0	2	1	0	A3S1G2	A2G2	2 x Core	1 x Core + 2 x S	1 x Core	2.44616e-05
21486.8	1.3	0.04	21486.7	0.0926	4	15	13	3	0	2	1	0	A3G3	A1S1	2 x Core	2 x Core + 2 x S	1 x Core	2.44616e-05
21486.8	1.3	0.03	21486.7	0.0926	4	15	13	3	0	2	1	0	A3G3	A2G2	1 x Core	2 x Core + 3 x S	1 x Core	1.83462e-05
21486.8	1.3	0.02	21486.7	0.0926	4	15	13	3	0	2	1	0	A3S1G2	A2G2	2 x Core + 1 x S	2 x Core + 1 x S	unmodified	1.22308e-05
21486.8	1.3	0.02	21486.8	0.0722	3	15	13	2	2	2	0	0	A3S1G2F	A3S1G2F	1 x Core	1 x Core	1 x Core	1.22308e-05
21486.8	1.3	0.02	21486.8	0.0722	3	17	13	2	0	0	0	0	A3G3	M5-A1G1	2 x Core	2 x Core + 1 x S	1 x Core + 1 x S	1.22308e-05
21486.8	1.3	0.01	21486.8	0.0722	3	17	13	2	0	0	0	0	A3G3	M5-A1G1	2 x Core + 1 x S	2 x Core + 1 x S	1 x Core	6.11539e-06
21486.8	1.3	0.01	21486.7	0.0926	4	15	13	3	0	2	1	0	A3G3	A2G2	2 x Core	2 x Core + 3 x S	unmodified	6.11539e-06
21486.8	1.3	0.01	21486.7	0.0926	4	15	13	3	0	2	1	0	A3G3	A1S1	2 x Core	2 x Core + 1 x S	1 x Core + 1 x S	6.11539e-06
21486.8	1.3	0.01	21486.8	0.0722	3	15	13	2	2	2	0	0	A3S2G1F+LacN1	A2G2F	2 x Core	unmodified	1 x Core	6.11539e-06
21486.8	1.3	0.01	21486.7	0.0926	4	15	13	3	0	2	1	0	A3G3	A1S1	2 x Core + 1 x S	2 x Core + 1 x S	1 x Core	6.11539e-06
21486.8	1.3	0.01	21486.8	0.0722	3	15	13	2	2	2	0	0	A3S2G1F+LacN1	A2G2F	1 x Core	1 x Core	1 x Core	6.11539e-06
21486.8	1.3	0.01	21486.8	0.0722	3	17	13	2	0	0	0	0	A3S1G2	M5-A1G1	2 x Core	2 x Core + 1 x S	1 x Core	6.11539e-06
21486.8	1.3	0	21486.7	0.0926	4	15	13	3	0	2	1	0	A3S2G1	A2G2	2 x Core	2 x Core + 1 x S	unmodified	0
21486.8	1.3	0	21486.7	0.0926	4	15	13	3	0	2	1	0	A3S1G2	A1S1	2 x Core	2 x Core + 1 x S	1 x Core	0
21486.8	1.3	0	21486.7	0.0926	4	15	13	3	0	2	1	0	A3S3	A2G2	2 x Core	1 x Core	1 x Core	0
21486.8	1.3	0	21486.7	0.0926	4	15	13	3	0	2	1	0	A1G1	A2G2	2 x Core	2 x Core + 1 x S	2 x Core + 2 x S	0
21488.4	0.3																	0
21488.8	2.5																	0
21491.7	2.3	51.71	21491.7	0.043	2	17	10	4	0	2	0	0	M6	M5-A1G1	2 x Core + 1 x S	2 x Core + 2 x S	1 x Core + 1 x S	0.0559478
21491.7	2.3	44.02	21491.7	0.043	2	17	10	4	0	2	0	0	M6	M5-A1G1	2 x Core + 2 x S	2 x Core + 2 x S	1 x Core	0.0476276
21491.7	2.3	1.74	21491.7	0.043	2	17	10	4	0	2	0	0	M6	M5-A1G1	2 x Core	2 x Core + 2 x S	1 x Core + 2 x S	0.0018826
21491.7	2.3	1.11	21491.7	0.043	2	17	10	4	0	2	0	0	M6	M5-A1G1	2 x Core	2 x Core + 3 x S	1 x Core + 1 x S	0.00120097
21491.7	2.3	0.96	21491.7	0.043	2	17	10	4	0	2	0	0	M6	M5-A1G1	2 x Core + 1 x S	2 x Core + 3 x S	1 x Core	0.00103868
21491.7	2.3	0.46	21491.7	0.043	2	17	10	4	0	2	0	0	M6	M5-A1G1	2 x Core + 1 x S	2 x Core + 1 x S	1 x Core + 2 x S	0.000497699
21494.8	3.3																	0
21497.9	0.3	54.77	21497.7	0.2041	9	13	9	7	0	1	0	0	M5	A1S1	1 x Core + 1 x S	2 x Core + 3 x S	1 x Core + 2 x S	0.00772939
21497.9	0.3	17.31	21497.7	0.2041	9	13	9	7	0	1	0	0	M5	A1S1	2 x Core + 2 x S	1 x Core + 2 x S	1 x Core + 2 x S	0.00244286
21497.9	0.3	15.97	21497.7	0.2041	9	13	9	7	0	1	0	0	M5-A1S1	A1S1	1 x Core + 1 x S	1 x Core + 2 x S	1 x Core + 2 x S	0.00225376
21497.9	0.3	7.63	21497.7	0.2041	9	13	9	7	0	1	0	0	M5-A1S1	A1S1	unmodified	2 x Core + 3 x S	1 x Core + 2 x S	0.00107678
21497.9	0.3	3.69	21497.7	0.2041	9	13	9	7	0	1	0	0	M5	A1S1	unmodified	2 x Core + 3 x S	2 x Core + 3 x S	0.000520749
21497.9	0.3	0.62	21497.7	0.2041	9	13	9	7	0	1	0	0	A1S1	M5-A1G1	1 x Core + 2 x S	1 x Core + 2 x S	1 x Core + 2 x S	8.74972e-05
21498.8	0.6	46.37	21498.7	0.0542	3	14	9	6	1	0	0	0	M6	A2S2F	1 x Core + 1 x S	1 x Core + 2 x S	1 x Core + 1 x S	0.0130879
21498.8	0.6	24.34	21498.7	0.0542	3	14	9	6	1	0	0	0	M6	A2S2F	unmodified	2 x Core + 2 x S	1 x Core + 2 x S	0.00686994
21498.8	0.6	17.33	21498.7	0.0542	3	14	9	6	1	0	0	0	M6	A2S2F	unmodified	2 x Core + 3 x S	1 x Core + 1 x S	0.00489137
21498.8	0.6	7.71	21498.7	0.0542	3	14	9	6	1	0	0	0	M6	A2S1G1F	1 x Core + 1 x S	1 x Core + 2 x S	1 x Core + 2 x S	0.00217614
21498.8	0.6	3.68	21498.7	0.0542	3	14	9	6	1	0	0	0	M6	A2S1G1F	unmodified	2 x Core + 3 x S	1 x Core + 2 x S	0.00103868
21498.8	0.6	0.2	21498.7	0.0542	3	14	9	6	1	0	0	0	M6	A2S2F	1 x Core	1 x Core + 2 x S	1 x Core + 2 x S	5.64498e-05
21498.8	0.6	0.15	21498.7	0.0746	3	13	9	7	0	1	1	0	M5	A1S1	1 x Core + 1 x S	2 x Core + 3 x S	1 x Core + 2 x S	4.23373e-05
21498.8	0.6	0.07	21498.7	0.0542	3	14	9	6	1	0	0	0	M6	A3S2G1F	unmodified	1 x Core + 2 x S	1 x Core + 2 x S	1.97574e-05
21498.8	0.6	0.05	21498.7	0.0746	3	13	9	7	0	1	1	0	M5	A1S1	2 x Core + 2 x S	1 x Core + 2 x S	1 x Core + 2 x S	1.41124e-05
21498.8	0.6	0.04	21498.7	0.0746	3	13	9	7	0	1	1	0	M5-A1S1	A1S1	1 x Core + 1 x S	1 x Core + 2 x S	1 x Core + 2 x S	1.129e-05
21498.8	0.6	0.03	21498.7	0.0542	3	14	9	6	1	0	0	0	M6	A2G2F	1 x Core + 2 x S	1 x Core + 2 x S	1 x Core + 2 x S	8.46747e-06
21498.8	0.6	0.02	21498.7	0.0746	3	13	9	7	0	1	1	0	M5-A1S1	A1S1	unmodified	2 x Core + 3 x S	1 x Core + 2 x S	5.64498e-06
21498.8	0.6	0.01	21498.7	0.0746	3	13	9	7	0	1	1	0	M5	A1S1	unmodified	2 x Core + 3 x S	2 x Core + 3 x S	2.82249e-06
21498.8	0.6	0	21498.7	0.0746	3	13	9	7	0	1	1	0	A1S1	M5-A1G1	1 x Core + 2 x S	1 x Core + 2 x S	1 x Core + 2 x S	0
21501.9	1.2	37.53	21501.7	0.147	7	15	11	4	1	1	1	0	A2G2F	M5-A1G1	1 x Core + 1 x S	2 x Core + 2 x S	1 x Core + 1 x S	0.0211856
21501.9	1.2	7.8	21501.7	0.147	7	15	11	4	1	1	1	0	M5-A1S1	A2G2F	1 x Core + 1 x S	2 x Core + 2 x S	1 x Core	0.00440308
21501.9	1.2	7.23	21501.7	0.147	7	15	11	4	1	1	1	0	M5	A3S1G2F	1 x Core + 1 x S	2 x Core + 2 x S	1 x Core	0.00408132
21501.9	1.2	7.08	21501.7	0.147	7	15	11	4	1	1	1	0	A2S1G1F	M5-A1G1	1 x Core + 1 x S	2 x Core + 2 x S	1 x Core	0.00399664
21501.9	1.2	6.1	21501.7	0.147	7	15	11	4	1	1	1	0	M5	A2G2F	2 x Core + 1 x S	2 x Core + 2 x S	1 x Core + 1 x S	0.00344344
21501.9	1.2	5.2	21501.7	0.147	7	15	11	4	1	1	1	0	M5	A2G2F	2 x Core + 2 x S	2 x Core + 2 x S	1 x Core	0.00293539
21501.9	1.2	3.28	21501.7	0.147	7	15	11	4	1	1	1	0	M5	A2S1G1F	2 x Core + 1 x S	2 x Core + 2 x S	1 x Core	0.00185155
21501.9	1.2	2.91	21501.7	0.147	7	15	11	4	1	1	1	0	M5	A2S1G1F	2 x Core	2 x Core + 2 x S	1 x Core + 1 x S	0.00164269
21501.9	1.2	2.46	21501.7	0.147	7	15	11	4	1	1	1	0	M5-A1S1	A2G2F	1 x Core + 1 x S	2 x Core + 1 x S	1 x Core + 1 x S	0.00138866
21501.9	1.2	2.28	21501.7	0.147	7	15	11	4	1	1	1	0	M5	A3S1G2F	1 x Core + 1 x S	2 x Core + 1 x S	1 x Core + 1 x S	0.00128705
21501.9	1.2	2.24	21501.7	0.147	7	15	11	4	1	1	1	0	A2S1G1F	M5-A1G1	1 x Core + 1 x S	2 x Core + 1 x S	1 x Core + 1 x S	0.00126448
21501.9	1.2	1.8	21501.7	0.147	7	15	11	4	1	1	1	0	M5-A1S1	A2S1G1F	1 x Core + 1 x S	2 x Core + 1 x S	1 x Core	0.0010161
21501.9	1.2	1.59	21501.7	0.147	7	15	11	4	1	1	1	0	M5-A1S1	A3S1G2F	1 x Core + 1 x S	1 x Core	1 x Core + 1 x S	0.000897551
21501.9	1.2	1.08	21501.7	0.147	7	15	11	4	1	1	1	0	A2G2F	M5-A1G1	2 x Core + 2 x S	2 x Core + 2 x S	unmodified	0.000609658
21501.9	1.2	0.92	21501.7	0.147	7	15	11	4	1	1	1	0	M5-A1S1	A3S1G2F	unmodified	2 x Core + 2 x S	1 x Core	0.000519338
21501.9	1.2	0.92	21501.7	0.147	7	15	11	4	1	1	1	0	A2G2F	M5-A1G1	1 x Core + 1 x S	2 x Core + 3 x S	1 x Core	0.000519338
21501.9	1.2	0.77	21501.7	0.147	7	15	11	4	1	1	1	0	M5	A2S1G1F	2 x Core + 1 x S	2 x Core + 1 x S	1 x Core + 1 x S	0.000434663
21501.9	1.2	0.76	21501.7	0.147	7	15	11	4	1	1	1	0	A2G2F	M5-A1G1	1 x Core + 1 x S	2 x Core + 1 x S	1 x Core + 2 x S	0.000429018
21501.9	1.2	0.74	21501.7	0.147	7	15	11	4	1	1	1	0	M5-A1S1	A2S1G1F	2 x Core + 2 x S	1 x Core	1 x Core	0.000417728
21501.9	1.2	0.69	21501.7	0.147	7	15	11	4	1	1	1	0	A3S1G2F	M5-A1G1	unmodified	2 x Core + 2 x S	1 x Core + 1 x S	0.000389503
21501.9	1.2	0.59	21501.7	0.147	7	15	11	4	1	1	1	0	A2G2F	M5-A1G1	2 x Core + 2 x S	1 x Core + 2 x S	1 x Core	0.000333054
21501.9	1.2	0.49	21501.7	0.147	7	16	11	4	0	0	1	0	M6	A2G2	2 x Core + 1 x S	2 x Core + 2 x S	1 x Core + 1 x S	0.000276604
21501.9	1.2	0.46	21501.7	0.147	7	15	11	4	1	1	1	0	A3S1G2F	M5-A1G1	1 x Core + 1 x S	1 x Core + 1 x S	1 x Core + 1 x S	0.000259669
21501.9	1.2	0.42	21501.7	0.147	7	15	11	4	1	1	1	0	M5	A2S2F	2 x Core	2 x Core + 2 x S	1 x Core	0.000237089
21501.9	1.2	0.42	21501.7	0.147	7	15	11	4	1	1	1	0	M5-A1S1	A3S1G2F	unmodified	2 x Core + 1 x S	1 x Core + 1 x S	0.000237089
21501.9	1.2	0.42	21501.7	0.147	7	16	11	4	0	0	1	0	M6	A2G2	2 x Core + 2 x S	2 x Core + 2 x S	1 x Core	0.000237089
21501.9	1.2	0.39	21501.7	0.147	7	15	11	4	1	1	1	0	M5-A1S1	A2S1G1F	2 x Core	1 x Core + 1 x S	1 x Core + 1 x S	0.000220154
21501.9	1.2	0.22	21501.7	0.147	7	15	11	4	1	1	1	0	A2S2F	M5-A1G1	1 x Core + 1 x S	2 x Core + 1 x S	1 x Core	0.00012419
21501.9	1.2	0.21	21501.7	0.147	7	15	11	4	1	1	1	0	M5	A2G2F	2 x Core	2 x Core + 2 x S	1 x Core + 2 x S	0.000118545
21501.9	1.2	0.19	21501.7	0.147	7	15	11	4	1	1	1	0	M5-A1S1	A2G2F	2 x Core + 1 x S	2 x Core + 2 x S	unmodified	0.000107255
21501.9	1.2	0.17	21501.7	0.147	7	15	11	4	1	1	1	0	M5	A3S1G2F	2 x Core + 1 x S	2 x Core + 2 x S	unmodified	9.59646e-05
21501.9	1.2	0.17	21501.7	0.147	7	15	11	4	1	1	1	0	A2S1G1F	M5-A1G1	2 x Core + 1 x S	2 x Core + 2 x S	unmodified	9.59646e-05
21501.9	1.2	0.16	21501.7	0.147	7	15	11	4	1	1	1	0	A3S2G1F	M5-A1G1	1 x Core + 1 x S	1 x Core	1 x Core + 1 x S	9.03196e-05
21501.9	1.2	0.14	21501.7	0.147	7	15	11	4	1	1	1	0	M5	A2S2F	2 x Core	2 x Core + 1 x S	1 x Core + 1 x S	7.90297e-05
21501.9	1.2	0.13	21501.7	0.147	7	15	11	4	1	1	1	0	M5	A2G2F	2 x Core	2 x Core + 3 x S	1 x Core + 1 x S	7.33847e-05
21501.9	1.2	0.12	21501.7	0.147	7	15	11	4	1	1	1	0	M5-A1S1	A2S2F	2 x Core	1 x Core	1 x Core + 1 x S	6.77397e-05
21501.9	1.2	0.12	21501.7	0.147	7	15	11	4	1	1	1	0	M5	A3S2G1F	1 x Core + 1 x S	2 x Core + 1 x S	1 x Core	6.77397e-05
21501.9	1.2	0.11	21501.7	0.147	7	15	11	4	1	1	1	0	M5	A2G2F	2 x Core + 1 x S	2 x Core + 3 x S	1 x Core	6.20948e-05
21501.9	1.2	0.11	21501.7	0.147	7	15	11	4	1	1	1	0	M5	A2S2F	2 x Core + 1 x S	2 x Core + 1 x S	1 x Core	6.20948e-05
21501.9	1.2	0.09	21501.7	0.147	7	15	11	4	1	1	1	0	A3S2G1F	M5-A1G1	unmodified	2 x Core + 2 x S	1 x Core	5.08048e-05
21501.9	1.2	0.09	21501.7	0.147	7	15	11	4	1	1	1	0	A2S2F	M5-A1G1	2 x Core + 2 x S	1 x Core	1 x Core	5.08048e-05
21501.9	1.2	0.09	21501.7	0.147	7	15	11	4	1	1	1	0	M5-A1S1	A2S1G1F	2 x Core	2 x Core + 2 x S	unmodified	5.08048e-05
21501.9	1.2	0.07	21501.7	0.147	7	15	11	4	1	1	1	0	M5	A2S1G1F	2 x Core	2 x Core + 3 x S	1 x Core	3.95148e-05
21501.9	1.2	0.07	21501.7	0.147	7	15	11	4	1	1	1	0	M5-A1S1	A2G2F	2 x Core + 1 x S	1 x Core + 2 x S	1 x Core	3.95148e-05
21501.9	1.2	0.07	21501.7	0.147	7	15	11	4	1	1	1	0	M5-A1S1	A2S2F	2 x Core + 1 x S	1 x Core	1 x Core	3.95148e-05
21501.9	1.2	0.07	21501.7	0.147	7	15	11	4	1	1	1	0	M5-A1S1	A2G2F	2 x Core	1 x Core + 2 x S	1 x Core + 1 x S	3.95148e-05
21501.9	1.2	0.07	21501.7	0.147	7	15	11	4	1	1	1	0	A2G2F	M5-A1G1	unmodified	2 x Core + 1 x S	2 x Core + 3 x S	3.95148e-05
21501.9	1.2	0.06	21501.7	0.147	7	15	11	4	1	1	1	0	M5	A3S1G2F	2 x Core + 1 x S	1 x Core + 2 x S	1 x Core	3.38699e-05
21501.9	1.2	0.06	21501.7	0.147	7	15	11	4	1	1	1	0	A2S1G1F	M5-A1G1	2 x Core + 1 x S	1 x Core + 2 x S	1 x Core	3.38699e-05
21501.9	1.2	0.06	21501.7	0.147	7	15	11	4	1	1	1	0	M5	A3S1G2F	2 x Core	1 x Core + 2 x S	1 x Core + 1 x S	3.38699e-05
21501.9	1.2	0.06	21501.7	0.147	7	15	11	4	1	1	1	0	A2S1G1F	M5-A1G1	2 x Core	1 x Core + 2 x S	1 x Core + 1 x S	3.38699e-05
21501.9	1.2	0.05	21501.7	0.147	7	15	11	4	1	1	1	0	M5	A2G2F	2 x Core + 1 x S	2 x Core + 1 x S	1 x Core + 2 x S	2.82249e-05
21501.9	1.2	0.05	21501.7	0.147	7	15	11	4	1	1	1	0	A3S1G2F	M5-A1G1	1 x Core + 1 x S	1 x Core + 2 x S	1 x Core	2.82249e-05
21501.9	1.2	0.05	21501.7	0.147	7	15	11	4	1	1	1	0	M5	A3S2G1F	2 x Core + 2 x S	1 x Core	1 x Core	2.82249e-05
21501.9	1.2	0.05	21501.7	0.147	7	15	11	4	1	1	1	0	A2S2F	M5-A1G1	2 x Core	1 x Core + 1 x S	1 x Core + 1 x S	2.82249e-05
21501.9	1.2	0.04	21501.7	0.147	7	15	11	4	1	1	1	0	A3S3F+LacN1	M5-A1G1	1 x Core + 1 x S	unmodified	1 x Core	2.25799e-05
21501.9	1.2	0.04	21501.7	0.147	7	15	11	4	1	1	1	0	A3S2G1F+LacN1	M5-A1G1	1 x Core + 1 x S	unmodified	1 x Core + 1 x S	2.25799e-05
21501.9	1.2	0.04	21501.7	0.147	7	15	11	4	1	1	1	0	A3S2G1F	M5-A1G1	unmodified	2 x Core + 1 x S	1 x Core + 1 x S	2.25799e-05
21501.9	1.2	0.04	21501.7	0.147	7	15	11	4	1	1	1	0	M5-A1S1	A2S1G1F	2 x Core	1 x Core + 2 x S	1 x Core	2.25799e-05
21501.9	1.2	0.04	21501.7	0.147	7	15	11	4	1	1	1	0	M5-A1S1	A3S2G1F	1 x Core + 1 x S	1 x Core	1 x Core	2.25799e-05
21501.9	1.2	0.04	21501.7	0.147	7	15	11	4	1	1	1	0	M5	A2S1G1F	2 x Core	2 x Core + 1 x S	1 x Core + 2 x S	2.25799e-05
21501.9	1.2	0.03	21501.7	0.147	7	15	11	4	1	1	1	0	M5	A3S2G1F	2 x Core	1 x Core + 1 x S	1 x Core + 1 x S	1.69349e-05
21501.9	1.2	0.02	21501.7	0.147	7	15	11	4	1	1	1	0	M5-A1S1	A2S1G1F	2 x Core + 1 x S	2 x Core + 1 x S	unmodified	1.129e-05
21501.9	1.2	0.02	21501.7	0.147	7	16	11	4	0	0	1	0	M6	A2G2	2 x Core	2 x Core + 2 x S	1 x Core + 2 x S	1.129e-05
21501.9	1.2	0.01	21501.7	0.147	7	15	11	4	1	1	1	0	M5-A1S1	A2G2F	1 x Core	2 x Core + 3 x S	1 x Core	5.64498e-06
21501.9	1.2	0.01	21501.7	0.147	7	15	11	4	1	1	1	0	M5-A1S1	A3S2G1F	unmodified	2 x Core + 1 x S	1 x Core	5.64498e-06
21501.9	1.2	0.01	21501.7	0.147	7	15	11	4	1	1	1	0	M5	A3S1G2F	1 x Core	2 x Core + 3 x S	1 x Core	5.64498e-06
21501.9	1.2	0.01	21501.7	0.147	7	15	11	4	1	1	1	0	A2S1G1F	M5-A1G1	1 x Core	2 x Core + 3 x S	1 x Core	5.64498e-06
21501.9	1.2	0.01	21501.7	0.147	7	15	11	4	1	1	1	0	A3S1G2F	M5-A1G1	unmodified	2 x Core + 3 x S	1 x Core	5.64498e-06
21501.9	1.2	0.01	21501.7	0.147	7	15	11	4	1	1	1	0	A2S2F	M5-A1G1	2 x Core	2 x Core + 2 x S	unmodified	5.64498e-06
21501.9	1.2	0.01	21501.7	0.147	7	16	11	4	0	0	1	0	M6	A2G2	2 x Core	2 x Core + 3 x S	1 x Core + 1 x S	5.64498e-06
21501.9	1.2	0.01	21501.7	0.147	7	15	11	4	1	1	1	0	A3S1G2F	M5-A1G1	unmodified	2 x Core + 1 x S	1 x Core + 2 x S	5.64498e-06
21501.9	1.2	0.01	21501.7	0.147	7	16	11	4	0	0	1	0	M6	A2G2	2 x Core + 1 x S	2 x Core + 3 x S	1 x Core	5.64498e-06
21501.9	1.2	0.01	21501.7	0.147	7	15	11	4	1	1	1	0	A2G2F	M5-A1G1	2 x Core	1 x Core + 2 x S	1 x Core + 2 x S	5.64498e-06
21501.9	1.2	0.01	21501.7	0.147	7	15	11	4	1	1	1	0	M5-A1S1	A3S1G2F	1 x Core	1 x Core + 2 x S	1 x Core	5.64498e-06
21501.9	1.2	0.01	21501.7	0.147	7	15	11	4	1	1	1	0	A3S3F	M5-A1G1	1 x Core + 1 x S	1 x Core	1 x Core	5.64498e-06
21501.9	1.2	0.01	21501.7	0.147	7	15	11	4	1	1	1	0	M5-A1S1	A2G2F	2 x Core	2 x Core + 3 x S	unmodified	5.64498e-06
21501.9	1.2	0.01	21501.7	0.147	7	15	11	4	1	1	1	0	M5	A3S1G2F	2 x Core	2 x Core + 3 x S	unmodified	5.64498e-06
21501.9	1.2	0.01	21501.7	0.147	7	15	11	4	1	1	1	0	M5-A1S1	A3S1G2F	2 x Core	unmodified	1 x Core + 2 x S	5.64498e-06
21501.9	1.2	0.01	21501.7	0.147	7	15	11	4	1	1	1	0	A2S1G1F	M5-A1G1	2 x Core	2 x Core + 3 x S	unmodified	5.64498e-06
21501.9	1.2	0.01	21501.7	0.147	7	15	11	4	1	1	1	0	M5	A3S2G1F	2 x Core	2 x Core + 2 x S	unmodified	5.64498e-06
21501.9	1.2	0.01	21501.7	0.147	7	15	11	4	1	1	1	0	M5-A1S1	A3S2G1F	2 x Core	unmodified	1 x Core + 1 x S	5.64498e-06
21501.9	1.2	0	21501.7	0.147	7	15	11	4	1	1	1	0	A2S2F	M5-A1G1	2 x Core	1 x Core + 2 x S	1 x Core	0
21501.9	1.2	0	21501.7	0.147	7	16	11	4	0	0	1	0	M6	A2G2	2 x Core + 1 x S	2 x Core + 1 x S	1 x Core + 2 x S	0
21501.9	1.2	0	21501.7	0.147	7	15	11	4	1	1	1	0	A3S2G1F+LacN1	M5-A1G1	unmodified	2 x Core + 2 x S	unmodified	0
21501.9	1.2	0	21501.7	0.147	7	15	11	4	1	1	1	0	M5-A1S1	A2S2F	2 x Core	2 x Core + 1 x S	unmodified	0
21501.9	1.2	0	21501.7	0.147	7	15	11	4	1	1	1	0	A3S3F	M5-A1G1	unmodified	2 x Core + 1 x S	1 x Core	0
21501.9	1.2	0	21501.7	0.147	7	15	11	4	1	1	1	0	A2S2F	M5-A1G1	2 x Core + 1 x S	2 x Core + 1 x S	unmodified	0
21501.9	1.2	0	21501.7	0.147	7	15	11	4	1	1	1	0	M5	A3S2G1F	2 x Core	1 x Core + 2 x S	1 x Core	0
21501.9	1.2	0	21501.7	0.147	7	15	11	4	1	1	1	0	A1S1F	M5-A1G1	2 x Core + 1 x S	2 x Core + 2 x S	1 x Core	0
21501.9	1.2	0	21501.7	0.147	7	15	11	4	1	1	1	0	A1S1F	M5-A1G1	2 x Core	2 x Core + 2 x S	1 x Core + 1 x S	0
21501.9	1.2	0	21501.7	0.147	7	15	11	4	1	1	1	0	A3S2G1F+LacN1	M5-A1G1	unmodified	1 x Core + 2 x S	1 x Core	0
21501.9	1.2	0	21501.7	0.147	7	15	11	4	1	1	1	0	M5	A3S2G1F	2 x Core + 1 x S	2 x Core + 1 x S	unmodified	0
21501.9	1.2	0	21501.7	0.147	7	15	11	4	1	1	1	0	A3S3F	M5-A1G1	2 x Core	unmodified	1 x Core + 1 x S	0
21501.9	1.2	0	21501.7	0.147	7	15	11	4	1	1	1	0	A3S3F+LacN1	M5-A1G1	unmodified	2 x Core + 1 x S	unmodified	0
21501.9	1.2	0	21501.7	0.147	7	15	11	4	1	1	1	0	A3S2G1F	M5-A1G1	1 x Core	1 x Core + 2 x S	1 x Core	0
21501.9	1.2	0	21501.7	0.147	7	15	11	4	1	1	1	0	A3S2G1F	M5-A1G1	2 x Core	unmodified	1 x Core + 2 x S	0
21501.9	1.2	0	21501.7	0.147	7	15	11	4	1	1	1	0	A1S1F	M5-A1G1	2 x Core + 1 x S	2 x Core + 1 x S	1 x Core + 1 x S	0
21501.9	1.2	0	21501.7	0.147	7	15	11	4	1	1	1	0	A1S1F	M5-A1G1	2 x Core	2 x Core + 3 x S	1 x Core	0
21501.9	1.2	0	21501.7	0.147	7	15	11	4	1	1	1	0	A1S1F	M5-A1G1	2 x Core	2 x Core + 1 x S	1 x Core + 2 x S	0
21501.9	1.2	0	21501.7	0.147	7	16	11	4	0	0	1	0	M6	A1S1	2 x Core	2 x Core + 1 x S	2 x Core + 2 x S	0
21506.8	2	22.89	21506.7	0.0969	5	11	10	7	1	0	0	0	unmodified	A3S1G2F	1 x Core + 1 x S	2 x Core + 2 x S	2 x Core + 3 x S	0.0215356
21506.8	2	19.04	21506.7	0.0969	5	11	10	7	1	0	0	0	unmodified	A3S2G1F	2 x Core + 2 x S	2 x Core + 2 x S	1 x Core + 1 x S	0.0179134
21506.8	2	17.33	21506.7	0.0969	5	11	10	7	1	0	0	0	unmodified	A3S1G2F	2 x Core + 2 x S	2 x Core + 2 x S	1 x Core + 2 x S	0.0163046
21506.8	2	13.19	21506.7	0.0969	5	11	10	7	1	0	0	0	unmodified	A2G2F	2 x Core + 2 x S	2 x Core + 2 x S	2 x Core + 3 x S	0.0124095
21506.8	2	9.96	21506.7	0.0969	5	11	10	7	1	0	0	0	unmodified	A2S1G1F	2 x Core + 2 x S	2 x Core + 2 x S	2 x Core + 2 x S	0.00937066
21506.8	2	7.32	21506.7	0.0969	5	11	10	7	1	0	0	0	unmodified	A2S1G1F	2 x Core + 1 x S	2 x Core + 2 x S	2 x Core + 3 x S	0.00688687
21506.8	2	2.01	21506.7	0.0969	5	11	10	7	1	0	0	0	A3S3F+LacN1	unmodified	1 x Core + 1 x S	2 x Core + 2 x S	1 x Core + 1 x S	0.00189107
21506.8	2	1.63	21506.7	0.0969	5	11	10	7	1	0	0	0	unmodified	A2S2F	2 x Core + 1 x S	2 x Core + 2 x S	2 x Core + 2 x S	0.00153355
21506.8	2	1.22	21506.7	0.1173	5	10	10	8	0	1	1	0	A2S1G0	unmodified	2 x Core + 2 x S	2 x Core + 2 x S	2 x Core + 3 x S	0.00114781
21506.8	2	0.92	21506.7	0.0969	5	11	10	7	1	0	0	0	unmodified	A2S2F	2 x Core	2 x Core + 2 x S	2 x Core + 3 x S	0.000865563
21506.8	2	0.82	21506.7	0.0969	5	11	10	7	1	0	0	0	unmodified	A3S2G1F	2 x Core + 1 x S	2 x Core + 2 x S	1 x Core + 2 x S	0.00077148
21506.8	2	0.77	21506.7	0.0969	5	11	10	7	1	0	0	0	A2S1G0	A2S2F	unmodified	1 x Core + 2 x S	1 x Core + 2 x S	0.000724439
21506.8	2	0.53	21506.7	0.0969	5	11	10	7	1	0	0	0	unmodified	A3S2G1F	2 x Core + 1 x S	2 x Core + 3 x S	1 x Core + 1 x S	0.00049864
21506.8	2	0.51	21506.7	0.0969	5	11	10	7	1	0	0	0	unmodified	A3S2G1F	2 x Core + 2 x S	2 x Core + 3 x S	1 x Core	0.000479823
21506.8	2	0.38	21506.7	0.0969	5	11	10	7	1	0	0	0	unmodified	A3S1G2F	2 x Core + 1 x S	2 x Core + 3 x S	1 x Core + 2 x S	0.000357515
21506.8	2	0.24	21506.7	0.0969	5	11	10	7	1	0	0	0	unmodified	A2S2F	2 x Core + 1 x S	2 x Core + 1 x S	2 x Core + 3 x S	0.000225799
21506.8	2	0.23	21506.7	0.0969	5	11	10	7	1	0	0	0	unmodified	A2G2F	2 x Core + 1 x S	2 x Core + 3 x S	2 x Core + 3 x S	0.000216391
21506.8	2	0.14	21506.7	0.0969	5	11	10	7	1	0	0	0	A3S3F	unmodified	2 x Core + 1 x S	2 x Core + 2 x S	1 x Core + 1 x S	0.000131716
21506.8	2	0.14	21506.7	0.0969	5	11	10	7	1	0	0	0	unmodified	A2S1G1F	2 x Core	2 x Core + 3 x S	2 x Core + 3 x S	0.000131716
21506.8	2	0.14	21506.7	0.0969	5	11	10	7	1	0	0	0	A3S2G1F+LacN1	unmodified	1 x Core + 1 x S	2 x Core + 2 x S	1 x Core + 2 x S	0.000131716
21506.8	2	0.12	21506.7	0.0969	5	11	10	7	1	0	0	0	A3S3F	unmodified	2 x Core + 2 x S	2 x Core + 2 x S	1 x Core	0.0001129
21506.8	2	0.09	21506.7	0.1173	5	10	10	8	0	1	1	0	A2G1	unmodified	2 x Core + 2 x S	2 x Core + 3 x S	2 x Core + 3 x S	8.46747e-05
21506.8	2	0.06	21506.7	0.0969	5	11	10	7	1	0	0	0	A3S2G1F+LacN1	unmodified	1 x Core + 1 x S	2 x Core + 3 x S	1 x Core + 1 x S	5.64498e-05
21506.8	2	0.06	21506.7	0.0969	5	11	10	7	1	0	0	0	A3S3F+LacN1	unmodified	2 x Core + 2 x S	2 x Core + 2 x S	unmodified	5.64498e-05
21506.8	2	0.05	21506.7	0.0969	5	11	10	7	1	0	0	0	A3S3F+LacN1	unmodified	1 x Core + 1 x S	2 x Core + 3 x S	1 x Core	4.70415e-05
21506.8	2	0.04	21506.7	0.1173	5	9	10	8	1	2	1	0	A2G0F	unmodified	2 x Core + 2 x S	2 x Core + 3 x S	2 x Core + 3 x S	3.76332e-05
21506.8	2	0.04	21506.7	0.0969	5	11	10	7	1	0	0	0	A3S3F+LacN1	unmodified	1 x Core + 1 x S	2 x Core + 1 x S	1 x Core + 2 x S	3.76332e-05
21506.8	2	0.03	21506.7	0.0969	5	11	10	7	1	0	0	0	A3S3F+LacN1	unmodified	2 x Core + 2 x S	1 x Core + 2 x S	1 x Core	2.82249e-05
21506.8	2	0.03	21506.7	0.0969	5	11	10	7	1	0	0	0	unmodified	A3S1G2F	1 x Core	2 x Core + 3 x S	2 x Core + 3 x S	2.82249e-05
21506.8	2	0.02	21506.7	0.1173	5	10	10	8	0	1	1	0	A2S1G0	unmodified	2 x Core + 1 x S	2 x Core + 3 x S	2 x Core + 3 x S	1.88166e-05
21506.8	2	0.02	21506.7	0.0969	5	11	10	7	1	0	0	0	unmodified	A3S2G1F	2 x Core	2 x Core + 3 x S	1 x Core + 2 x S	1.88166e-05
21506.8	2	0.01	21506.7	0.0969	5	11	10	7	1	0	0	0	A3S2G1F+LacN1	unmodified	unmodified	2 x Core + 2 x S	2 x Core + 3 x S	9.4083e-06
21506.8	2	0	21506.7	0.0969	5	11	10	7	1	0	0	0	A3S3F	unmodified	2 x Core	2 x Core + 2 x S	1 x Core + 2 x S	0
21506.8	2	0	21506.7	0.0969	5	11	10	7	1	0	0	0	A3S3F+LacN1	unmodified	unmodified	2 x Core + 1 x S	2 x Core + 3 x S	0
21506.8	2	0	21506.7	0.0969	5	11	10	7	1	0	0	0	A3S3F	unmodified	2 x Core	2 x Core + 3 x S	1 x Core + 1 x S	0
21506.8	2	0	21506.7	0.0969	5	11	10	7	1	0	0	0	A3S3F	unmodified	2 x Core + 1 x S	2 x Core + 3 x S	1 x Core	0
21506.8	2	0	21506.7	0.0969	5	11	10	7	1	0	0	0	A3S3F	unmodified	2 x Core + 1 x S	2 x Core + 1 x S	1 x Core + 2 x S	0
21506.8	2	0	21506.7	0.0969	5	11	10	7	1	0	0	0	A3S2G1F+LacN1	unmodified	2 x Core + 1 x S	1 x Core + 2 x S	1 x Core + 2 x S	0
21506.8	2	0	21506.7	0.0969	5	11	10	7	1	0	0	0	A3S3F+LacN1	unmodified	2 x Core	1 x Core + 2 x S	1 x Core + 2 x S	0
21506.8	2	0	21506.7	0.0969	5	11	10	7	1	0	0	0	A3S2G1F+LacN1	unmodified	1 x Core	2 x Core + 3 x S	1 x Core + 2 x S	0
21506.8	2	0	21506.7	0.155	7	16	8	6	0	2	1	0	M7	M5-A1G1	1 x Core + 2 x S	1 x Core + 2 x S	1 x Core + 2 x S	0
21517.8	7.8	37.47	21517.7	0.0518	2	15	11	4	1	2	1	0	A2G2F	M5-A1G1	1 x Core + 1 x S	2 x Core + 2 x S	1 x Core + 1 x S	0.137486
21517.8	7.8	7.78	21517.7	0.0518	2	15	11	4	1	2	1	0	M5-A1S1	A2G2F	1 x Core + 1 x S	2 x Core + 2 x S	1 x Core	0.0285467
21517.8	7.8	7.21	21517.7	0.0518	2	15	11	4	1	2	1	0	M5	A3S1G2F	1 x Core + 1 x S	2 x Core + 2 x S	1 x Core	0.0264552
21517.8	7.8	7.07	21517.7	0.0518	2	15	11	4	1	2	1	0	A2S1G1F	M5-A1G1	1 x Core + 1 x S	2 x Core + 2 x S	1 x Core	0.0259415
21517.8	7.8	6.1	21517.7	0.0518	2	15	11	4	1	2	1	0	M5	A2G2F	2 x Core + 1 x S	2 x Core + 2 x S	1 x Core + 1 x S	0.0223823
21517.8	7.8	5.19	21517.7	0.0518	2	15	11	4	1	2	1	0	M5	A2G2F	2 x Core + 2 x S	2 x Core + 2 x S	1 x Core	0.0190433
21517.8	7.8	3.28	21517.7	0.0518	2	15	11	4	1	2	1	0	M5	A2S1G1F	2 x Core + 1 x S	2 x Core + 2 x S	1 x Core	0.0120351
21517.8	7.8	2.91	21517.7	0.0518	2	15	11	4	1	2	1	0	M5	A2S1G1F	2 x Core	2 x Core + 2 x S	1 x Core + 1 x S	0.0106775
21517.8	7.8	2.46	21517.7	0.0518	2	15	11	4	1	2	1	0	M5-A1S1	A2G2F	1 x Core + 1 x S	2 x Core + 1 x S	1 x Core + 1 x S	0.00902632
21517.8	7.8	2.28	21517.7	0.0518	2	15	11	4	1	2	1	0	M5	A3S1G2F	1 x Core + 1 x S	2 x Core + 1 x S	1 x Core + 1 x S	0.00836586
21517.8	7.8	2.23	21517.7	0.0518	2	15	11	4	1	2	1	0	A2S1G1F	M5-A1G1	1 x Core + 1 x S	2 x Core + 1 x S	1 x Core + 1 x S	0.0081824
21517.8	7.8	1.8	21517.7	0.0518	2	15	11	4	1	2	1	0	M5-A1S1	A2S1G1F	1 x Core + 1 x S	2 x Core + 1 x S	1 x Core	0.00660462
21517.8	7.8	1.59	21517.7	0.0518	2	15	11	4	1	2	1	0	M5-A1S1	A3S1G2F	1 x Core + 1 x S	1 x Core	1 x Core + 1 x S	0.00583408
21517.8	7.8	1.08	21517.7	0.0518	2	15	11	4	1	2	1	0	A2G2F	M5-A1G1	2 x Core + 2 x S	2 x Core + 2 x S	unmodified	0.00396277
21517.8	7.8	0.92	21517.7	0.0518	2	15	11	4	1	2	1	0	M5-A1S1	A3S1G2F	unmodified	2 x Core + 2 x S	1 x Core	0.0033757
21517.8	7.8	0.92	21517.7	0.0518	2	15	11	4	1	2	1	0	A2G2F	M5-A1G1	1 x Core + 1 x S	2 x Core + 3 x S	1 x Core	0.0033757
21517.8	7.8	0.77	21517.7	0.0518	2	15	11	4	1	2	1	0	M5	A2S1G1F	2 x Core + 1 x S	2 x Core + 1 x S	1 x Core + 1 x S	0.00282531
21517.8	7.8	0.76	21517.7	0.0518	2	15	11	4	1	2	1	0	A2G2F	M5-A1G1	1 x Core + 1 x S	2 x Core + 1 x S	1 x Core + 2 x S	0.00278862
21517.8	7.8	0.74	21517.7	0.0518	2	15	11	4	1	2	1	0	M5-A1S1	A2S1G1F	2 x Core + 2 x S	1 x Core	1 x Core	0.00271523
21517.8	7.8	0.69	21517.7	0.0518	2	15	11	4	1	2	1	0	A3S1G2F	M5-A1G1	unmodified	2 x Core + 2 x S	1 x Core + 1 x S	0.00253177
21517.8	7.8	0.59	21517.7	0.0518	2	15	11	4	1	2	1	0	A2G2F	M5-A1G1	2 x Core + 2 x S	1 x Core + 2 x S	1 x Core	0.00216485
21517.8	7.8	0.49	21517.7	0.0518	2	16	11	4	0	1	1	0	M6	A2G2	2 x Core + 1 x S	2 x Core + 2 x S	1 x Core + 1 x S	0.00179793
21517.8	7.8	0.46	21517.7	0.0518	2	15	11	4	1	2	1	0	A3S1G2F	M5-A1G1	1 x Core + 1 x S	1 x Core + 1 x S	1 x Core + 1 x S	0.00168785
21517.8	7.8	0.42	21517.7	0.0518	2	15	11	4	1	2	1	0	M5	A2S2F	2 x Core	2 x Core + 2 x S	1 x Core	0.00154108
21517.8	7.8	0.42	21517.7	0.0518	2	15	11	4	1	2	1	0	M5-A1S1	A3S1G2F	unmodified	2 x Core + 1 x S	1 x Core + 1 x S	0.00154108
21517.8	7.8	0.42	21517.7	0.0518	2	16	11	4	0	1	1	0	M6	A2G2	2 x Core + 2 x S	2 x Core + 2 x S	1 x Core	0.00154108
21517.8	7.8	0.39	21517.7	0.0518	2	15	11	4	1	2	1	0	M5-A1S1	A2S1G1F	2 x Core	1 x Core + 1 x S	1 x Core + 1 x S	0.001431
21517.8	7.8	0.22	21517.7	0.0518	2	15	11	4	1	2	1	0	A2S2F	M5-A1G1	1 x Core + 1 x S	2 x Core + 1 x S	1 x Core	0.000807232
21517.8	7.8	0.21	21517.7	0.0518	2	15	11	4	1	2	1	0	M5	A2G2F	2 x Core	2 x Core + 2 x S	1 x Core + 2 x S	0.000770539
21517.8	7.8	0.19	21517.7	0.0518	2	15	11	4	1	2	1	0	M5-A1S1	A2G2F	2 x Core + 1 x S	2 x Core + 2 x S	unmodified	0.000697155
21517.8	7.8	0.17	21517.7	0.0518	2	15	11	4	1	2	1	0	M5	A3S1G2F	2 x Core + 1 x S	2 x Core + 2 x S	unmodified	0.00062377
21517.8	7.8	0.17	21517.7	0.0518	2	15	11	4	1	2	1	0	A2S1G1F	M5-A1G1	2 x Core + 1 x S	2 x Core + 2 x S	unmodified	0.00062377
21517.8	7.8	0.16	21517.7	0.0518	2	15	11	4	1	2	1	0	A3S2G1F	M5-A1G1	1 x Core + 1 x S	1 x Core	1 x Core + 1 x S	0.000587078
21517.8	7.8	0.14	21517.7	0.0518	2	15	11	4	1	2	1	0	M5	A2S2F	2 x Core	2 x Core + 1 x S	1 x Core + 1 x S	0.000513693
21517.8	7.8	0.13	21517.7	0.0518	2	15	11	4	1	2	1	0	M5	A2G2F	2 x Core	2 x Core + 3 x S	1 x Core + 1 x S	0.000477001
21517.8	7.8	0.12	21517.7	0.0518	2	15	11	4	1	2	1	0	M5-A1S1	A2S2F	2 x Core	1 x Core	1 x Core + 1 x S	0.000440308
21517.8	7.8	0.12	21517.7	0.0518	2	15	11	4	1	2	1	0	M5	A3S2G1F	1 x Core + 1 x S	2 x Core + 1 x S	1 x Core	0.000440308
21517.8	7.8	0.11	21517.7	0.0518	2	15	11	4	1	2	1	0	M5	A2G2F	2 x Core + 1 x S	2 x Core + 3 x S	1 x Core	0.000403616
21517.8	7.8	0.11	21517.7	0.0518	2	15	11	4	1	2	1	0	M5	A2S2F	2 x Core + 1 x S	2 x Core + 1 x S	1 x Core	0.000403616
21517.8	7.8	0.09	21517.7	0.0518	2	15	11	4	1	2	1	0	A3S2G1F	M5-A1G1	unmodified	2 x Core + 2 x S	1 x Core	0.000330231
21517.8	7.8	0.09	21517.7	0.0518	2	15	11	4	1	2	1	0	A2S2F	M5-A1G1	2 x Core + 2 x S	1 x Core	1 x Core	0.000330231
21517.8	7.8	0.09	21517.7	0.0518	2	15	11	4	1	2	1	0	M5-A1S1	A2S1G1F	2 x Core	2 x Core + 2 x S	unmodified	0.000330231
21517.8	7.8	0.07	21517.7	0.0518	2	15	11	4	1	2	1	0	M5	A2S1G1F	2 x Core	2 x Core + 3 x S	1 x Core	0.000256846
21517.8	7.8	0.07	21517.7	0.0518	2	15	11	4	1	2	1	0	M5-A1S1	A2G2F	2 x Core + 1 x S	1 x Core + 2 x S	1 x Core	0.000256846
21517.8	7.8	0.07	21517.7	0.0518	2	15	11	4	1	2	1	0	M5-A1S1	A2S2F	2 x Core + 1 x S	1 x Core	1 x Core	0.000256846
21517.8	7.8	0.07	21517.7	0.0518	2	15	11	4	1	2	1	0	M5-A1S1	A2G2F	2 x Core	1 x Core + 2 x S	1 x Core + 1 x S	0.000256846
21517.8	7.8	0.07	21517.7	0.0518	2	15	11	4	1	2	1	0	A2G2F	M5-A1G1	unmodified	2 x Core + 1 x S	2 x Core + 3 x S	0.000256846
21517.8	7.8	0.06	21517.7	0.0518	2	15	11	4	1	2	1	0	M5	A3S1G2F	2 x Core + 1 x S	1 x Core + 2 x S	1 x Core	0.000220154
21517.8	7.8	0.06	21517.7	0.0518	2	15	11	4	1	2	1	0	A2S1G1F	M5-A1G1	2 x Core + 1 x S	1 x Core + 2 x S	1 x Core	0.000220154
21517.8	7.8	0.06	21517.7	0.0518	2	15	11	4	1	2	1	0	M5	A3S1G2F	2 x Core	1 x Core + 2 x S	1 x Core + 1 x S	0.000220154
21517.8	7.8	0.06	21517.7	0.0518	2	15	11	4	1	2	1	0	A2S1G1F	M5-A1G1	2 x Core	1 x Core + 2 x S	1 x Core + 1 x S	0.000220154
21517.8	7.8	0.05	21517.7	0.0518	2	15	11	4	1	2	1	0	M5	A2G2F	2 x Core + 1 x S	2 x Core + 1 x S	1 x Core + 2 x S	0.000183462
21517.8	7.8	0.05	21517.7	0.0518	2	15	11	4	1	2	1	0	A3S1G2F	M5-A1G1	1 x Core + 1 x S	1 x Core + 2 x S	1 x Core	0.000183462
21517.8	7.8	0.05	21517.7	0.0518	2	15	11	4	1	2	1	0	M5	A3S2G1F	2 x Core + 2 x S	1 x Core	1 x Core	0.000183462
21517.8	7.8	0.05	21517.7	0.0518	2	15	11	4	1	2	1	0	A2S2F	M5-A1G1	2 x Core	1 x Core + 1 x S	1 x Core + 1 x S	0.000183462
21517.8	7.8	0.04	21517.7	0.0518	2	15	11	4	1	2	1	0	A3S3F+LacN1	M5-A1G1	1 x Core + 1 x S	unmodified	1 x Core	0.000146769
21517.8	7.8	0.04	21517.7	0.0518	2	15	11	4	1	2	1	0	A3S2G1F+LacN1	M5-A1G1	1 x Core + 1 x S	unmodified	1 x Core + 1 x S	0.000146769
21517.8	7.8	0.04	21517.7	0.0518	2	15	11	4	1	2	1	0	A3S2G1F	M5-A1G1	unmodified	2 x Core + 1 x S	1 x Core + 1 x S	0.000146769
21517.8	7.8	0.04	21517.8	0.0314	1	17	11	3	1	0	0	0	M7	A2G2F	2 x Core + 1 x S	2 x Core + 2 x S	1 x Core	0.000146769
21517.8	7.8	0.04	21517.7	0.0518	2	15	11	4	1	2	1	0	M5-A1S1	A2S1G1F	2 x Core	1 x Core + 2 x S	1 x Core	0.000146769
21517.8	7.8	0.04	21517.7	0.0518	2	15	11	4	1	2	1	0	M5-A1S1	A3S2G1F	1 x Core + 1 x S	1 x Core	1 x Core	0.000146769
21517.8	7.8	0.04	21517.7	0.0518	2	15	11	4	1	2	1	0	M5	A2S1G1F	2 x Core	2 x Core + 1 x S	1 x Core + 2 x S	0.000146769
21517.8	7.8	0.04	21517.8	0.0314	1	17	11	3	1	0	0	0	M7	A2G2F	2 x Core	2 x Core + 2 x S	1 x Core + 1 x S	0.000146769
21517.8	7.8	0.03	21517.7	0.0518	2	15	11	4	1	2	1	0	M5	A3S2G1F	2 x Core	1 x Core + 1 x S	1 x Core + 1 x S	0.000110077
21517.8	7.8	0.02	21517.7	0.0518	2	15	11	4	1	2	1	0	M5-A1S1	A2S1G1F	2 x Core + 1 x S	2 x Core + 1 x S	unmodified	7.33847e-05
21517.8	7.8	0.02	21517.8	0.0314	1	17	11	3	1	0	0	0	M7	A3S1G2F	1 x Core + 1 x S	2 x Core + 1 x S	1 x Core	7.33847e-05
21517.8	7.8	0.02	21517.8	0.0314	1	17	11	3	1	0	0	0	M7	A2S1G1F	2 x Core	2 x Core + 2 x S	1 x Core	7.33847e-05
21517.8	7.8	0.02	21517.7	0.0518	2	16	11	4	0	1	1	0	M6	A2G2	2 x Core	2 x Core + 2 x S	1 x Core + 2 x S	7.33847e-05
21517.8	7.8	0.01	21517.7	0.0518	2	15	11	4	1	2	1	0	M5-A1S1	A2G2F	1 x Core	2 x Core + 3 x S	1 x Core	3.66924e-05
21517.8	7.8	0.01	21517.7	0.0518	2	15	11	4	1	2	1	0	M5-A1S1	A3S2G1F	unmodified	2 x Core + 1 x S	1 x Core	3.66924e-05
21517.8	7.8	0.01	21517.7	0.0518	2	15	11	4	1	2	1	0	M5	A3S1G2F	1 x Core	2 x Core + 3 x S	1 x Core	3.66924e-05
21517.8	7.8	0.01	21517.7	0.0518	2	15	11	4	1	2	1	0	A2S1G1F	M5-A1G1	1 x Core	2 x Core + 3 x S	1 x Core	3.66924e-05
21517.8	7.8	0.01	21517.7	0.0518	2	15	11	4	1	2	1	0	A3S1G2F	M5-A1G1	unmodified	2 x Core + 3 x S	1 x Core	3.66924e-05
21517.8	7.8	0.01	21517.7	0.0518	2	15	11	4	1	2	1	0	A2S2F	M5-A1G1	2 x Core	2 x Core + 2 x S	unmodified	3.66924e-05
21517.8	7.8	0.01	21517.7	0.0518	2	16	11	4	0	1	1	0	M6	A2G2	2 x Core	2 x Core + 3 x S	1 x Core + 1 x S	3.66924e-05
21517.8	7.8	0.01	21517.8	0.0314	1	17	11	3	1	0	0	0	M7	A2G2F	2 x Core + 1 x S	2 x Core + 1 x S	1 x Core + 1 x S	3.66924e-05
21517.8	7.8	0.01	21517.7	0.0518	2	15	11	4	1	2	1	0	A3S1G2F	M5-A1G1	unmodified	2 x Core + 1 x S	1 x Core + 2 x S	3.66924e-05
21517.8	7.8	0.01	21517.7	0.0518	2	16	11	4	0	1	1	0	M6	A2G2	2 x Core + 1 x S	2 x Core + 3 x S	1 x Core	3.66924e-05
21517.8	7.8	0.01	21517.7	0.0518	2	15	11	4	1	2	1	0	A2G2F	M5-A1G1	2 x Core	1 x Core + 2 x S	1 x Core + 2 x S	3.66924e-05
21517.8	7.8	0.01	21517.7	0.0518	2	15	11	4	1	2	1	0	M5-A1S1	A3S1G2F	1 x Core	1 x Core + 2 x S	1 x Core	3.66924e-05
21517.8	7.8	0.01	21517.8	0.0314	1	17	11	3	1	0	0	0	M7	A3S1G2F	2 x Core + 2 x S	1 x Core	1 x Core	3.66924e-05
21517.8	7.8	0.01	21517.7	0.0518	2	15	11	4	1	2	1	0	A3S3F	M5-A1G1	1 x Core + 1 x S	1 x Core	1 x Core	3.66924e-05
21517.8	7.8	0.01	21517.7	0.0518	2	15	11	4	1	2	1	0	M5-A1S1	A2G2F	2 x Core	2 x Core + 3 x S	unmodified	3.66924e-05
21517.8	7.8	0.01	21517.8	0.0314	1	17	11	3	1	0	0	0	M7	A2S1G1F	2 x Core	2 x Core + 1 x S	1 x Core + 1 x S	3.66924e-05
21517.8	7.8	0.01	21517.7	0.0518	2	15	11	4	1	2	1	0	M5	A3S1G2F	2 x Core	2 x Core + 3 x S	unmodified	3.66924e-05
21517.8	7.8	0.01	21517.7	0.0518	2	15	11	4	1	2	1	0	M5-A1S1	A3S1G2F	2 x Core	unmodified	1 x Core + 2 x S	3.66924e-05
21517.8	7.8	0.01	21517.7	0.0518	2	15	11	4	1	2	1	0	A2S1G1F	M5-A1G1	2 x Core	2 x Core + 3 x S	unmodified	3.66924e-05
21517.8	7.8	0.01	21517.7	0.0518	2	15	11	4	1	2	1	0	M5	A3S2G1F	2 x Core	2 x Core + 2 x S	unmodified	3.66924e-05
21517.8	7.8	0.01	21517.7	0.0518	2	15	11	4	1	2	1	0	M5-A1S1	A3S2G1F	2 x Core	unmodified	1 x Core + 1 x S	3.66924e-05
21517.8	7.8	0.01	21517.8	0.0314	1	17	11	3	1	0	0	0	M7	A2S1G1F	2 x Core + 1 x S	2 x Core + 1 x S	1 x Core	3.66924e-05
21517.8	7.8	0	21517.7	0.0518	2	15	11	4	1	2	1	0	A2S2F	M5-A1G1	2 x Core	1 x Core + 2 x S	1 x Core	0
21517.8	7.8	0	21517.8	0.0314	1	17	11	3	1	0	0	0	M7	A3S1G2F	2 x Core	1 x Core + 1 x S	1 x Core + 1 x S	0
21517.8	7.8	0	21517.7	0.0518	2	16	11	4	0	1	1	0	M6	A2G2	2 x Core + 1 x S	2 x Core + 1 x S	1 x Core + 2 x S	0
21517.8	7.8	0	21517.7	0.0518	2	15	11	4	1	2	1	0	A3S2G1F+LacN1	M5-A1G1	unmodified	2 x Core + 2 x S	unmodified	0
21517.8	7.8	0	21517.7	0.0518	2	15	11	4	1	2	1	0	M5-A1S1	A2S2F	2 x Core	2 x Core + 1 x S	unmodified	0
21517.8	7.8	0	21517.7	0.0518	2	15	11	4	1	2	1	0	A3S3F	M5-A1G1	unmodified	2 x Core + 1 x S	1 x Core	0
[truncated: 14,894 more rows]

## Sheet: annotation beta desialylated
Exp. Mass [Da]	Relative Abundance [%]	Hit Score	Theo. Mass [Da]	Error [Da]	Error [ppm]	Hex	Hexc	Fuc	hCG alpha	hCG beta	Fractiol Abundance [%]
32557.8	100	88.03	32558.9	-1.014	-31	20	17	1	A2G2/A2G2	unmodified/A2G2F/2 x Core/2 x Core/1 x Core	14.4812
32557.8	100	5.87	32558.9	-1.014	-31	20	17	1	A2G2/A2G2	unmodified/A3G3F/1 x Core/2 x Core/1 x Core	0.965635
32557.8	100	3.06	32558.9	-1.014	-31	20	17	1	A2G2/A3G3	unmodified/A2G2F/1 x Core/2 x Core/1 x Core	0.50338
32557.8	100	1	32558.9	-1.014	-31	20	17	1	A1G1/A2G2	unmodified/A2G2F/2 x Core/2 x Core/2 x Core	0.164503
32557.8	100	0.83	32558.9	-1.014	-31	20	17	1	A1G1/A3G3	unmodified/A2G2F/2 x Core/2 x Core/1 x Core	0.136538
32557.8	100	0.5	32558.9	-1.014	-31	20	17	1	unmodified/A2G2	A2G2/A2G2F/2 x Core/2 x Core/1 x Core	0.0822517
32557.8	100	0.39	32558.9	-1.014	-31	20	17	1	A1G1/A2G2	unmodified/A3G3F/2 x Core/2 x Core/1 x Core	0.0641563
32557.8	100	0.12	32558.9	-1.014	-31	20	17	1	A2G2/A3G3	unmodified/A2G2F/unmodified/2 x Core/2 x Core	0.0197404
32557.8	100	0.06	32558.9	-1.014	-31	20	17	1	A1G1/A3G3	unmodified/A3G3F/1 x Core/2 x Core/1 x Core	0.0098702
32557.8	100	0.06	32558.9	-1.014	-31	20	17	1	A1G1/A2G2	A2G1/A2G2F/unmodified/1 x Core/1 x Core	0.0098702
32557.8	100	0.05	32558.9	-1.014	-31	20	17	1	unmodified/A2G2	A3G3/A2G2F/1 x Core/2 x Core/1 x Core	0.00822517
32557.8	100	0.03	32558.9	-1.014	-31	20	17	1	unmodified/A2G2	A2G2/A3G3F/1 x Core/2 x Core/1 x Core	0.0049351
32557.8	100	0.01	32558.9	-1.014	-31	20	17	1	A1G1/A2G2	A3G3F+LacN1/unmodified/1 x Core/2 x Core/1 x Core	0.00164503
34181.2	98.5	80.08	34182.3	-1.155	-34	25	21	1	A2G2/A2G2	A2G2/A2G2F/2 x Core/2 x Core/1 x Core	12.9758
34181.2	98.5	7.85	34182.3	-1.155	-34	25	21	1	A2G2/A2G2	A3G3/A2G2F/1 x Core/2 x Core/1 x Core	1.27198
34181.2	98.5	5.17	34182.3	-1.155	-34	25	21	1	A2G2/A2G2	A2G2/A3G3F/1 x Core/2 x Core/1 x Core	0.837725
34181.2	98.5	4.6	34182.3	-1.155	-34	25	21	1	A2G2/A3G3	A2G2/A2G2F/1 x Core/2 x Core/1 x Core	0.745365
34181.2	98.5	0.76	34182.3	-1.155	-34	25	21	1	A1G1/A3G3	A2G2/A2G2F/2 x Core/2 x Core/1 x Core	0.123147
34181.2	98.5	0.51	34182.3	-1.155	-34	25	21	1	A1G1/A2G2	A2G2/A2G2F/2 x Core/2 x Core/2 x Core	0.0826383
34181.2	98.5	0.29	34182.3	-1.155	-34	25	21	1	A1G1/A2G2	A3G3/A2G2F/2 x Core/2 x Core/1 x Core	0.0469904
34181.2	98.5	0.2	34182.3	-1.155	-34	25	21	1	A2G2/A3G3	A2G2/A2G2F/unmodified/2 x Core/2 x Core	0.0324072
34181.2	98.5	0.19	34182.3	-1.155	-34	25	21	1	A1G1/A2G2	A2G2/A3G3F/2 x Core/2 x Core/1 x Core	0.0307868
34181.2	98.5	0.1	34182.3	-1.155	-34	25	21	1	A2G2/A3G3	A1G1/A2G2F/2 x Core/2 x Core/1 x Core	0.0162036
34181.2	98.5	0.07	34182.3	-1.155	-34	25	21	1	A1G1/A3G3	A3G3/A2G2F/1 x Core/2 x Core/1 x Core	0.0113425
34181.2	98.5	0.07	34182.3	-1.155	-34	25	21	1	A1G1/A2G2	A3G3+LacN1/A2G2F/1 x Core/2 x Core/1 x Core	0.0113425
34181.2	98.5	0.05	34182.3	-1.155	-34	25	21	1	A1G1/A3G3	A2G2/A3G3F/1 x Core/2 x Core/1 x Core	0.00810179
34181.2	98.5	0.02	34182.3	-1.155	-34	25	21	1	A1G1/A2G2	A3G3/A3G3F/1 x Core/2 x Core/1 x Core	0.00324072
34181.2	98.5	0.02	34182.3	-1.155	-34	25	21	1	M5-A1G1/A2G1	A2G1/A2G2F/2 x Core/2 x Core/2 x Core	0.00324072
34181.2	98.5	0.01	34182.3	-1.155	-34	25	21	1	A3G3/A3G3	A2G2/A2G2F/unmodified/2 x Core/1 x Core	0.00162036
34181.2	98.5	0.01	34182.3	-1.155	-34	25	21	1	A3G3/A3G3	A2G2/A2G2F/1 x Core/1 x Core/1 x Core	0.00162036
34181.2	98.5	0	34182.3	-1.155	-34	25	21	1	A2G2/A3G3+LacN1	A2G2/A2G2F/unmodified/2 x Core/1 x Core	0
34181.2	98.5	0	34182.3	-1.155	-34	25	21	1	A2G2/A3G3+LacN1	A2G2/A2G2F/1 x Core/1 x Core/1 x Core	0
34181.2	98.5	0	34180.3	0.916	27	30	17	1	M6/M5-A1G1	M7/A2G2F/2 x Core/2 x Core/2 x Core	0
32923.1	85.5	46.88	32924.2	-1.129	-34	21	18	1	A2G2/A2G2	unmodified/A2G2F/2 x Core/2 x Core/2 x Core	6.59369
32923.1	85.5	28.13	32924.2	-1.129	-34	21	18	1	A2G2/A3G3	unmodified/A2G2F/2 x Core/2 x Core/1 x Core	3.9565
32923.1	85.5	18.23	32924.2	-1.129	-34	21	18	1	A2G2/A2G2	unmodified/A3G3F/2 x Core/2 x Core/1 x Core	2.56406
32923.1	85.5	2.58	32924.2	-1.129	-34	21	18	1	A2G2/A2G2	A2G1/A2G2F/unmodified/1 x Core/1 x Core	0.362878
32923.1	85.5	1.88	32924.2	-1.129	-34	21	18	1	A2G2/A3G3	unmodified/A3G3F/1 x Core/2 x Core/1 x Core	0.264423
32923.1	85.5	0.6	32924.2	-1.129	-34	21	18	1	A2G2/A2G2	A3G3F+LacN1/unmodified/1 x Core/2 x Core/1 x Core	0.0843902
32923.1	85.5	0.44	32924.2	-1.129	-34	21	18	1	A1G1/A3G3	unmodified/A2G2F/2 x Core/2 x Core/2 x Core	0.0618862
32923.1	85.5	0.25	32924.2	-1.129	-34	21	18	1	A3G3/A3G3	unmodified/A2G2F/1 x Core/2 x Core/1 x Core	0.0351626
32923.1	85.5	0.17	32924.2	-1.129	-34	21	18	1	A1G1/A3G3	unmodified/A3G3F/2 x Core/2 x Core/1 x Core	0.0239106
32923.1	85.5	0.15	32924.2	-1.129	-34	21	18	1	unmodified/A2G2	A2G2/A2G2F/2 x Core/2 x Core/2 x Core	0.0210976
32923.1	85.5	0.13	32924.2	-1.129	-34	21	18	1	A1G1/A2G2	A2G1/A2G2F/unmodified/2 x Core/1 x Core	0.0182845
32923.1	85.5	0.13	32924.2	-1.129	-34	21	18	1	A1G1/A2G2	A2G1/A2G2F/1 x Core/1 x Core/1 x Core	0.0182845
32923.1	85.5	0.11	32924.2	-1.129	-34	21	18	1	A2G2/A3G3+LacN1	unmodified/A2G2F/1 x Core/2 x Core/1 x Core	0.0154715
32923.1	85.5	0.09	32924.2	-1.129	-34	21	18	1	unmodified/A2G2	A3G3/A2G2F/2 x Core/2 x Core/1 x Core	0.0126585
32923.1	85.5	0.06	32924.2	-1.129	-34	21	18	1	unmodified/A2G2	A2G2/A3G3F/2 x Core/2 x Core/1 x Core	0.00843902
32923.1	85.5	0.04	32924.2	-1.129	-34	21	18	1	A1G1/A2G2	unmodified/A3G3F/2 x Core/2 x Core/2 x Core	0.00562602
32923.1	85.5	0.03	32924.2	-1.129	-34	21	18	1	A2G2F/A2G1	A2G2/A1G1/unmodified/2 x Core/1 x Core	0.00421951
32923.1	85.5	0.03	32924.2	-1.129	-34	21	18	1	A2G2F/A2G1	A2G2/A1G1/1 x Core/1 x Core/1 x Core	0.00421951
32923.1	85.5	0.02	32924.2	-1.129	-34	21	18	1	A1G1/A3G3	A2G1/A2G2F/unmodified/1 x Core/1 x Core	0.00281301
32923.1	85.5	0.02	32924.2	-1.129	-34	21	18	1	unmodified/A2G2	A3G3+LacN1/A2G2F/1 x Core/2 x Core/1 x Core	0.00281301
32923.1	85.5	0.01	32924.2	-1.129	-34	21	18	1	A2G2F/A2G1	A2G2/A2G2/unmodified/1 x Core/1 x Core	0.0014065
32923.1	85.5	0.01	32924.2	-1.129	-34	21	18	1	A3G3/A3G3	unmodified/A2G2F/unmodified/2 x Core/2 x Core	0.0014065
32923.1	85.5	0.01	32924.2	-1.129	-34	21	18	1	A1G1/A3G3	A3G3F+LacN1/unmodified/1 x Core/2 x Core/1 x Core	0.0014065
32923.1	85.5	0.01	32924.2	-1.129	-34	21	18	1	unmodified/A2G2	A3G3/A3G3F/1 x Core/2 x Core/1 x Core	0.0014065
32923.1	85.5	0	32924.2	-1.129	-34	21	18	1	A2G2/A3G3+LacN1	unmodified/A2G2F/unmodified/2 x Core/2 x Core	0
34546.5	77.7	31.16	34547.7	-1.18	-34	26	22	1	A2G2/A3G3	A2G2/A2G2F/2 x Core/2 x Core/1 x Core	3.98284
34546.5	77.7	29.21	34547.7	-1.18	-34	26	22	1	A2G2/A2G2	A2G2/A2G2F/2 x Core/2 x Core/2 x Core	3.7336
34546.5	77.7	16.74	34547.7	-1.18	-34	26	22	1	A2G2/A2G2	A3G3/A2G2F/2 x Core/2 x Core/1 x Core	2.13969
34546.5	77.7	11	34547.7	-1.18	-34	26	22	1	A2G2/A2G2	A2G2/A3G3F/2 x Core/2 x Core/1 x Core	1.40601
34546.5	77.7	4.11	34547.7	-1.18	-34	26	22	1	A2G2/A2G2	A3G3+LacN1/A2G2F/1 x Core/2 x Core/1 x Core	0.525337
34546.5	77.7	3.05	34547.7	-1.18	-34	26	22	1	A2G2/A3G3	A3G3/A2G2F/1 x Core/2 x Core/1 x Core	0.389848
34546.5	77.7	2.01	34547.7	-1.18	-34	26	22	1	A2G2/A3G3	A2G2/A3G3F/1 x Core/2 x Core/1 x Core	0.256916
34546.5	77.7	1.08	34547.7	-1.18	-34	26	22	1	A2G2/A2G2	A3G3/A3G3F/1 x Core/2 x Core/1 x Core	0.138045
34546.5	77.7	0.45	34547.7	-1.18	-34	26	22	1	A3G3/A3G3	A2G2/A2G2F/1 x Core/2 x Core/1 x Core	0.0575186
34546.5	77.7	0.28	34547.7	-1.18	-34	26	22	1	A1G1/A3G3	A2G2/A2G2F/2 x Core/2 x Core/2 x Core	0.0357894
34546.5	77.7	0.2	34547.7	-1.18	-34	26	22	1	A2G2/A3G3+LacN1	A2G2/A2G2F/1 x Core/2 x Core/1 x Core	0.0255638
34546.5	77.7	0.16	34547.7	-1.18	-34	26	22	1	A1G1/A3G3	A3G3/A2G2F/2 x Core/2 x Core/1 x Core	0.0204511
34546.5	77.7	0.14	34547.7	-1.18	-34	26	22	1	A1G1/A2G2	A3G3+LacN1/A2G2F/2 x Core/2 x Core/1 x Core	0.0178947
34546.5	77.7	0.1	34547.7	-1.18	-34	26	22	1	A1G1/A3G3	A2G2/A3G3F/2 x Core/2 x Core/1 x Core	0.0127819
34546.5	77.7	0.1	34547.7	-1.18	-34	26	22	1	A1G1/A2G2	A3G3/A2G2F/2 x Core/2 x Core/2 x Core	0.0127819
34546.5	77.7	0.06	34547.7	-1.18	-34	26	22	1	A1G1/A2G2	A2G2/A3G3F/2 x Core/2 x Core/2 x Core	0.00766915
34546.5	77.7	0.04	34547.7	-1.18	-34	26	22	1	A1G1/A3G3	A3G3+LacN1/A2G2F/1 x Core/2 x Core/1 x Core	0.00511276
34546.5	77.7	0.04	34547.7	-1.18	-34	26	22	1	A1G1/A2G2	A3G3/A3G3F/2 x Core/2 x Core/1 x Core	0.00511276
34546.5	77.7	0.02	34547.7	-1.18	-34	26	22	1	A3G3/A3G3	A2G2/A2G2F/unmodified/2 x Core/2 x Core	0.00255638
34546.5	77.7	0.01	34547.7	-1.18	-34	26	22	1	A1G1/A3G3	A3G3/A3G3F/1 x Core/2 x Core/1 x Core	0.00127819
34546.5	77.7	0.01	34547.7	-1.18	-34	26	22	1	A3G3/A3G3	A1G1/A2G2F/2 x Core/2 x Core/1 x Core	0.00127819
34546.5	77.7	0.01	34547.7	-1.18	-34	26	22	1	A2G2/A3G3+LacN1	A2G2/A2G2F/unmodified/2 x Core/2 x Core	0.00127819
34546.5	77.7	0	34547.7	-1.18	-34	26	22	1	A2G2/A3G3+LacN1	A1G1/A2G2F/2 x Core/2 x Core/1 x Core	0
34327.2	45.2	72.86	34328.5	-1.297	-38	25	21	2	A2G2/A2G2	A2G2F/A2G2F/2 x Core/2 x Core/1 x Core	5.41754
34327.2	45.2	12.62	34328.5	-1.297	-38	25	21	2	A2G2/A2G2	A3G3F/A2G2F/1 x Core/2 x Core/1 x Core	0.938367
34327.2	45.2	5.8	34328.5	-1.297	-38	25	21	2	A2G2F/A2G2	A2G2/A2G2F/2 x Core/2 x Core/1 x Core	0.431262
34327.2	45.2	2.85	34328.5	-1.297	-38	25	21	2	A2G2/A3G3	A2G2F/A2G2F/1 x Core/2 x Core/1 x Core	0.211913
34327.2	45.2	1.39	34328.5	-1.297	-38	25	21	2	A1G1/A2G2F	A2G2/A2G2F/2 x Core/2 x Core/2 x Core	0.103354
34327.2	45.2	0.8	34328.5	-1.297	-38	25	21	2	A1G1/A2G2F	A3G3/A2G2F/2 x Core/2 x Core/1 x Core	0.0594844
34327.2	45.2	0.69	34328.5	-1.297	-38	25	21	2	A1G1/A3G3	A2G2F/A2G2F/2 x Core/2 x Core/1 x Core	0.0513053
34327.2	45.2	0.57	34328.5	-1.297	-38	25	21	2	A2G2F/A2G2	A3G3/A2G2F/1 x Core/2 x Core/1 x Core	0.0423826
34327.2	45.2	0.52	34328.5	-1.297	-38	25	21	2	A1G1/A2G2F	A2G2/A3G3F/2 x Core/2 x Core/1 x Core	0.0386649
34327.2	45.2	0.37	34328.5	-1.297	-38	25	21	2	A2G2F/A2G2	A2G2/A3G3F/1 x Core/2 x Core/1 x Core	0.0275115
34327.2	45.2	0.34	34328.5	-1.297	-38	25	21	2	A1G1/A2G2	A3G3F/A2G2F/2 x Core/2 x Core/1 x Core	0.0252809
34327.2	45.2	0.34	34328.5	-1.297	-38	25	21	2	A1G1/A2G2	A2G2F/A2G2F/2 x Core/2 x Core/2 x Core	0.0252809
34327.2	45.2	0.2	34328.5	-1.297	-38	25	21	2	A1G1/A2G2F	A3G3+LacN1/A2G2F/1 x Core/2 x Core/1 x Core	0.0148711
34327.2	45.2	0.19	34328.5	-1.297	-38	25	21	2	A3G3F/A2G2	A2G2/A2G2F/1 x Core/2 x Core/1 x Core	0.0141275
34327.2	45.2	0.17	34328.5	-1.297	-38	25	21	2	A2G2F/A3G3	A2G2/A2G2F/1 x Core/2 x Core/1 x Core	0.0126404
34327.2	45.2	0.12	34328.5	-1.297	-38	25	21	2	A1G1/A3G3	A3G3F/A2G2F/1 x Core/2 x Core/1 x Core	0.00892266
34327.2	45.2	0.1	34328.5	-1.297	-38	25	21	2	A1G1/A2G2	A3G3F+LacN1/A2G2F/1 x Core/2 x Core/1 x Core	0.00743555
34327.2	45.2	0.05	34328.5	-1.297	-38	25	21	2	A1G1/A2G2F	A3G3/A3G3F/1 x Core/2 x Core/1 x Core	0.00371778
34327.2	45.2	0.01	34328.5	-1.297	-38	25	21	2	A3G3F/A2G2	A2G2/A2G2F/unmodified/2 x Core/2 x Core	0.000743555
34327.2	45.2	0.01	34328.5	-1.297	-38	25	21	2	A2G2F/A3G3	A2G2/A2G2F/unmodified/2 x Core/2 x Core	0.000743555
34327.2	45.2	0	34328.5	-1.297	-38	25	21	2	A3G3F/A2G2	A1G1/A2G2F/2 x Core/2 x Core/1 x Core	0
34327.2	45.2	0	34328.5	-1.297	-38	25	21	2	A2G2F/A3G3	A1G1/A2G2F/2 x Core/2 x Core/1 x Core	0
34692.7	42.7	32.47	34693.8	-1.092	-31	26	22	2	A2G2/A3G3	A2G2F/A2G2F/2 x Core/2 x Core/1 x Core	2.28079
34692.7	42.7	22.31	34693.8	-1.092	-31	26	22	2	A2G2/A2G2	A3G3F/A2G2F/2 x Core/2 x Core/1 x Core	1.56712
34692.7	42.7	21.99	34693.8	-1.092	-31	26	22	2	A2G2/A2G2	A2G2F/A2G2F/2 x Core/2 x Core/2 x Core	1.54464
34692.7	42.7	6.8	34693.8	-1.092	-31	26	22	2	A2G2/A2G2	A3G3F+LacN1/A2G2F/1 x Core/2 x Core/1 x Core	0.477652
34692.7	42.7	5.62	34693.8	-1.092	-31	26	22	2	A2G2/A3G3	A3G3F/A2G2F/1 x Core/2 x Core/1 x Core	0.394765
34692.7	42.7	2.42	34693.8	-1.092	-31	26	22	2	A2G2F/A2G2	A2G2/A2G2F/2 x Core/2 x Core/2 x Core	0.169988
34692.7	42.7	1.45	34693.8	-1.092	-31	26	22	2	A3G3F/A2G2	A2G2/A2G2F/2 x Core/2 x Core/1 x Core	0.101852
34692.7	42.7	1.39	34693.8	-1.092	-31	26	22	2	A2G2F/A2G2	A3G3/A2G2F/2 x Core/2 x Core/1 x Core	0.0976377
34692.7	42.7	1.32	34693.8	-1.092	-31	26	22	2	A2G2F/A3G3	A2G2/A2G2F/2 x Core/2 x Core/1 x Core	0.0927207
34692.7	42.7	0.91	34693.8	-1.092	-31	26	22	2	A2G2F/A2G2	A2G2/A3G3F/2 x Core/2 x Core/1 x Core	0.0639211
34692.7	42.7	0.44	34693.8	-1.092	-31	26	22	2	A1G1/A2G2F	A3G3+LacN1/A2G2F/2 x Core/2 x Core/1 x Core	0.0309069
34692.7	42.7	0.34	34693.8	-1.092	-31	26	22	2	A2G2F/A2G2	A3G3+LacN1/A2G2F/1 x Core/2 x Core/1 x Core	0.0238826
34692.7	42.7	0.32	34693.8	-1.092	-31	26	22	2	A3G3/A3G3	A2G2F/A2G2F/1 x Core/2 x Core/1 x Core	0.0224777
34692.7	42.7	0.31	34693.8	-1.092	-31	26	22	2	A1G1/A2G2F	A3G3/A2G2F/2 x Core/2 x Core/2 x Core	0.0217753
34692.7	42.7	0.27	34693.8	-1.092	-31	26	22	2	A1G1/A2G2	A3G3F+LacN1/A2G2F/2 x Core/2 x Core/1 x Core	0.0189656
34692.7	42.7	0.21	34693.8	-1.092	-31	26	22	2	A1G1/A3G3	A3G3F/A2G2F/2 x Core/2 x Core/1 x Core	0.014751
34692.7	42.7	0.21	34693.8	-1.092	-31	26	22	2	A1G1/A3G3	A2G2F/A2G2F/2 x Core/2 x Core/2 x Core	0.014751
34692.7	42.7	0.2	34693.8	-1.092	-31	26	22	2	A1G1/A2G2F	A2G2/A3G3F/2 x Core/2 x Core/2 x Core	0.0140486
34692.7	42.7	0.15	34693.8	-1.092	-31	26	22	2	A1G1/A2G2	A3G3F/A2G2F/2 x Core/2 x Core/2 x Core	0.0105364
34692.7	42.7	0.14	34693.8	-1.092	-31	26	22	2	A2G2/A3G3+LacN1	A2G2F/A2G2F/1 x Core/2 x Core/1 x Core	0.00983401
34692.7	42.7	0.14	34693.8	-1.092	-31	26	22	2	A3G3F/A2G2	A3G3/A2G2F/1 x Core/2 x Core/1 x Core	0.00983401
34692.7	42.7	0.13	34693.8	-1.092	-31	26	22	2	A2G2F/A3G3	A3G3/A2G2F/1 x Core/2 x Core/1 x Core	0.00913158
34692.7	42.7	0.12	34693.8	-1.092	-31	26	22	2	A1G1/A2G2F	A3G3/A3G3F/2 x Core/2 x Core/1 x Core	0.00842915
34692.7	42.7	0.09	34693.8	-1.092	-31	26	22	2	A3G3F/A2G2	A2G2/A3G3F/1 x Core/2 x Core/1 x Core	0.00632186
34692.7	42.7	0.09	34693.8	-1.092	-31	26	22	2	A2G2F/A2G2	A3G3/A3G3F/1 x Core/2 x Core/1 x Core	0.00632186
34692.7	42.7	0.09	34693.8	-1.092	-31	26	22	2	A2G2F/A3G3	A2G2/A3G3F/1 x Core/2 x Core/1 x Core	0.00632186
34692.7	42.7	0.06	34693.8	-1.092	-31	26	22	2	A1G1/A3G3	A3G3F+LacN1/A2G2F/1 x Core/2 x Core/1 x Core	0.00421458
33288.6	31.3	37.41	33289.5	-0.984	-30	22	19	1	A2G2/A3G3	unmodified/A2G2F/2 x Core/2 x Core/2 x Core	1.92622
33288.6	31.3	15.77	33289.5	-0.984	-30	22	19	1	A2G2/A2G2	A2G1/A2G2F/unmodified/2 x Core/1 x Core	0.81199
33288.6	31.3	15.58	33289.5	-0.984	-30	22	19	1	A2G2/A2G2	A2G1/A2G2F/1 x Core/1 x Core/1 x Core	0.802207
33288.6	31.3	14.54	33289.5	-0.984	-30	22	19	1	A2G2/A3G3	unmodified/A3G3F/2 x Core/2 x Core/1 x Core	0.748658
33288.6	31.3	5.68	33289.5	-0.984	-30	22	19	1	A3G3/A3G3	unmodified/A2G2F/2 x Core/2 x Core/1 x Core	0.292461
33288.6	31.3	4.81	33289.5	-0.984	-30	22	19	1	A2G2/A2G2	unmodified/A3G3F/2 x Core/2 x Core/2 x Core	0.247665
33288.6	31.3	2.51	33289.5	-0.984	-30	22	19	1	A2G2/A3G3+LacN1	unmodified/A2G2F/2 x Core/2 x Core/1 x Core	0.129239
33288.6	31.3	2.06	33289.5	-0.984	-30	22	19	1	A2G2/A3G3	A2G1/A2G2F/unmodified/1 x Core/1 x Core	0.106068
33288.6	31.3	0.48	33289.5	-0.984	-30	22	19	1	A2G2/A3G3	A3G3F+LacN1/unmodified/1 x Core/2 x Core/1 x Core	0.024715
33288.6	31.3	0.38	33289.5	-0.984	-30	22	19	1	A3G3/A3G3	unmodified/A3G3F/1 x Core/2 x Core/1 x Core	0.019566
33288.6	31.3	0.17	33289.5	-0.984	-30	22	19	1	A2G2/A3G3+LacN1	unmodified/A3G3F/1 x Core/2 x Core/1 x Core	0.00875322
33288.6	31.3	0.15	33289.5	-0.984	-30	22	19	1	A1G1/A3G3	A2G1/A2G2F/unmodified/2 x Core/1 x Core	0.00772343
33288.6	31.3	0.15	33289.5	-0.984	-30	22	19	1	A1G1/A3G3	A2G1/A2G2F/1 x Core/1 x Core/1 x Core	0.00772343
33288.6	31.3	0.08	33289.5	-0.984	-30	22	19	1	unmodified/A2G2	A3G3+LacN1/A2G2F/2 x Core/2 x Core/1 x Core	0.00411916
33288.6	31.3	0.06	33289.5	-0.984	-30	22	19	1	unmodified/A2G2	A3G3/A2G2F/2 x Core/2 x Core/2 x Core	0.00308937
33288.6	31.3	0.06	33289.5	-0.984	-30	22	19	1	A1G1/A2G2	A2G1/A2G2F/1 x Core/2 x Core/1 x Core	0.00308937
33288.6	31.3	0.05	33289.5	-0.984	-30	22	19	1	A1G1/A3G3	unmodified/A3G3F/2 x Core/2 x Core/2 x Core	0.00257448
33288.6	31.3	0.04	33289.5	-0.984	-30	22	19	1	unmodified/A2G2	A2G2/A3G3F/2 x Core/2 x Core/2 x Core	0.00205958
33288.6	31.3	0.02	33289.5	-0.984	-30	22	19	1	unmodified/A2G2	A3G3/A3G3F/2 x Core/2 x Core/1 x Core	0.00102979
34912.1	22.6	23.15	34913	-0.895	-26	27	23	1	A2G2/A3G3	A2G2/A2G2F/2 x Core/2 x Core/2 x Core	0.860665
34912.1	22.6	16.45	34913	-0.895	-26	27	23	1	A2G2/A2G2	A3G3+LacN1/A2G2F/2 x Core/2 x Core/1 x Core	0.611574
34912.1	22.6	13.26	34913	-0.895	-26	27	23	1	A2G2/A3G3	A3G3/A2G2F/2 x Core/2 x Core/1 x Core	0.492977
34912.1	22.6	11.59	34913	-0.895	-26	27	23	1	A2G2/A2G2	A3G3/A2G2F/2 x Core/2 x Core/2 x Core	0.43089
34912.1	22.6	8.72	34913	-0.895	-26	27	23	1	A2G2/A3G3	A2G2/A3G3F/2 x Core/2 x Core/1 x Core	0.32419
34912.1	22.6	7.55	34913	-0.895	-26	27	23	1	A2G2/A2G2	A2G2/A3G3F/2 x Core/2 x Core/2 x Core	0.280692
34912.1	22.6	6.25	34913	-0.895	-26	27	23	1	A3G3/A3G3	A2G2/A2G2F/2 x Core/2 x Core/1 x Core	0.232361
34912.1	22.6	4.31	34913	-0.895	-26	27	23	1	A2G2/A2G2	A3G3/A3G3F/2 x Core/2 x Core/1 x Core	0.160236
34912.1	22.6	3.25	34913	-0.895	-26	27	23	1	A2G2/A3G3	A3G3+LacN1/A2G2F/1 x Core/2 x Core/1 x Core	0.120828
34912.1	22.6	2.76	34913	-0.895	-26	27	23	1	A2G2/A3G3+LacN1	A2G2/A2G2F/2 x Core/2 x Core/1 x Core	0.102611
34912.1	22.6	0.86	34913	-0.895	-26	27	23	1	A2G2/A3G3	A3G3/A3G3F/1 x Core/2 x Core/1 x Core	0.0319729
34912.1	22.6	0.61	34913	-0.895	-26	27	23	1	A3G3/A3G3	A3G3/A2G2F/1 x Core/2 x Core/1 x Core	0.0226784
34912.1	22.6	0.4	34913	-0.895	-26	27	23	1	A3G3/A3G3	A2G2/A3G3F/1 x Core/2 x Core/1 x Core	0.0148711
34912.1	22.6	0.27	34913	-0.895	-26	27	23	1	A2G2/A3G3+LacN1	A3G3/A2G2F/1 x Core/2 x Core/1 x Core	0.010038
34912.1	22.6	0.18	34913	-0.895	-26	27	23	1	A2G2/A3G3+LacN1	A2G2/A3G3F/1 x Core/2 x Core/1 x Core	0.006692
34912.1	22.6	0.16	34913	-0.895	-26	27	23	1	A1G1/A3G3	A3G3+LacN1/A2G2F/2 x Core/2 x Core/1 x Core	0.00594844
34912.1	22.6	0.11	34913	-0.895	-26	27	23	1	A1G1/A3G3	A3G3/A2G2F/2 x Core/2 x Core/2 x Core	0.00408955
34912.1	22.6	0.07	34913	-0.895	-26	27	23	1	A1G1/A3G3	A2G2/A3G3F/2 x Core/2 x Core/2 x Core	0.00260244
34912.1	22.6	0.04	34913	-0.895	-26	27	23	1	A1G1/A3G3	A3G3/A3G3F/2 x Core/2 x Core/1 x Core	0.00148711
33816	18.1	81.57	33817	-1.02	-30	24	20	1	A2G2/A2G2	A2G2/A2G2F/1 x Core/2 x Core/1 x Core	2.42876
33816	18.1	9.68	33817	-1.02	-30	24	20	1	A1G1/A2G2	A2G2/A2G2F/2 x Core/2 x Core/1 x Core	0.288223
33816	18.1	3.48	33817	-1.02	-30	24	20	1	A2G2/A2G2	A2G2/A2G2F/unmodified/2 x Core/2 x Core	0.103617
33816	18.1	1.83	33817	-1.02	-30	24	20	1	A2G2/A2G2	A1G1/A2G2F/2 x Core/2 x Core/1 x Core	0.0544885
33816	18.1	0.95	33817	-1.02	-30	24	20	1	A1G1/A2G2	A3G3/A2G2F/1 x Core/2 x Core/1 x Core	0.0282864
33816	18.1	0.77	33817	-1.02	-30	24	20	1	A1G1/A3G3	A2G2/A2G2F/1 x Core/2 x Core/1 x Core	0.0229268
33816	18.1	0.63	33817	-1.02	-30	24	20	1	A1G1/A2G2	A2G2/A3G3F/1 x Core/2 x Core/1 x Core	0.0187583
33816	18.1	0.5	33817	-1.02	-30	24	20	1	A2G2/A3G3	A2G2/A2G2F/unmodified/2 x Core/1 x Core	0.0148876
33816	18.1	0.46	33817	-1.02	-30	24	20	1	A2G2/A3G3	A2G2/A2G2F/1 x Core/1 x Core/1 x Core	0.0136966
33816	18.1	0.04	33817	-1.02	-30	24	20	1	A3G3/A3G3	A2G2/A2G2F/unmodified/1 x Core/1 x Core	0.001191
33816	18.1	0.03	33817	-1.02	-30	24	20	1	A1G1/A3G3	A2G2/A2G2F/unmodified/2 x Core/2 x Core	0.000893253
33816	18.1	0.02	33817	-1.02	-30	24	20	1	A2G2/A3G3+LacN1	A2G2/A2G2F/unmodified/1 x Core/1 x Core	0.000595502
33816	18.1	0.02	33817	-1.02	-30	24	20	1	A1G1/A3G3	A1G1/A2G2F/2 x Core/2 x Core/1 x Core	0.000595502
33816	18.1	0.01	33817	-1.02	-30	24	20	1	M5/A2G1	A2G1/A2G2F/2 x Core/2 x Core/2 x Core	0.000297751
35057.5	17.4	28.67	35059.2	-1.637	-47	27	23	2	A2G2/A2G2	A3G3F+LacN1/A2G2F/2 x Core/2 x Core/1 x Core	0.820638
35057.5	17.4	16.44	35059.2	-1.637	-47	27	23	2	A2G2/A3G3	A3G3F/A2G2F/2 x Core/2 x Core/1 x Core	0.470572
35057.5	17.4	16.2	35059.2	-1.637	-47	27	23	2	A2G2/A3G3	A2G2F/A2G2F/2 x Core/2 x Core/2 x Core	0.463702
35057.5	17.4	15.87	35059.2	-1.637	-47	27	23	2	A2G2/A2G2	A3G3F/A2G2F/2 x Core/2 x Core/2 x Core	0.454256
35057.5	17.4	6.05	35059.2	-1.637	-47	27	23	2	A3G3/A3G3	A2G2F/A2G2F/2 x Core/2 x Core/1 x Core	0.173173
35057.5	17.4	5.01	35059.2	-1.637	-47	27	23	2	A2G2/A3G3	A3G3F+LacN1/A2G2F/1 x Core/2 x Core/1 x Core	0.143404
35057.5	17.4	2.68	35059.2	-1.637	-47	27	23	2	A2G2/A3G3+LacN1	A2G2F/A2G2F/2 x Core/2 x Core/1 x Core	0.0767112
35057.5	17.4	1.27	35059.2	-1.637	-47	27	23	2	A2G2F/A2G2	A3G3+LacN1/A2G2F/2 x Core/2 x Core/1 x Core	0.036352
35057.5	17.4	1.05	35059.2	-1.637	-47	27	23	2	A3G3/A3G3	A3G3F/A2G2F/1 x Core/2 x Core/1 x Core	0.0300548
35057.5	17.4	1	35059.2	-1.637	-47	27	23	2	A3G3F/A2G2	A2G2/A2G2F/2 x Core/2 x Core/2 x Core	0.0286236
35057.5	17.4	0.91	35059.2	-1.637	-47	27	23	2	A2G2F/A3G3	A2G2/A2G2F/2 x Core/2 x Core/2 x Core	0.0260475
35057.5	17.4	0.89	35059.2	-1.637	-47	27	23	2	A2G2F/A2G2	A3G3/A2G2F/2 x Core/2 x Core/2 x Core	0.025475
35057.5	17.4	0.58	35059.2	-1.637	-47	27	23	2	A2G2F/A2G2	A2G2/A3G3F/2 x Core/2 x Core/2 x Core	0.0166017
35057.5	17.4	0.57	35059.2	-1.637	-47	27	23	2	A3G3F/A2G2	A3G3/A2G2F/2 x Core/2 x Core/1 x Core	0.0163154
35057.5	17.4	0.52	35059.2	-1.637	-47	27	23	2	A2G2F/A3G3	A3G3/A2G2F/2 x Core/2 x Core/1 x Core	0.0148843
35057.5	17.4	0.46	35059.2	-1.637	-47	27	23	2	A2G2/A3G3+LacN1	A3G3F/A2G2F/1 x Core/2 x Core/1 x Core	0.0131668
35057.5	17.4	0.38	35059.2	-1.637	-47	27	23	2	A3G3F/A2G2	A2G2/A3G3F/2 x Core/2 x Core/1 x Core	0.010877
35057.5	17.4	0.34	35059.2	-1.637	-47	27	23	2	A2G2F/A3G3	A2G2/A3G3F/2 x Core/2 x Core/1 x Core	0.00973202
35057.5	17.4	0.33	35059.2	-1.637	-47	27	23	2	A2G2F/A2G2	A3G3/A3G3F/2 x Core/2 x Core/1 x Core	0.00944578
35057.5	17.4	0.27	35059.2	-1.637	-47	27	23	2	A1G1/A3G3	A3G3F+LacN1/A2G2F/2 x Core/2 x Core/1 x Core	0.00772837
35057.5	17.4	0.15	35059.2	-1.637	-47	27	23	2	A1G1/A3G3	A3G3F/A2G2F/2 x Core/2 x Core/2 x Core	0.00429354
35057.5	17.4	0.14	35059.2	-1.637	-47	27	23	2	A3G3F/A2G2	A3G3+LacN1/A2G2F/1 x Core/2 x Core/1 x Core	0.0040073
35057.5	17.4	0.13	35059.2	-1.637	-47	27	23	2	A2G2F/A3G3	A3G3+LacN1/A2G2F/1 x Core/2 x Core/1 x Core	0.00372107
35057.5	17.4	0.04	35059.2	-1.637	-47	27	23	2	A3G3F/A2G2	A3G3/A3G3F/1 x Core/2 x Core/1 x Core	0.00114494
35057.5	17.4	0.03	35059.2	-1.637	-47	27	23	2	A2G2F/A3G3	A3G3/A3G3F/1 x Core/2 x Core/1 x Core	0.000858708
32192.1	13	78.75	32193.5	-1.389	-43	19	16	1	A2G2/A2G2	unmodified/A2G2F/1 x Core/2 x Core/1 x Core	1.6841
32192.1	13	15.45	32193.5	-1.389	-43	19	16	1	A1G1/A2G2	unmodified/A2G2F/2 x Core/2 x Core/1 x Core	0.330405
32192.1	13	3.21	32193.5	-1.389	-43	19	16	1	A2G2/A2G2	unmodified/A2G2F/unmodified/2 x Core/2 x Core	0.0686473
32192.1	13	1.03	32193.5	-1.389	-43	19	16	1	A1G1/A2G2	unmodified/A3G3F/1 x Core/2 x Core/1 x Core	0.022027
32192.1	13	0.75	32193.5	-1.389	-43	19	16	1	A1G1/A3G3	unmodified/A2G2F/1 x Core/2 x Core/1 x Core	0.0160391
32192.1	13	0.73	32193.5	-1.389	-43	19	16	1	unmodified/A2G2	A2G2/A2G2F/1 x Core/2 x Core/1 x Core	0.0156114
32192.1	13	0.03	32193.5	-1.389	-43	19	16	1	unmodified/A2G2	A2G2/A2G2F/unmodified/2 x Core/2 x Core	0.000641563
32192.1	13	0.03	32193.5	-1.389	-43	19	16	1	A1G1/A3G3	unmodified/A2G2F/unmodified/2 x Core/2 x Core	0.000641563
32192.1	13	0.02	32193.5	-1.389	-43	19	16	1	unmodified/A2G2	A1G1/A2G2F/2 x Core/2 x Core/1 x Core	0.000427709
33653.2	7.8	24.43	33654.9	-1.719	-51	23	20	1	A2G2/A3G3	A2G1/A2G2F/unmodified/2 x Core/1 x Core	0.313468
33653.2	7.8	24.13	33654.9	-1.719	-51	23	20	1	A2G2/A3G3	A2G1/A2G2F/1 x Core/1 x Core/1 x Core	0.309618
33653.2	7.8	14.66	33654.9	-1.719	-51	23	20	1	A3G3/A3G3	unmodified/A2G2F/2 x Core/2 x Core/2 x Core	0.188106
33653.2	7.8	13.08	33654.9	-1.719	-51	23	20	1	A2G2/A2G2	A2G1/A2G2F/1 x Core/2 x Core/1 x Core	0.167833
33653.2	7.8	7.45	33654.9	-1.719	-51	23	20	1	A2G2/A3G3	unmodified/A3G3F/2 x Core/2 x Core/2 x Core	0.0955929
33653.2	7.8	6.48	33654.9	-1.719	-51	23	20	1	A2G2/A3G3+LacN1	unmodified/A2G2F/2 x Core/2 x Core/2 x Core	0.0831466
33653.2	7.8	5.7	33654.9	-1.719	-51	23	20	1	A3G3/A3G3	unmodified/A3G3F/2 x Core/2 x Core/1 x Core	0.0731382
33653.2	7.8	2.52	33654.9	-1.719	-51	23	20	1	A2G2/A3G3+LacN1	unmodified/A3G3F/2 x Core/2 x Core/1 x Core	0.0323348
33653.2	7.8	0.81	33654.9	-1.719	-51	23	20	1	A3G3/A3G3	A2G1/A2G2F/unmodified/1 x Core/1 x Core	0.0103933
33653.2	7.8	0.36	33654.9	-1.719	-51	23	20	1	A2G2/A3G3+LacN1	A2G1/A2G2F/unmodified/1 x Core/1 x Core	0.00461925
33653.2	7.8	0.19	33654.9	-1.719	-51	23	20	1	A3G3/A3G3	A3G3F+LacN1/unmodified/1 x Core/2 x Core/1 x Core	0.00243794
33653.2	7.8	0.12	33654.9	-1.719	-51	23	20	1	A1G1/A3G3	A2G1/A2G2F/1 x Core/2 x Core/1 x Core	0.00153975
33653.2	7.8	0.08	33654.9	-1.719	-51	23	20	1	A2G2/A3G3+LacN1	A3G3F+LacN1/unmodified/1 x Core/2 x Core/1 x Core	0.0010265
34053.1	7.4										0
32429.9	7.4	100	32428.8	1.139	35	19	15	4	A2G2F2/A1G1	A2G2F/A2G2F/unmodified/unmodified/unmodified	1.21732
33978.9	5.7	81.23	33979.2	-0.201	-6	25	20	1	M5-A1G1/A2G1	A2G2/A2G2F/2 x Core/2 x Core/1 x Core	0.761669
33978.9	5.7	7.96	33979.2	-0.201	-6	25	20	1	M5-A1G1/A2G1	A3G3/A2G2F/1 x Core/2 x Core/1 x Core	0.0746385
33978.9	5.7	5.24	33979.2	-0.201	-6	25	20	1	M5-A1G1/A2G1	A2G2/A3G3F/1 x Core/2 x Core/1 x Core	0.0491339
33978.9	5.7	2.35	33979.2	-0.201	-6	25	20	1	M5/A2G1	A2G2/A2G2F/2 x Core/2 x Core/2 x Core	0.0220352
33978.9	5.7	1.34	33979.2	-0.201	-6	25	20	1	M5/A2G1	A3G3/A2G2F/2 x Core/2 x Core/1 x Core	0.0125648
33978.9	5.7	0.88	33979.2	-0.201	-6	25	20	1	M5/A2G1	A2G2/A3G3F/2 x Core/2 x Core/1 x Core	0.00825149
33978.9	5.7	0.57	33979.2	-0.201	-6	25	20	1	M5/A2G2	A2G1/A2G2F/2 x Core/2 x Core/2 x Core	0.00534471
33978.9	5.7	0.33	33979.2	-0.201	-6	25	20	1	M5/A2G1	A3G3+LacN1/A2G2F/1 x Core/2 x Core/1 x Core	0.00309431
33978.9	5.7	0.09	33979.2	-0.201	-6	25	20	1	M5/A2G1	A3G3/A3G3F/1 x Core/2 x Core/1 x Core	0.000843902
32756.5	5.2										0
32794.8	4.7	54.57	32794.1	0.714	22	20	16	4	A2G2F2/A2G2	A2G2F/A2G2F/unmodified/unmodified/unmodified	0.421917
32794.8	4.7	29.2	32794.1	0.714	22	20	16	4	A2G2F2/A1G1	A2G2F/A2G2F/unmodified/unmodified/1 x Core	0.225764
32794.8	4.7	16.22	32794.1	0.714	22	20	16	4	A2G2F/A2G2F	A2G2F/A2G2F/unmodified/unmodified/unmodified	0.125408
32391.6	4.5										0
35423.6	4.4	46.55	35424.5	-0.912	-26	28	24	2	A2G2/A3G3	A3G3F+LacN1/A2G2F/2 x Core/2 x Core/1 x Core	0.336936
35423.6	4.4	25.77	35424.5	-0.912	-26	28	24	2	A2G2/A3G3	A3G3F/A2G2F/2 x Core/2 x Core/2 x Core	0.186527
35423.6	4.4	6.76	35424.5	-0.912	-26	28	24	2	A3G3/A3G3	A3G3F/A2G2F/2 x Core/2 x Core/1 x Core	0.0489299
35423.6	4.4	6.66	35424.5	-0.912	-26	28	24	2	A3G3/A3G3	A2G2F/A2G2F/2 x Core/2 x Core/2 x Core	0.0482061
35423.6	4.4	2.99	35424.5	-0.912	-26	28	24	2	A2G2/A3G3+LacN1	A3G3F/A2G2F/2 x Core/2 x Core/1 x Core	0.0216421
35423.6	4.4	2.94	35424.5	-0.912	-26	28	24	2	A2G2/A3G3+LacN1	A2G2F/A2G2F/2 x Core/2 x Core/2 x Core	0.0212802
35423.6	4.4	2.06	35424.5	-0.912	-26	28	24	2	A3G3/A3G3	A3G3F+LacN1/A2G2F/1 x Core/2 x Core/1 x Core	0.0149106
35423.6	4.4	1.16	35424.5	-0.912	-26	28	24	2	A3G3F/A2G2	A3G3+LacN1/A2G2F/2 x Core/2 x Core/1 x Core	0.00839625
35423.6	4.4	1.05	35424.5	-0.912	-26	28	24	2	A2G2F/A3G3	A3G3+LacN1/A2G2F/2 x Core/2 x Core/1 x Core	0.00760006
35423.6	4.4	0.91	35424.5	-0.912	-26	28	24	2	A2G2/A3G3+LacN1	A3G3F+LacN1/A2G2F/1 x Core/2 x Core/1 x Core	0.00658672
35423.6	4.4	0.81	35424.5	-0.912	-26	28	24	2	A3G3F/A2G2	A3G3/A2G2F/2 x Core/2 x Core/2 x Core	0.0058629
35423.6	4.4	0.74	35424.5	-0.912	-26	28	24	2	A2G2F/A3G3	A3G3/A2G2F/2 x Core/2 x Core/2 x Core	0.00535623
35423.6	4.4	0.53	35424.5	-0.912	-26	28	24	2	A3G3F/A2G2	A2G2/A3G3F/2 x Core/2 x Core/2 x Core	0.00383622
35423.6	4.4	0.48	35424.5	-0.912	-26	28	24	2	A2G2F/A3G3	A2G2/A3G3F/2 x Core/2 x Core/2 x Core	0.00347431
35423.6	4.4	0.3	35424.5	-0.912	-26	28	24	2	A3G3F/A2G2	A3G3/A3G3F/2 x Core/2 x Core/1 x Core	0.00217144
35423.6	4.4	0.28	35424.5	-0.912	-26	28	24	2	A2G2F/A3G3	A3G3/A3G3F/2 x Core/2 x Core/1 x Core	0.00202668
34016.2	4.4										0
34382.4	4.3	100	34383.5	-1.028	-30	30	18	1	A2G2F/M7	M5-A1G1/M5-A1G1/2 x Core/2 x Core/2 x Core	0.707365
32720.5	3.1	37.6	32721	-0.465	-14	21	17	1	A2G2/A2G2	A2G2/A2G2F/unmodified/unmodified/1 x Core	0.191745
32720.5	3.1	36.21	32721	-0.465	-14	21	17	1	M5-A1G1/A2G1	unmodified/A2G2F/2 x Core/2 x Core/2 x Core	0.184657
32720.5	3.1	14.08	32721	-0.465	-14	21	17	1	M5-A1G1/A2G1	unmodified/A3G3F/2 x Core/2 x Core/1 x Core	0.0718024
32720.5	3.1	3.05	32721	-0.465	-14	21	17	1	A1G1/A2G2F	A2G2/A1G1/unmodified/2 x Core/1 x Core	0.0155538
32720.5	3.1	2.96	32721	-0.465	-14	21	17	1	A1G1/A2G2F	A2G2/A1G1/1 x Core/1 x Core/1 x Core	0.0150948
32720.5	3.1	1.99	32721	-0.465	-14	21	17	1	M5-A1G1/A2G1	A2G1/A2G2F/unmodified/1 x Core/1 x Core	0.0101482
32720.5	3.1	1.14	32721	-0.465	-14	21	17	1	A1G1/A2G2F	A2G2/A2G2/unmodified/1 x Core/1 x Core	0.00581355
32720.5	3.1	1.06	32721	-0.465	-14	21	17	1	A1G1/A2G2	A2G2/A2G2F/unmodified/1 x Core/1 x Core	0.00540558
32720.5	3.1	0.47	32721	-0.465	-14	21	17	1	M5/A2G1	A2G1/A2G2F/unmodified/2 x Core/1 x Core	0.00239681
32720.5	3.1	0.47	32721	-0.465	-14	21	17	1	M5-A1G1/A2G1	A3G3F+LacN1/unmodified/1 x Core/2 x Core/1 x Core	0.00239681
32720.5	3.1	0.46	32721	-0.465	-14	21	17	1	M5/A2G1	A2G1/A2G2F/1 x Core/1 x Core/1 x Core	0.00234582
32720.5	3.1	0.36	32721	-0.465	-14	21	17	1	A1G1/A3G3	A2G2/A2G2F/unmodified/unmodified/1 x Core	0.00183586
32720.5	3.1	0.14	32721	-0.465	-14	21	17	1	M5/A2G1	unmodified/A3G3F/2 x Core/2 x Core/2 x Core	0.000713945
33960.8	2.9	51.45	33963.2	-2.352	-69	24	20	2	A2G2/A2G2	A2G2F/A2G2F/1 x Core/2 x Core/1 x Core	0.245447
33960.8	2.9	26.75	33963.2	-2.352	-69	24	20	2	A1G1/A2G2F	A2G2/A2G2F/2 x Core/2 x Core/1 x Core	0.127613
33960.8	2.9	8.95	33963.2	-2.352	-69	24	20	2	A1G1/A2G2	A2G2F/A2G2F/2 x Core/2 x Core/1 x Core	0.0426969
33960.8	2.9	6	33963.2	-2.352	-69	24	20	2	A2G2F/A2G2	A2G2/A2G2F/1 x Core/2 x Core/1 x Core	0.0286236
33960.8	2.9	2.62	33963.2	-2.352	-69	24	20	2	A1G1/A2G2F	A3G3/A2G2F/1 x Core/2 x Core/1 x Core	0.012499
33960.8	2.9	1.73	33963.2	-2.352	-69	24	20	2	A1G1/A2G2F	A2G2/A3G3F/1 x Core/2 x Core/1 x Core	0.00825313
33960.8	2.9	1.55	33963.2	-2.352	-69	24	20	2	A1G1/A2G2	A3G3F/A2G2F/1 x Core/2 x Core/1 x Core	0.00739443
33960.8	2.9	0.49	33963.2	-2.352	-69	24	20	2	A1G1/A3G3	A2G2F/A2G2F/1 x Core/2 x Core/1 x Core	0.00233759
33960.8	2.9	0.26	33963.2	-2.352	-69	24	20	2	A2G2F/A2G2	A2G2/A2G2F/unmodified/2 x Core/2 x Core	0.00124036
33960.8	2.9	0.13	33963.2	-2.352	-69	24	20	2	A2G2F/A2G2	A1G1/A2G2F/2 x Core/2 x Core/1 x Core	0.000620178
33960.8	2.9	0.02	33963.2	-2.352	-69	24	20	2	A3G3F/A2G2	A2G2/A2G2F/unmodified/2 x Core/1 x Core	9.5412e-05
33960.8	2.9	0.02	33963.2	-2.352	-69	24	20	2	A3G3F/A2G2	A2G2/A2G2F/1 x Core/1 x Core/1 x Core	9.5412e-05
33960.8	2.9	0.02	33963.2	-2.352	-69	24	20	2	A2G2F/A3G3	A2G2/A2G2F/unmodified/2 x Core/1 x Core	9.5412e-05
33960.8	2.9	0.02	33963.2	-2.352	-69	24	20	2	A2G2F/A3G3	A2G2/A2G2F/1 x Core/1 x Core/1 x Core	9.5412e-05
33611.9	2.4	58.12	33613.8	-1.886	-56	24	19	1	M5-A1G1/A2G1	A2G2/A2G2F/1 x Core/2 x Core/1 x Core	0.229462
33611.9	2.4	31.21	33613.8	-1.886	-56	24	19	1	M5/A2G1	A2G2/A2G2F/2 x Core/2 x Core/1 x Core	0.12322
33611.9	2.4	3.06	33613.8	-1.886	-56	24	19	1	M5/A2G1	A3G3/A2G2F/1 x Core/2 x Core/1 x Core	0.0120811
33611.9	2.4	2.48	33613.8	-1.886	-56	24	19	1	M5-A1G1/A2G1	A2G2/A2G2F/unmodified/2 x Core/2 x Core	0.00979124
33611.9	2.4	2.02	33613.8	-1.886	-56	24	19	1	M5/A2G1	A2G2/A3G3F/1 x Core/2 x Core/1 x Core	0.00797512
33611.9	2.4	1.63	33613.8	-1.886	-56	24	19	1	M5-A1G1/A2G2	A2G1/A2G2F/1 x Core/2 x Core/1 x Core	0.00643537
33611.9	2.4	1.31	33613.8	-1.886	-56	24	19	1	M5-A1G1/A2G1	A1G1/A2G2F/2 x Core/2 x Core/1 x Core	0.00517199
33611.9	2.4	0.18	33613.8	-1.886	-56	24	19	1	M5/A3G3	A2G1/A2G2F/1 x Core/2 x Core/1 x Core	0.000710655
34418.9	2.1										0
35277.1	2	28.42	35278.3	-1.29	-37	28	24	1	A2G2/A3G3	A3G3+LacN1/A2G2F/2 x Core/2 x Core/1 x Core	0.0935037
35277.1	2	20.03	35278.3	-1.29	-37	28	24	1	A2G2/A3G3	A3G3/A2G2F/2 x Core/2 x Core/2 x Core	0.0659001
35277.1	2	13.04	35278.3	-1.29	-37	28	24	1	A2G2/A3G3	A2G2/A3G3F/2 x Core/2 x Core/2 x Core	0.0429025
35277.1	2	10.12	35278.3	-1.29	-37	28	24	1	A3G3/A3G3	A2G2/A2G2F/2 x Core/2 x Core/2 x Core	0.0332955
35277.1	2	7.45	35278.3	-1.29	-37	28	24	1	A2G2/A3G3	A3G3/A3G3F/2 x Core/2 x Core/1 x Core	0.024511
35277.1	2	5.8	35278.3	-1.29	-37	28	24	1	A3G3/A3G3	A3G3/A2G2F/2 x Core/2 x Core/1 x Core	0.0190824
35277.1	2	4.47	35278.3	-1.29	-37	28	24	1	A2G2/A3G3+LacN1	A2G2/A2G2F/2 x Core/2 x Core/2 x Core	0.0147066
35277.1	2	3.81	35278.3	-1.29	-37	28	24	1	A3G3/A3G3	A2G2/A3G3F/2 x Core/2 x Core/1 x Core	0.0125352
35277.1	2	2.56	35278.3	-1.29	-37	28	24	1	A2G2/A3G3+LacN1	A3G3/A2G2F/2 x Core/2 x Core/1 x Core	0.00842257
35277.1	2	1.68	35278.3	-1.29	-37	28	24	1	A2G2/A3G3+LacN1	A2G2/A3G3F/2 x Core/2 x Core/1 x Core	0.00552731
35277.1	2	1.42	35278.3	-1.29	-37	28	24	1	A3G3/A3G3	A3G3+LacN1/A2G2F/1 x Core/2 x Core/1 x Core	0.0046719
35277.1	2	0.63	35278.3	-1.29	-37	28	24	1	A2G2/A3G3+LacN1	A3G3+LacN1/A2G2F/1 x Core/2 x Core/1 x Core	0.00207274
35277.1	2	0.38	35278.3	-1.29	-37	28	24	1	A3G3/A3G3	A3G3/A3G3F/1 x Core/2 x Core/1 x Core	0.00125023
35277.1	2	0.17	35278.3	-1.29	-37	28	24	1	A2G2/A3G3+LacN1	A3G3/A3G3F/1 x Core/2 x Core/1 x Core	0.000559311
33123	1.9										0
33774.3	1.9	35.09	33776	-1.677	-50	25	19	1	M5/A2G2	A2G2/A2G2F/2 x Core/2 x Core/1 x Core	0.109676
33774.3	1.9	20.95	33776	-1.677	-50	25	19	1	A2G2/A2G2	M5-A1G1/A2G2F/1 x Core/2 x Core/1 x Core	0.0654806
33774.3	1.9	17.96	33776	-1.677	-50	25	19	1	A2G2/A2G2	M5/A2G2F/2 x Core/2 x Core/1 x Core	0.0561351
33774.3	1.9	16.87	33776	-1.677	-50	25	19	1	M5-A1G1/A2G2	A2G2/A2G2F/1 x Core/2 x Core/1 x Core	0.0527283
33774.3	1.9	3.44	33776	-1.677	-50	25	19	1	M5/A2G2	A3G3/A2G2F/1 x Core/2 x Core/1 x Core	0.0107519
33774.3	1.9	2.27	33776	-1.677	-50	25	19	1	M5/A2G2	A2G2/A3G3F/1 x Core/2 x Core/1 x Core	0.00709503
33774.3	1.9	1.83	33776	-1.677	-50	25	19	1	M5/A3G3	A2G2/A2G2F/1 x Core/2 x Core/1 x Core	0.00571978
33774.3	1.9	0.72	33776	-1.677	-50	25	19	1	M5-A1G1/A2G2	A2G2/A2G2F/unmodified/2 x Core/2 x Core	0.00225041
33774.3	1.9	0.38	33776	-1.677	-50	25	19	1	M5-A1G1/A2G2	A1G1/A2G2F/2 x Core/2 x Core/1 x Core	0.00118771
33774.3	1.9	0.2	33776	-1.677	-50	25	19	1	A1G1/A3G3	M5-A1G1/A2G2F/1 x Core/2 x Core/1 x Core	0.000625113
33774.3	1.9	0.17	33776	-1.677	-50	25	19	1	A1G1/A3G3	M5/A2G2F/2 x Core/2 x Core/1 x Core	0.000531346
33774.3	1.9	0.08	33776	-1.677	-50	25	19	1	M5/A3G3	A2G2/A2G2F/unmodified/2 x Core/2 x Core	0.000250045
33774.3	1.9	0.04	33776	-1.677	-50	25	19	1	M5/A3G3	A1G1/A2G2F/2 x Core/2 x Core/1 x Core	0.000125023
31551.3	1.8										0
34242.1	1.7										0
31215	1.6										0
33452	1.6	31.21	33451.7	0.345	10	23	19	1	A1G1/A2G2	A2G2/A2G2F/1 x Core/2 x Core/1 x Core	0.0821464
33452	1.6	28.14	33451.7	0.345	10	23	19	1	A2G2/A2G2	A2G2/A2G2F/unmodified/2 x Core/1 x Core	0.074066
33452	1.6	25.79	33451.7	0.345	10	23	19	1	A2G2/A2G2	A2G2/A2G2F/1 x Core/1 x Core/1 x Core	0.0678807
33452	1.6	9.08	33451.7	0.345	10	23	19	1	A2G2/A3G3	A2G2/A2G2F/unmodified/1 x Core/1 x Core	0.0238991
33452	1.6	1.33	33451.7	0.345	10	23	19	1	A1G1/A2G2	A2G2/A2G2F/unmodified/2 x Core/2 x Core	0.00350063
33452	1.6	0.7	33451.7	0.345	10	23	19	1	A1G1/A2G2	A1G1/A2G2F/2 x Core/2 x Core/1 x Core	0.00184244
33452	1.6	0.55	33451.7	0.345	10	23	19	1	A3G3/A3G3	A2G2/A2G2F/unmodified/unmodified/1 x Core	0.00144763
33452	1.6	0.48	33451.7	0.345	10	23	19	1	M5-A1G1/A2G1	A2G1/A2G2F/1 x Core/2 x Core/1 x Core	0.00126339
33452	1.6	0.39	33451.7	0.345	10	23	19	1	A3G3F/A2G2	A2G2/A1G1/unmodified/2 x Core/1 x Core	0.0010265
33452	1.6	0.38	33451.7	0.345	10	23	19	1	A3G3F/A2G2	A2G2/A1G1/1 x Core/1 x Core/1 x Core	0.00100018
33452	1.6	0.35	33451.7	0.345	10	23	19	1	A2G2F/A3G3	A2G2/A1G1/unmodified/2 x Core/1 x Core	0.000921219
33452	1.6	0.34	33451.7	0.345	10	23	19	1	A2G2F/A3G3	A2G2/A1G1/1 x Core/1 x Core/1 x Core	0.000894898
33452	1.6	0.27	33451.7	0.345	10	23	19	1	A1G1/A3G3	A2G2/A2G2F/unmodified/2 x Core/1 x Core	0.000710655
33452	1.6	0.24	33451.7	0.345	10	23	19	1	A2G2/A3G3+LacN1	A2G2/A2G2F/unmodified/unmodified/1 x Core	0.000631693
33452	1.6	0.24	33451.7	0.345	10	23	19	1	A1G1/A3G3	A2G2/A2G2F/1 x Core/1 x Core/1 x Core	0.000631693
33452	1.6	0.15	33451.7	0.345	10	23	19	1	A3G3F/A2G2	A2G2/A2G2/unmodified/1 x Core/1 x Core	0.000394808
33452	1.6	0.13	33451.7	0.345	10	23	19	1	A2G2F/A3G3	A2G2/A2G2/unmodified/1 x Core/1 x Core	0.000342167
33452	1.6	0.12	33451.7	0.345	10	23	19	1	A2G1/A2G1	M5-A1G1/A2G2F/1 x Core/2 x Core/1 x Core	0.000315846
33452	1.6	0.1	33451.7	0.345	10	23	19	1	A2G1/A2G1	M5/A2G2F/2 x Core/2 x Core/1 x Core	0.000263205
32618.2	1.4	42.67	32615.9	2.324	71	20	18	0	A2G1/A2G1	A2G2/A1G1/unmodified/2 x Core/1 x Core	0.098271
32618.2	1.4	41.33	32615.9	2.324	71	20	18	0	A2G1/A2G1	A2G2/A1G1/1 x Core/1 x Core/1 x Core	0.0951849
32618.2	1.4	16	32615.9	2.324	71	20	18	0	A2G1/A2G1	A2G2/A2G2/unmodified/1 x Core/1 x Core	0.0368488
33068.3	1.4	40.17	33070.3	-2.071	-63	21	18	2	A2G2F/A2G2	unmodified/A2G2F/2 x Core/2 x Core/2 x Core	0.0925134
33068.3	1.4	15.62	33070.3	-2.071	-63	21	18	2	A2G2F/A2G2	unmodified/A3G3F/2 x Core/2 x Core/1 x Core	0.0359736
33068.3	1.4	13.53	33070.3	-2.071	-63	21	18	2	A3G3F/A2G2	unmodified/A2G2F/2 x Core/2 x Core/1 x Core	0.0311602
33068.3	1.4	12.33	33070.3	-2.071	-63	21	18	2	A2G2F/A3G3	unmodified/A2G2F/2 x Core/2 x Core/1 x Core	0.0283966
33068.3	1.4	4.34	33070.3	-2.071	-63	21	18	2	A1G1/A2G2F	A2G1/A2G2F/unmodified/2 x Core/1 x Core	0.00999522
33068.3	1.4	4.28	33070.3	-2.071	-63	21	18	2	A1G1/A2G2F	A2G1/A2G2F/1 x Core/1 x Core/1 x Core	0.00985704
33068.3	1.4	2.21	33070.3	-2.071	-63	21	18	2	A2G2F/A2G2	A2G1/A2G2F/unmodified/1 x Core/1 x Core	0.00508973
33068.3	1.4	1.32	33070.3	-2.071	-63	21	18	2	A1G1/A2G2F	unmodified/A3G3F/2 x Core/2 x Core/2 x Core	0.00304002
33068.3	1.4	1.17	33070.3	-2.071	-63	21	18	2	unmodified/A2G2	A3G3F/A2G2F/2 x Core/2 x Core/1 x Core	0.00269457
33068.3	1.4	1.16	33070.3	-2.071	-63	21	18	2	unmodified/A2G2	A2G2F/A2G2F/2 x Core/2 x Core/2 x Core	0.00267153
33068.3	1.4	0.9	33070.3	-2.071	-63	21	18	2	A3G3F/A2G2	unmodified/A3G3F/1 x Core/2 x Core/1 x Core	0.00207274
33068.3	1.4	0.82	33070.3	-2.071	-63	21	18	2	A2G2F/A3G3	unmodified/A3G3F/1 x Core/2 x Core/1 x Core	0.0018885
33068.3	1.4	0.52	33070.3	-2.071	-63	21	18	2	A2G2F/A2G2	A3G3F+LacN1/unmodified/1 x Core/2 x Core/1 x Core	0.00119758
33068.3	1.4	0.37	33070.3	-2.071	-63	21	18	2	A2G2F2/A2G1	A2G2/A1G1/unmodified/2 x Core/1 x Core	0.000852127
33068.3	1.4	0.36	33070.3	-2.071	-63	21	18	2	unmodified/A2G2	A3G3F+LacN1/A2G2F/1 x Core/2 x Core/1 x Core	0.000829097
33068.3	1.4	0.36	33070.3	-2.071	-63	21	18	2	A2G2F2/A2G1	A2G2/A1G1/1 x Core/1 x Core/1 x Core	0.000829097
33068.3	1.4	0.32	33070.3	-2.071	-63	21	18	2	A2G2F/A2G1	A2G2/A2G2F/unmodified/1 x Core/1 x Core	0.000736975
33068.3	1.4	0.14	33070.3	-2.071	-63	21	18	2	A2G2F2/A2G1	A2G2/A2G2/unmodified/1 x Core/1 x Core	0.000322427
33068.3	1.4	0.09	33068.3	0	0	26	14	2	A3G3F/M7	M7/A2G2F/unmodified/unmodified/1 x Core	0.000207274
34140.2	1.3	60.16	34141.3	-1.122	-33	26	20	1	M5-A1G1/A2G2	A2G2/A2G2F/2 x Core/2 x Core/1 x Core	0.128655
34140.2	1.3	6.73	34141.3	-1.122	-33	26	20	1	M5/A2G2	A2G2/A2G2F/2 x Core/2 x Core/2 x Core	0.0143924
34140.2	1.3	6.52	34141.3	-1.122	-33	26	20	1	M5/A3G3	A2G2/A2G2F/2 x Core/2 x Core/1 x Core	0.0139433
34140.2	1.3	5.89	34141.3	-1.122	-33	26	20	1	M5-A1G1/A2G2	A3G3/A2G2F/1 x Core/2 x Core/1 x Core	0.012596
34140.2	1.3	4.29	34141.3	-1.122	-33	26	20	1	A2G2/A3G3	M5-A1G1/A2G2F/1 x Core/2 x Core/1 x Core	0.00917435
34140.2	1.3	3.88	34141.3	-1.122	-33	26	20	1	M5-A1G1/A2G2	A2G2/A3G3F/1 x Core/2 x Core/1 x Core	0.00829755
34140.2	1.3	3.86	34141.3	-1.122	-33	26	20	1	M5/A2G2	A3G3/A2G2F/2 x Core/2 x Core/1 x Core	0.00825478
34140.2	1.3	3.67	34141.3	-1.122	-33	26	20	1	A2G2/A3G3	M5/A2G2F/2 x Core/2 x Core/1 x Core	0.00784846
34140.2	1.3	2.54	34141.3	-1.122	-33	26	20	1	M5/A2G2	A2G2/A3G3F/2 x Core/2 x Core/1 x Core	0.0054319
34140.2	1.3	0.95	34141.3	-1.122	-33	26	20	1	M5/A2G2	A3G3+LacN1/A2G2F/1 x Core/2 x Core/1 x Core	0.00203162
34140.2	1.3	0.64	34141.3	-1.122	-33	26	20	1	M5/A3G3	A3G3/A2G2F/1 x Core/2 x Core/1 x Core	0.00136867
34140.2	1.3	0.42	34141.3	-1.122	-33	26	20	1	M5/A3G3	A2G2/A3G3F/1 x Core/2 x Core/1 x Core	0.000898188
34140.2	1.3	0.25	34141.3	-1.122	-33	26	20	1	M5/A2G2	A3G3/A3G3F/1 x Core/2 x Core/1 x Core	0.000534636
34140.2	1.3	0.1	34141.3	-1.122	-33	26	20	1	M6/A2G2	A2G1/A2G2F/2 x Core/2 x Core/2 x Core	0.000213854
34140.2	1.3	0.1	34141.3	-1.122	-33	26	20	1	A2G1/A2G1	M7/A2G2F/2 x Core/2 x Core/2 x Core	0.000213854
34607.4	1.2										0
33161.2	1.2	77.08	33159.4	1.769	53	21	17	4	A2G2F2/A2G2	A2G2F/A2G2F/unmodified/unmodified/1 x Core	0.152159
33161.2	1.2	22.92	33159.4	1.769	53	21	17	4	A2G2F/A2G2F	A2G2F/A2G2F/unmodified/unmodified/1 x Core	0.045245
35296.9	1.1										0
32516	1.1	67.6	32517.8	-1.771	-54	21	16	1	M5-A1G1/A2G2	unmodified/A2G2F/2 x Core/2 x Core/1 x Core	0.122325
32516	1.1	13.45	32517.8	-1.771	-54	21	16	1	M5/A2G2	unmodified/A2G2F/2 x Core/2 x Core/2 x Core	0.0243383
32516	1.1	7.33	32517.8	-1.771	-54	21	16	1	M5/A3G3	unmodified/A2G2F/2 x Core/2 x Core/1 x Core	0.0132639
32516	1.1	5.23	32517.8	-1.771	-54	21	16	1	M5/A2G2	unmodified/A3G3F/2 x Core/2 x Core/1 x Core	0.00946388
32516	1.1	4.51	32517.8	-1.771	-54	21	16	1	M5-A1G1/A2G2	unmodified/A3G3F/1 x Core/2 x Core/1 x Core	0.00816101
32516	1.1	0.74	32517.8	-1.771	-54	21	16	1	M5/A2G2	A2G1/A2G2F/unmodified/1 x Core/1 x Core	0.00133906
32516	1.1	0.49	32517.8	-1.771	-54	21	16	1	M5/A3G3	unmodified/A3G3F/1 x Core/2 x Core/1 x Core	0.000886673
32516	1.1	0.43	32517.8	-1.771	-54	21	16	1	M5-A1G1/A2G1	A2G2/A2G2F/unmodified/unmodified/1 x Core	0.000778101
32516	1.1	0.17	32517.8	-1.771	-54	21	16	1	M5/A2G2	A3G3F+LacN1/unmodified/1 x Core/2 x Core/1 x Core	0.000307621
32516	1.1	0.06	32517.8	-1.771	-54	21	16	1	M5/A2G1	A2G2/A2G2F/unmodified/1 x Core/1 x Core	0.000108572
33690.1	0.8										0
32984.1	0.8										0
33086.6	0.7	58.95	33086.3	0.25	8	22	18	1	A2G2/A2G2	A2G2/A2G2F/unmodified/1 x Core/1 x Core	0.0678823
33086.6	0.7	14.21	33086.3	0.25	8	22	18	1	A2G2/A3G3	A2G2/A2G2F/unmodified/unmodified/1 x Core	0.0163632
33086.6	0.7	5.77	33086.3	0.25	8	22	18	1	M5-A1G1/A2G1	A2G1/A2G2F/unmodified/2 x Core/1 x Core	0.00664429
33086.6	0.7	5.7	33086.3	0.25	8	22	18	1	M5-A1G1/A2G1	A2G1/A2G2F/1 x Core/1 x Core/1 x Core	0.00656368
33086.6	0.7	4.51	33086.3	0.25	8	22	18	1	A2G2F/A2G2	A2G2/A1G1/unmodified/2 x Core/1 x Core	0.00519337
33086.6	0.7	4.36	33086.3	0.25	8	22	18	1	A2G2F/A2G2	A2G2/A1G1/1 x Core/1 x Core/1 x Core	0.00502064
33086.6	0.7	1.76	33086.3	0.25	8	22	18	1	M5-A1G1/A2G1	unmodified/A3G3F/2 x Core/2 x Core/2 x Core	0.00202668
33086.6	0.7	1.69	33086.3	0.25	8	22	18	1	A2G2F/A2G2	A2G2/A2G2/unmodified/1 x Core/1 x Core	0.00194607
33086.6	0.7	1.24	33086.3	0.25	8	22	18	1	A1G1/A2G2	A2G2/A2G2F/unmodified/2 x Core/1 x Core	0.00142789
33086.6	0.7	1.14	33086.3	0.25	8	22	18	1	A1G1/A2G2	A2G2/A2G2F/1 x Core/1 x Core/1 x Core	0.00131274
33086.6	0.7	0.56	33086.3	0.25	8	22	18	1	A1G1/A3G3	A2G2/A2G2F/unmodified/1 x Core/1 x Core	0.000644853
33086.6	0.7	0.1	33086.3	0.25	8	22	18	1	M5/A2G1	A2G1/A2G2F/1 x Core/2 x Core/1 x Core	0.000115152
34489.3	0.6	42.12	34490.6	-1.318	-38	26	21	2	M5-A1G1/A2G1	A3G3F/A2G2F/2 x Core/2 x Core/1 x Core	0.0415733
34489.3	0.6	41.52	34490.6	-1.318	-38	26	21	2	M5-A1G1/A2G1	A2G2F/A2G2F/2 x Core/2 x Core/2 x Core	0.0409811
34489.3	0.6	12.84	34490.6	-1.318	-38	26	21	2	M5-A1G1/A2G1	A3G3F+LacN1/A2G2F/1 x Core/2 x Core/1 x Core	0.0126733
34489.3	0.6	2.26	34490.6	-1.318	-38	26	21	2	M5/A2G1	A3G3F+LacN1/A2G2F/2 x Core/2 x Core/1 x Core	0.00223067
34489.3	0.6	1.25	34490.6	-1.318	-38	26	21	2	M5/A2G1	A3G3F/A2G2F/2 x Core/2 x Core/2 x Core	0.00123378

## Sheet: meta data
Column name	Description
Exp. Mass [Da]	experimental (deconvoluted) monoisotopic mass
Relative Abundance [%]	peak height relative to the most intense peak
Hit Score	hit score as calculated by MoFi, indicates glycoform contribution to total peak height, totals 100 for each peak
Theo. Mass [Da]	theoretical mass of the annotation
Error [Da]	deviation of experimental and theoretical mass in Dalton
Error [ppm]	deviation of experimental and theoretical mass in parts per million
Hex	number of hexose (hex) residues in the glycan annotation
HexNAc	number of N-acetylhexosamine (HexNAc) residues in the glycan annotation
Neu5Ac	number of sialic acid (Neu5Gc) residues in the glycan annotation
Fuc	number of fucose (Fuc) residues in the glycan annotation
Oxidation	number of oxidations
OffBy+1	presence or absence of +1 Da deviation
OffBy-1	presence or absence of -1 Da deviation
N13	N-glycan at Asn13
N30	N-glycan at Asn30
O115-122	O-glycans at positions 115-122
O123-133	O-glycans at positions 123-133
O134-145	O-glycans at positions 134-145
Fractional Abundance [%]	abundance of glycoform relative to the total abundance in the spectrum
