# Supplementary material for: Exploring the Chemical Space of Protein Glycosylation in Noncovalent Protein Complexes: An Expedition along Different Structural Levels of Human Chorionic Gonadotropin by Employing Mass Spectrometry
Source: Anal Chem. 2021 Jul 21;93(30):10424–34. doi: 10.1021/acs.analchem.1c02199 (PMC8340079; doi:10.1021/acs.analchem.1c02199)
Supplement: Supplementary file 4 — ac1c02199_si_004.zip [file ac1c02199_si_004.zip › Annotations/Annotations_Ovitrelle_BA059433_Dimer.xlsx]

## Sheet: annotation dimer untreated
Exp. Mass [Da]	Relative Abundance [%]	Hit Score	Theo. Mass [Da]	Error [Da]	Error [ppm]	Hex	HexNAc	Neu5Ac	Fuc	Na+	hCG alpha	hCG beta	Fractional Abundance [%]
37967	100	21.93	37968.7	-1.663	-44	25	21	13	1	0	A2S1G1/A2S2	A2S2/A2S2F/1 x Core + 1 x S/2 x Core + 2 x S/2 x Core + 3 x S	1.06695
37967	100	16.56	37968.7	-1.663	-44	25	21	13	1	0	A2S1G1/A2S2	A2S2/A2S2F/2 x Core + 2 x S/2 x Core + 2 x S/1 x Core + 2 x S	0.805684
37967	100	10.71	37968.7	-1.663	-44	25	21	13	1	0	A2S1G1/A2S1G1	A2S2/A2S2F/2 x Core + 2 x S/2 x Core + 3 x S/1 x Core + 2 x S	0.521067
37967	100	9.92	37968.7	-1.663	-44	25	21	13	1	0	A2G2/A2S2	A2S2/A2S2F/2 x Core + 2 x S/2 x Core + 3 x S/1 x Core + 2 x S	0.482632
37967	100	6.18	37968.7	-1.663	-44	25	21	13	1	0	A2S1G1/A2S2	A2S1G1/A2S2F/2 x Core + 2 x S/2 x Core + 3 x S/1 x Core + 2 x S	0.300672
37967	100	5.6	37968.7	-1.663	-44	25	21	13	1	0	A2S2/A2S2	A2S2/A2S2F/2 x Core + 2 x S/2 x Core + 2 x S/1 x Core + 1 x S	0.272453
37967	100	5.52	37968.7	-1.663	-44	25	21	13	1	0	A2S1G1/A2S1G1	A2S2/A2S2F/1 x Core + 1 x S/2 x Core + 3 x S/2 x Core + 3 x S	0.268561
37967	100	5.12	37968.7	-1.663	-44	25	21	13	1	0	A2G2/A2S2	A2S2/A2S2F/1 x Core + 1 x S/2 x Core + 3 x S/2 x Core + 3 x S	0.2491
37967	100	4.57	37968.7	-1.663	-44	25	21	13	1	0	A2G2/A2S1G1	A2S2/A2S2F/1 x Core + 2 x S/2 x Core + 3 x S/2 x Core + 3 x S	0.222342
37967	100	3.67	37968.7	-1.663	-44	25	21	13	1	0	A2S2/A2S2	A2S1G1/A2S2F/1 x Core + 1 x S/2 x Core + 2 x S/2 x Core + 3 x S	0.178554
37967	100	2.8	37968.7	-1.663	-44	25	21	13	1	0	A2S2/A2S2	A2S1G1/A2S2F/2 x Core + 2 x S/2 x Core + 2 x S/1 x Core + 2 x S	0.136227
37967	100	1.88	37968.7	-1.663	-44	25	21	13	1	0	A2S2/A2S2	A2S2/A2S1G1F/1 x Core + 1 x S/2 x Core + 2 x S/2 x Core + 3 x S	0.0914665
37967	100	1.42	37968.7	-1.663	-44	25	21	13	1	0	A2S2/A2S2	A2S2/A2S1G1F/2 x Core + 2 x S/2 x Core + 2 x S/1 x Core + 2 x S	0.0690864
37967	100	0.62	37968.7	-1.663	-44	25	21	13	1	0	A2S1G1/A3S2G1	A2S2/A2S2F/1 x Core + 1 x S/2 x Core + 3 x S/1 x Core + 2 x S	0.0301645
37967	100	0.52	37968.7	-1.663	-44	25	21	13	1	0	A2S1G1/A3S3	A2S2/A2S2F/1 x Core + 1 x S/2 x Core + 2 x S/1 x Core + 2 x S	0.0252993
37967	100	0.47	37968.7	-1.663	-44	25	21	13	1	0	A2S2/A3S2G1	A2S2/A2S2F/1 x Core + 1 x S/2 x Core + 2 x S/1 x Core + 2 x S	0.0228666
37967	100	0.34	37968.7	-1.663	-44	25	21	13	1	0	A2S1G1/A3S1G2	A2S2/A2S2F/1 x Core + 2 x S/2 x Core + 3 x S/1 x Core + 2 x S	0.0165418
37967	100	0.33	37968.7	-1.663	-44	25	21	13	1	0	A2G2/A3S2G1	A2S2/A2S2F/1 x Core + 2 x S/2 x Core + 3 x S/1 x Core + 2 x S	0.0160553
37967	100	0.32	37968.7	-1.663	-44	25	21	13	1	0	A3S1G2/A2S2	A2S2/A2S2F/1 x Core + 1 x S/2 x Core + 3 x S/1 x Core + 2 x S	0.0155688
37967	100	0.32	37968.7	-1.663	-44	25	21	13	1	0	A1G1/A2S2	A2S2/A2S2F/2 x Core + 2 x S/2 x Core + 2 x S/2 x Core + 3 x S	0.0155688
37967	100	0.3	37968.7	-1.663	-44	25	21	13	1	0	A2G2/A3S3	A2S2/A2S2F/1 x Core + 1 x S/2 x Core + 3 x S/1 x Core + 2 x S	0.0145957
37967	100	0.26	37968.7	-1.663	-44	25	21	13	1	0	A1S1/A2S1G1	A2S2/A2S2F/2 x Core + 2 x S/2 x Core + 2 x S/2 x Core + 3 x S	0.0126496
37967	100	0.22	37968.7	-1.663	-44	25	21	13	1	0	A1S1/A2S2	A2S1G1/A2S2F/2 x Core + 2 x S/2 x Core + 2 x S/2 x Core + 3 x S	0.0107035
37967	100	0.09	37968.7	-1.663	-44	25	21	13	1	0	A1G1/A2S2	A2S1G1/A2S2F/2 x Core + 2 x S/2 x Core + 3 x S/2 x Core + 3 x S	0.00437872
37967	100	0.09	37969.7	-2.691	-71	25	21	12	3	0	A2S2F/A2S2	A2S1G1F/A2S2F/2 x Core + 2 x S/2 x Core + 2 x S/1 x Core + 1 x S	0.00437872
37967	100	0.09	37969.7	-2.691	-71	25	21	12	3	0	A2S1G1F/A2S1G1	A2S2F/A2S2F/1 x Core + 1 x S/2 x Core + 2 x S/2 x Core + 3 x S	0.00437872
37967	100	0.08	37968.7	-1.663	-44	25	21	13	1	0	A1S1/A2S1G1	A2S1G1/A2S2F/2 x Core + 2 x S/2 x Core + 3 x S/2 x Core + 3 x S	0.00389219
37967	100	0.07	37969.7	-2.691	-71	25	21	12	3	0	A2S1G1F/A2S1G1	A2S2F/A2S2F/2 x Core + 2 x S/2 x Core + 2 x S/1 x Core + 2 x S	0.00340567
37675.9	96.2	14.89	37677.4	-1.517	-40	25	21	12	1	0	A2S1G1/A2S2	A2S2/A2S2F/2 x Core + 2 x S/2 x Core + 2 x S/1 x Core + 1 x S	0.696906
37675.9	96.2	9.76	37677.4	-1.517	-40	25	21	12	1	0	A2S1G1/A2S2	A2S1G1/A2S2F/1 x Core + 1 x S/2 x Core + 2 x S/2 x Core + 3 x S	0.456803
37675.9	96.2	9.53	37677.4	-1.517	-40	25	21	12	1	0	A2S1G1/A2S1G1	A2S2/A2S2F/1 x Core + 1 x S/2 x Core + 2 x S/2 x Core + 3 x S	0.446038
37675.9	96.2	8.83	37677.4	-1.517	-40	25	21	12	1	0	A2G2/A2S2	A2S2/A2S2F/1 x Core + 1 x S/2 x Core + 2 x S/2 x Core + 3 x S	0.413276
37675.9	96.2	7.83	37677.4	-1.517	-40	25	21	12	1	0	A2G2/A2S1G1	A2S2/A2S2F/2 x Core + 2 x S/2 x Core + 3 x S/1 x Core + 2 x S	0.366472
37675.9	96.2	7.44	37677.4	-1.517	-40	25	21	12	1	0	A2S1G1/A2S2	A2S1G1/A2S2F/2 x Core + 2 x S/2 x Core + 2 x S/1 x Core + 2 x S	0.348219
37675.9	96.2	7.2	37677.4	-1.517	-40	25	21	12	1	0	A2S1G1/A2S1G1	A2S2/A2S2F/2 x Core + 2 x S/2 x Core + 2 x S/1 x Core + 2 x S	0.336986
37675.9	96.2	6.67	37677.4	-1.517	-40	25	21	12	1	0	A2G2/A2S2	A2S2/A2S2F/2 x Core + 2 x S/2 x Core + 2 x S/1 x Core + 2 x S	0.31218
37675.9	96.2	5	37677.4	-1.517	-40	25	21	12	1	0	A2S1G1/A2S2	A2S2/A2S1G1F/1 x Core + 1 x S/2 x Core + 2 x S/2 x Core + 3 x S	0.234018
37675.9	96.2	4.04	37677.4	-1.517	-40	25	21	12	1	0	A2G2/A2S1G1	A2S2/A2S2F/1 x Core + 1 x S/2 x Core + 3 x S/2 x Core + 3 x S	0.189087
37675.9	96.2	3.78	37677.4	-1.517	-40	25	21	12	1	0	A2S1G1/A2S2	A2S2/A2S1G1F/2 x Core + 2 x S/2 x Core + 2 x S/1 x Core + 2 x S	0.176918
37675.9	96.2	3.5	37677.4	-1.517	-40	25	21	12	1	0	A2S2/A2S2	A2S1G1/A2S2F/2 x Core + 2 x S/2 x Core + 2 x S/1 x Core + 1 x S	0.163813
37675.9	96.2	2.69	37677.4	-1.517	-40	25	21	12	1	0	A2S1G1/A2S1G1	A2S1G1/A2S2F/2 x Core + 2 x S/2 x Core + 3 x S/1 x Core + 2 x S	0.125902
37675.9	96.2	2.49	37677.4	-1.517	-40	25	21	12	1	0	A2G2/A2S2	A2S1G1/A2S2F/2 x Core + 2 x S/2 x Core + 3 x S/1 x Core + 2 x S	0.116541
37675.9	96.2	1.78	37677.4	-1.517	-40	25	21	12	1	0	A2S2/A2S2	A2S2/A2S1G1F/2 x Core + 2 x S/2 x Core + 2 x S/1 x Core + 1 x S	0.0833104
37675.9	96.2	0.69	37675.4	0.499	13	23	19	14	2	0	A1S1/A2S2F	A2S2/A2S2F/1 x Core + 2 x S/2 x Core + 3 x S/1 x Core + 2 x S	0.0322945
37675.9	96.2	0.66	37677.4	-1.517	-40	25	21	12	1	0	A2G2/A2G2	A2S2/A2S2F/1 x Core + 2 x S/2 x Core + 3 x S/2 x Core + 3 x S	0.0308904
37675.9	96.2	0.6	37677.4	-1.517	-40	25	21	12	1	0	A2S1G1/A3S2G1	A2S2/A2S2F/1 x Core + 1 x S/2 x Core + 2 x S/1 x Core + 2 x S	0.0280822
37675.9	96.2	0.49	37675.4	0.499	13	23	19	14	2	0	A1S1/A2S2	A2S2F/A2S2F/1 x Core + 2 x S/2 x Core + 3 x S/1 x Core + 2 x S	0.0229338
37675.9	96.2	0.31	37677.4	-1.517	-40	25	21	12	1	0	A3S1G2/A2S2	A2S2/A2S2F/1 x Core + 1 x S/2 x Core + 2 x S/1 x Core + 2 x S	0.0145091
37675.9	96.2	0.29	37677.4	-1.517	-40	25	21	12	1	0	A2G2/A3S3	A2S2/A2S2F/1 x Core + 1 x S/2 x Core + 2 x S/1 x Core + 2 x S	0.013573
37675.9	96.2	0.29	37677.4	-1.517	-40	25	21	12	1	0	A2S1G1/A3S1G2	A2S2/A2S2F/1 x Core + 1 x S/2 x Core + 3 x S/1 x Core + 2 x S	0.013573
37675.9	96.2	0.28	37677.4	-1.517	-40	25	21	12	1	0	A2G2/A3S2G1	A2S2/A2S2F/1 x Core + 1 x S/2 x Core + 3 x S/1 x Core + 2 x S	0.013105
37675.9	96.2	0.22	37677.4	-1.517	-40	25	21	12	1	0	A2G2/A3S1G2	A2S2/A2S2F/1 x Core + 2 x S/2 x Core + 3 x S/1 x Core + 2 x S	0.0102968
37675.9	96.2	0.14	37678.4	-2.545	-68	25	21	11	3	0	A2S1G1F/A2S2	A2S1G1F/A2S2F/2 x Core + 2 x S/2 x Core + 2 x S/1 x Core + 1 x S	0.00655251
37675.9	96.2	0.12	37677.4	-1.517	-40	25	21	12	1	0	A1G1/A2S2	A2S1G1/A2S2F/2 x Core + 2 x S/2 x Core + 2 x S/2 x Core + 3 x S	0.00561643
37675.9	96.2	0.1	37677.4	-1.517	-40	25	21	12	1	0	A3G3/A2S1G1	A2S2/A2S2F/1 x Core + 2 x S/2 x Core + 3 x S/1 x Core + 2 x S	0.00468036
37675.9	96.2	0.1	37677.4	-1.517	-40	25	21	12	1	0	A1S1/A2S1G1	A2S1G1/A2S2F/2 x Core + 2 x S/2 x Core + 2 x S/2 x Core + 3 x S	0.00468036
37675.9	96.2	0.09	37678.4	-2.545	-68	25	21	11	3	0	A2S2F/A2S1G1	A2S1G1F/A2S2F/2 x Core + 2 x S/2 x Core + 2 x S/1 x Core + 1 x S	0.00421233
37675.9	96.2	0.08	37673.4	2.5431	68	25	18	13	3	1	A2S2F2/M7	A3S3F+LacN1/unmodified/2 x Core + 2 x S/2 x Core + 3 x S/2 x Core + 3 x S	0.00374429
37675.9	96.2	0.08	37674.4	1.527	41	23	19	15	0	0	M5-A1S1/A2S1G0	A4S4/unmodified/2 x Core + 3 x S/2 x Core + 3 x S/2 x Core + 3 x S	0.00374429
38258.3	90.6	34.54	38259.9	-1.589	-42	25	21	14	1	0	A2S1G1/A2S2	A2S2/A2S2F/2 x Core + 2 x S/2 x Core + 3 x S/1 x Core + 2 x S	1.52249
38258.3	90.6	17.82	38259.9	-1.589	-42	25	21	14	1	0	A2S1G1/A2S2	A2S2/A2S2F/1 x Core + 1 x S/2 x Core + 3 x S/2 x Core + 3 x S	0.785489
38258.3	90.6	11.56	38259.9	-1.589	-42	25	21	14	1	0	A2S2/A2S2	A2S2/A2S2F/1 x Core + 1 x S/2 x Core + 2 x S/2 x Core + 3 x S	0.509554
38258.3	90.6	8.77	38259.9	-1.589	-42	25	21	14	1	0	A2S1G1/A2S1G1	A2S2/A2S2F/1 x Core + 2 x S/2 x Core + 3 x S/2 x Core + 3 x S	0.386574
38258.3	90.6	8.73	38259.9	-1.589	-42	25	21	14	1	0	A2S2/A2S2	A2S2/A2S2F/2 x Core + 2 x S/2 x Core + 2 x S/1 x Core + 2 x S	0.38481
38258.3	90.6	8.12	38259.9	-1.589	-42	25	21	14	1	0	A2G2/A2S2	A2S2/A2S2F/1 x Core + 2 x S/2 x Core + 3 x S/2 x Core + 3 x S	0.357922
38258.3	90.6	3.26	38259.9	-1.589	-42	25	21	14	1	0	A2S2/A2S2	A2S1G1/A2S2F/2 x Core + 2 x S/2 x Core + 3 x S/1 x Core + 2 x S	0.143698
38258.3	90.6	1.01	38259.9	-1.589	-42	25	21	14	1	0	A2S1G1/A3S2G1	A2S2/A2S2F/1 x Core + 2 x S/2 x Core + 3 x S/1 x Core + 2 x S	0.0445199
38258.3	90.6	0.81	38259.9	-1.589	-42	25	21	14	1	0	A1S1/A2S2	A2S2/A2S2F/2 x Core + 2 x S/2 x Core + 2 x S/2 x Core + 3 x S	0.0357041
38258.3	90.6	0.75	38259.9	-1.589	-42	25	21	14	1	0	A2S1G1/A3S3	A2S2/A2S2F/1 x Core + 1 x S/2 x Core + 3 x S/1 x Core + 2 x S	0.0330593
38258.3	90.6	0.68	38259.9	-1.589	-42	25	21	14	1	0	A2S2/A3S2G1	A2S2/A2S2F/1 x Core + 1 x S/2 x Core + 3 x S/1 x Core + 2 x S	0.0299738
38258.3	90.6	0.66	38259.9	-1.589	-42	25	21	14	1	0	A1G1/A2S2	A2S2/A2S2F/2 x Core + 2 x S/2 x Core + 3 x S/2 x Core + 3 x S	0.0290922
38258.3	90.6	0.53	38259.9	-1.589	-42	25	21	14	1	0	A1S1/A2S1G1	A2S2/A2S2F/2 x Core + 2 x S/2 x Core + 3 x S/2 x Core + 3 x S	0.0233619
38258.3	90.6	0.53	38259.9	-1.589	-42	25	21	14	1	0	A3S1G2/A2S2	A2S2/A2S2F/1 x Core + 2 x S/2 x Core + 3 x S/1 x Core + 2 x S	0.0233619
38258.3	90.6	0.5	38259.9	-1.589	-42	25	21	14	1	0	A2G2/A3S3	A2S2/A2S2F/1 x Core + 2 x S/2 x Core + 3 x S/1 x Core + 2 x S	0.0220395
38258.3	90.6	0.27	38261	-2.617	-68	25	21	13	3	0	A2S1G1F/A2S1G1	A2S2F/A2S2F/2 x Core + 2 x S/2 x Core + 3 x S/1 x Core + 2 x S	0.0119014
38258.3	90.6	0.27	38259.9	-1.589	-42	25	21	14	1	0	A2S2/A3S3	A2S2/A2S2F/1 x Core + 1 x S/2 x Core + 2 x S/1 x Core + 2 x S	0.0119014
38258.3	90.6	0.24	38259.9	-1.589	-42	25	21	14	1	0	A1S1/A2S2	A2S1G1/A2S2F/2 x Core + 2 x S/2 x Core + 3 x S/2 x Core + 3 x S	0.010579
38258.3	90.6	0.23	38261	-2.617	-68	25	21	13	3	0	A2S1G1F/A2S2	A2S2F/A2S2F/1 x Core + 1 x S/2 x Core + 2 x S/2 x Core + 3 x S	0.0101382
38258.3	90.6	0.18	38261	-2.617	-68	25	21	13	3	0	A2S1G1F/A2S2	A2S2F/A2S2F/2 x Core + 2 x S/2 x Core + 2 x S/1 x Core + 2 x S	0.00793423
38258.3	90.6	0.16	38261	-2.617	-68	25	21	13	3	0	A2S2F/A2S1G1	A2S2F/A2S2F/1 x Core + 1 x S/2 x Core + 2 x S/2 x Core + 3 x S	0.00705265
38258.3	90.6	0.14	38261	-2.617	-68	25	21	13	3	0	A2S1G1F/A2S1G1	A2S2F/A2S2F/1 x Core + 1 x S/2 x Core + 3 x S/2 x Core + 3 x S	0.00617107
38258.3	90.6	0.12	38259.9	-1.589	-42	25	21	14	1	0	M5-A1S1/A2S1G0	A2S1G0/A2S2F/2 x Core + 3 x S/2 x Core + 3 x S/2 x Core + 3 x S	0.00528949
38258.3	90.6	0.12	38261	-2.617	-68	25	21	13	3	0	A2S2F/A2S1G1	A2S2F/A2S2F/2 x Core + 2 x S/2 x Core + 2 x S/1 x Core + 2 x S	0.00528949
36052.6	84.9	33	36053.9	-1.366	-38	20	17	12	1	0	A2S1G1/A2S2	unmodified/A2S2F/2 x Core + 2 x S/2 x Core + 3 x S/1 x Core + 2 x S	1.36309
36052.6	84.9	17.08	36053.9	-1.366	-38	20	17	12	1	0	A2S1G1/A2S2	unmodified/A2S2F/1 x Core + 1 x S/2 x Core + 3 x S/2 x Core + 3 x S	0.705505
36052.6	84.9	15.32	36053.9	-1.366	-38	20	17	12	1	0	A2S1G1/A2S1G1	unmodified/A2S2F/1 x Core + 2 x S/2 x Core + 3 x S/2 x Core + 3 x S	0.632806
36052.6	84.9	14.2	36053.9	-1.366	-38	20	17	12	1	0	A2G2/A2S2	unmodified/A2S2F/1 x Core + 2 x S/2 x Core + 3 x S/2 x Core + 3 x S	0.586544
36052.6	84.9	8.83	36053.9	-1.366	-38	20	17	12	1	0	A2S2/A2S2	unmodified/A2S2F/1 x Core + 1 x S/2 x Core + 2 x S/2 x Core + 3 x S	0.364731
36052.6	84.9	6.69	36053.9	-1.366	-38	20	17	12	1	0	A2S2/A2S2	unmodified/A2S2F/2 x Core + 2 x S/2 x Core + 2 x S/1 x Core + 2 x S	0.276336
36052.6	84.9	1.31	36053.9	-1.366	-38	20	17	12	1	0	A2S2/A2S2	unmodified/A2S1G1F/2 x Core + 2 x S/2 x Core + 3 x S/1 x Core + 2 x S	0.0541107
36052.6	84.9	0.73	36053.9	-1.366	-38	20	17	12	1	0	A1G1/A2S2	unmodified/A2S2F/2 x Core + 2 x S/2 x Core + 3 x S/2 x Core + 3 x S	0.0301533
36052.6	84.9	0.63	36053.9	-1.366	-38	20	17	12	1	0	A1S1/A2S2	unmodified/A2S2F/2 x Core + 2 x S/2 x Core + 2 x S/2 x Core + 3 x S	0.0260227
36052.6	84.9	0.59	36053.9	-1.366	-38	20	17	12	1	0	A1S1/A2S1G1	unmodified/A2S2F/2 x Core + 2 x S/2 x Core + 3 x S/2 x Core + 3 x S	0.0243705
36052.6	84.9	0.34	36053.9	-1.366	-38	20	17	12	1	0	unmodified/A2S2	A2S2/A2S2F/1 x Core + 1 x S/2 x Core + 2 x S/2 x Core + 3 x S	0.014044
36052.6	84.9	0.26	36053.9	-1.366	-38	20	17	12	1	0	unmodified/A2S2	A2S2/A2S2F/2 x Core + 2 x S/2 x Core + 2 x S/1 x Core + 2 x S	0.0107395
36052.6	84.9	0.23	36053.9	-1.366	-38	20	17	12	1	0	A2S1G1/A3S3	unmodified/A2S2F/1 x Core + 1 x S/2 x Core + 3 x S/1 x Core + 2 x S	0.00950036
36052.6	84.9	0.21	36053.9	-1.366	-38	20	17	12	1	0	unmodified/A2S1G1	A2S2/A2S2F/2 x Core + 2 x S/2 x Core + 3 x S/1 x Core + 2 x S	0.00867424
36052.6	84.9	0.2	36053.9	-1.366	-38	20	17	12	1	0	A2S2/A3S2G1	unmodified/A2S2F/1 x Core + 1 x S/2 x Core + 3 x S/1 x Core + 2 x S	0.00826118
36052.6	84.9	0.16	36053.9	-1.366	-38	20	17	12	1	0	M5-A1S1/A2S2	A2G0F/unmodified/2 x Core + 3 x S/2 x Core + 3 x S/2 x Core + 3 x S	0.00660894
36052.6	84.9	0.11	36053.9	-1.366	-38	20	17	12	1	0	unmodified/A2S1G1	A2S2/A2S2F/1 x Core + 1 x S/2 x Core + 3 x S/2 x Core + 3 x S	0.00454365
36052.6	84.9	0.1	36053.9	-1.366	-38	20	17	12	1	0	unmodified/A2S2	A2S1G1/A2S2F/2 x Core + 2 x S/2 x Core + 3 x S/1 x Core + 2 x S	0.00413059
35760.8	80.6	22.01	35762.7	-1.93	-54	20	17	11	1	0	A2S1G1/A2S2	unmodified/A2S2F/1 x Core + 1 x S/2 x Core + 2 x S/2 x Core + 3 x S	0.863097
35760.8	80.6	16.68	35762.7	-1.93	-54	20	17	11	1	0	A2S1G1/A2S2	unmodified/A2S2F/2 x Core + 2 x S/2 x Core + 2 x S/1 x Core + 2 x S	0.654087
35760.8	80.6	13.45	35762.7	-1.93	-54	20	17	11	1	0	A2S1G1/A2S1G1	unmodified/A2S2F/2 x Core + 2 x S/2 x Core + 3 x S/1 x Core + 2 x S	0.527426
35760.8	80.6	12.46	35762.7	-1.93	-54	20	17	11	1	0	A2G2/A2S2	unmodified/A2S2F/2 x Core + 2 x S/2 x Core + 3 x S/1 x Core + 2 x S	0.488604
35760.8	80.6	10.51	35762.7	-1.93	-54	20	17	11	1	0	A2G2/A2S1G1	unmodified/A2S2F/1 x Core + 2 x S/2 x Core + 3 x S/2 x Core + 3 x S	0.412137
35760.8	80.6	6.96	35762.7	-1.93	-54	20	17	11	1	0	A2S1G1/A2S1G1	unmodified/A2S2F/1 x Core + 1 x S/2 x Core + 3 x S/2 x Core + 3 x S	0.272928
35760.8	80.6	6.45	35762.7	-1.93	-54	20	17	11	1	0	A2G2/A2S2	unmodified/A2S2F/1 x Core + 1 x S/2 x Core + 3 x S/2 x Core + 3 x S	0.252929
35760.8	80.6	3.77	35762.7	-1.93	-54	20	17	11	1	0	A2S2/A2S2	unmodified/A2S2F/2 x Core + 2 x S/2 x Core + 2 x S/1 x Core + 1 x S	0.147836
35760.8	80.6	3.28	35762.7	-1.93	-54	20	17	11	1	0	A2S1G1/A2S2	unmodified/A2S1G1F/2 x Core + 2 x S/2 x Core + 3 x S/1 x Core + 2 x S	0.128621
35760.8	80.6	1.32	35762.7	-1.93	-54	20	17	11	1	0	A2S2/A2S2	unmodified/A2S1G1F/1 x Core + 1 x S/2 x Core + 2 x S/2 x Core + 3 x S	0.0517623
35760.8	80.6	0.99	35762.7	-1.93	-54	20	17	11	1	0	A2S2/A2S2	unmodified/A2S1G1F/2 x Core + 2 x S/2 x Core + 2 x S/1 x Core + 2 x S	0.0388217
35760.8	80.6	0.33	35762.7	-1.93	-54	20	17	11	1	0	A1G1/A2S2	unmodified/A2S2F/2 x Core + 2 x S/2 x Core + 2 x S/2 x Core + 3 x S	0.0129406
35760.8	80.6	0.27	35762.7	-1.93	-54	20	17	11	1	0	A1S1/A2S1G1	unmodified/A2S2F/2 x Core + 2 x S/2 x Core + 2 x S/2 x Core + 3 x S	0.0105877
35760.8	80.6	0.24	35762.7	-1.93	-54	20	17	11	1	0	A2S1G1/A3S2G1	unmodified/A2S2F/1 x Core + 1 x S/2 x Core + 3 x S/1 x Core + 2 x S	0.00941132
35760.8	80.6	0.22	35762.7	-1.93	-54	20	17	11	1	0	unmodified/A2S2	A2S2/A2S2F/2 x Core + 2 x S/2 x Core + 2 x S/1 x Core + 1 x S	0.00862704
35760.8	80.6	0.18	35762.7	-1.93	-54	20	17	11	1	0	unmodified/A2S1G1	A2S2/A2S2F/1 x Core + 1 x S/2 x Core + 2 x S/2 x Core + 3 x S	0.00705849
35760.8	80.6	0.14	35762.7	-1.93	-54	20	17	11	1	0	unmodified/A2S2	A2S1G1/A2S2F/1 x Core + 1 x S/2 x Core + 2 x S/2 x Core + 3 x S	0.00548994
35760.8	80.6	0.14	35762.7	-1.93	-54	20	17	11	1	0	unmodified/A2S1G1	A2S2/A2S2F/2 x Core + 2 x S/2 x Core + 2 x S/1 x Core + 2 x S	0.00548994
35760.8	80.6	0.13	35762.7	-1.93	-54	20	17	11	1	0	A3S1G2/A2S2	unmodified/A2S2F/1 x Core + 1 x S/2 x Core + 3 x S/1 x Core + 2 x S	0.0050978
35760.8	80.6	0.12	35762.7	-1.93	-54	20	17	11	1	0	A2G2/A3S3	unmodified/A2S2F/1 x Core + 1 x S/2 x Core + 3 x S/1 x Core + 2 x S	0.00470566
35760.8	80.6	0.11	35762.7	-1.93	-54	20	17	11	1	0	unmodified/A2S2	A2S1G1/A2S2F/2 x Core + 2 x S/2 x Core + 2 x S/1 x Core + 2 x S	0.00431352
35760.8	80.6	0.08	35762.7	-1.93	-54	20	17	11	1	0	M5-A1S1/A2S2	A2G0F/unmodified/2 x Core + 2 x S/2 x Core + 3 x S/2 x Core + 3 x S	0.00313711
35760.8	80.6	0.07	35762.7	-1.93	-54	20	17	11	1	0	unmodified/A2S2	A2S2/A2S1G1F/1 x Core + 1 x S/2 x Core + 2 x S/2 x Core + 3 x S	0.00274497
35760.8	80.6	0.06	35762.7	-1.93	-54	20	17	11	1	0	unmodified/A2S2	A2S2/A2S1G1F/2 x Core + 2 x S/2 x Core + 2 x S/1 x Core + 2 x S	0.00235283
35760.8	80.6	0.05	35762.7	-1.93	-54	20	17	11	1	0	unmodified/A2S1G1	A2S1G1/A2S2F/2 x Core + 2 x S/2 x Core + 3 x S/1 x Core + 2 x S	0.00196069
36343.5	71.1	62.01	36345.2	-1.692	-47	20	17	13	1	0	A2S1G1/A2S2	unmodified/A2S2F/1 x Core + 2 x S/2 x Core + 3 x S/2 x Core + 3 x S	2.14504
36343.5	71.1	21.82	36345.2	-1.692	-47	20	17	13	1	0	A2S2/A2S2	unmodified/A2S2F/2 x Core + 2 x S/2 x Core + 3 x S/1 x Core + 2 x S	0.754794
36343.5	71.1	11.3	36345.2	-1.692	-47	20	17	13	1	0	A2S2/A2S2	unmodified/A2S2F/1 x Core + 1 x S/2 x Core + 3 x S/2 x Core + 3 x S	0.390888
36343.5	71.1	2.31	36345.2	-1.692	-47	20	17	13	1	0	A1S1/A2S2	unmodified/A2S2F/2 x Core + 2 x S/2 x Core + 3 x S/2 x Core + 3 x S	0.0799072
36343.5	71.1	0.67	36345.2	-1.692	-47	20	17	13	1	0	unmodified/A2S2	A2S2/A2S2F/2 x Core + 2 x S/2 x Core + 3 x S/1 x Core + 2 x S	0.0231765
36343.5	71.1	0.41	36345.2	-1.692	-47	20	17	13	1	0	A1G1/A2S2	unmodified/A2S2F/2 x Core + 3 x S/2 x Core + 3 x S/2 x Core + 3 x S	0.0141827
36343.5	71.1	0.35	36345.2	-1.692	-47	20	17	13	1	0	unmodified/A2S2	A2S2/A2S2F/1 x Core + 1 x S/2 x Core + 3 x S/2 x Core + 3 x S	0.0121072
36343.5	71.1	0.33	36345.2	-1.692	-47	20	17	13	1	0	A1S1/A2S1G1	unmodified/A2S2F/2 x Core + 3 x S/2 x Core + 3 x S/2 x Core + 3 x S	0.0114153
36343.5	71.1	0.26	36342.2	1.3031	36	31	21	4	1	1	M7/A3S1G2	A3S2G1F+LacN1/M5-A1G1/2 x Core/2 x Core + 1 x S/1 x Core	0.00899388
36343.5	71.1	0.22	36345.2	-1.692	-47	20	17	13	1	0	unmodified/A2S1G1	A2S2/A2S2F/1 x Core + 2 x S/2 x Core + 3 x S/2 x Core + 3 x S	0.00761021
36343.5	71.1	0.17	36343.1	0.3521	10	22	16	12	2	1	A2S2F2/M7	A2S1G0/unmodified/2 x Core + 3 x S/2 x Core + 3 x S/2 x Core + 3 x S	0.00588062
36343.5	71.1	0.15	36345.2	-1.692	-47	20	17	13	1	0	A2S2/A3S3	unmodified/A2S2F/1 x Core + 1 x S/2 x Core + 3 x S/1 x Core + 2 x S	0.00518878
37384.5	69.6	13.92	37386.2	-1.671	-45	25	21	11	1	0	A2S1G1/A2S2	A2S1G1/A2S2F/2 x Core + 2 x S/2 x Core + 2 x S/1 x Core + 1 x S	0.47136
37384.5	69.6	10.41	37386.2	-1.671	-45	25	21	11	1	0	A2G2/A2S1G1	A2S2/A2S2F/1 x Core + 1 x S/2 x Core + 2 x S/2 x Core + 3 x S	0.352504
37384.5	69.6	9.66	37386.2	-1.671	-45	25	21	11	1	0	A2S1G1/A2S1G1	A2S2/A2S2F/2 x Core + 2 x S/2 x Core + 2 x S/1 x Core + 1 x S	0.327108
37384.5	69.6	8.96	37386.2	-1.671	-45	25	21	11	1	0	A2G2/A2S2	A2S2/A2S2F/2 x Core + 2 x S/2 x Core + 2 x S/1 x Core + 1 x S	0.303404
37384.5	69.6	7.86	37386.2	-1.671	-45	25	21	11	1	0	A2G2/A2S1G1	A2S2/A2S2F/2 x Core + 2 x S/2 x Core + 2 x S/1 x Core + 2 x S	0.266156
37384.5	69.6	7.06	37386.2	-1.671	-45	25	21	11	1	0	A2S1G1/A2S2	A2S2/A2S1G1F/2 x Core + 2 x S/2 x Core + 2 x S/1 x Core + 1 x S	0.239066
37384.5	69.6	6.34	37386.2	-1.671	-45	25	21	11	1	0	A2S1G1/A2S1G1	A2S1G1/A2S2F/1 x Core + 1 x S/2 x Core + 2 x S/2 x Core + 3 x S	0.214686
37384.5	69.6	5.87	37386.2	-1.671	-45	25	21	11	1	0	A2G2/A2S2	A2S1G1/A2S2F/1 x Core + 1 x S/2 x Core + 2 x S/2 x Core + 3 x S	0.19877
37384.5	69.6	4.83	37386.2	-1.671	-45	25	21	11	1	0	A2S1G1/A2S1G1	A2S1G1/A2S2F/2 x Core + 2 x S/2 x Core + 2 x S/1 x Core + 2 x S	0.163554
37384.5	69.6	4.48	37386.2	-1.671	-45	25	21	11	1	0	A2G2/A2S2	A2S1G1/A2S2F/2 x Core + 2 x S/2 x Core + 2 x S/1 x Core + 2 x S	0.151702
37384.5	69.6	3.25	37386.2	-1.671	-45	25	21	11	1	0	A2S1G1/A2S1G1	A2S2/A2S1G1F/1 x Core + 1 x S/2 x Core + 2 x S/2 x Core + 3 x S	0.110052
37384.5	69.6	3.01	37386.2	-1.671	-45	25	21	11	1	0	A2G2/A2S2	A2S2/A2S1G1F/1 x Core + 1 x S/2 x Core + 2 x S/2 x Core + 3 x S	0.101925
37384.5	69.6	2.94	37386.2	-1.671	-45	25	21	11	1	0	A2G2/A2S1G1	A2S1G1/A2S2F/2 x Core + 2 x S/2 x Core + 3 x S/1 x Core + 2 x S	0.0995545
37384.5	69.6	2.46	37386.2	-1.671	-45	25	21	11	1	0	A2S1G1/A2S1G1	A2S2/A2S1G1F/2 x Core + 2 x S/2 x Core + 2 x S/1 x Core + 2 x S	0.0833007
37384.5	69.6	2.28	37386.2	-1.671	-45	25	21	11	1	0	A2G2/A2S2	A2S2/A2S1G1F/2 x Core + 2 x S/2 x Core + 2 x S/1 x Core + 2 x S	0.0772055
37384.5	69.6	1.69	37386.2	-1.671	-45	25	21	11	1	0	A2G2/A2G2	A2S2/A2S2F/2 x Core + 2 x S/2 x Core + 3 x S/1 x Core + 2 x S	0.0572269
37384.5	69.6	0.88	37384.1	0.345	9	23	19	13	2	0	A1S1/A2S2F	A2S2/A2S2F/1 x Core + 1 x S/2 x Core + 3 x S/1 x Core + 2 x S	0.0297986
37384.5	69.6	0.87	37386.2	-1.671	-45	25	21	11	1	0	A2G2/A2G2	A2S2/A2S2F/1 x Core + 1 x S/2 x Core + 3 x S/2 x Core + 3 x S	0.02946
37384.5	69.6	0.42	37386.2	-1.671	-45	25	21	11	1	0	A2S1G1/A3S1G2	A2S2/A2S2F/1 x Core + 1 x S/2 x Core + 2 x S/1 x Core + 2 x S	0.0142221
37384.5	69.6	0.41	37384.1	0.345	9	23	19	13	2	0	A1G1/A2S2	A2S2F/A2S2F/1 x Core + 2 x S/2 x Core + 3 x S/1 x Core + 2 x S	0.0138835
37384.5	69.6	0.4	37386.2	-1.671	-45	25	21	11	1	0	A2G2/A3S2G1	A2S2/A2S2F/1 x Core + 1 x S/2 x Core + 2 x S/1 x Core + 2 x S	0.0135448
37384.5	69.6	0.37	37384.1	0.345	9	23	19	13	2	0	A1G1/A2S2F	A2S2/A2S2F/1 x Core + 2 x S/2 x Core + 3 x S/1 x Core + 2 x S	0.012529
37384.5	69.6	0.34	37384.1	0.345	9	23	19	13	2	0	A2S1G1F/A1S1	A2S2/A2S2F/1 x Core + 2 x S/2 x Core + 3 x S/1 x Core + 2 x S	0.0115131
37384.5	69.6	0.33	37384.1	0.345	9	23	19	13	2	0	A1S1/A2S1G1	A2S2F/A2S2F/1 x Core + 2 x S/2 x Core + 3 x S/1 x Core + 2 x S	0.0111745
37384.5	69.6	0.29	37384.1	0.345	9	23	19	13	2	0	A1S1/A2S2	A2S2F/A2S2F/1 x Core + 1 x S/2 x Core + 3 x S/1 x Core + 2 x S	0.00982
37384.5	69.6	0.28	37386.2	-1.671	-45	25	21	11	1	0	A2G2/A3S1G2	A2S2/A2S2F/1 x Core + 1 x S/2 x Core + 3 x S/1 x Core + 2 x S	0.00948138
37384.5	69.6	0.16	37386.1	-1.6429	-44	29	22	8	1	1	M5-A1S1/A2S1G0	A3S2G1F+LacN1/M5-A1G1/2 x Core/2 x Core + 2 x S/2 x Core + 2 x S	0.00541793
37384.5	69.6	0.13	37386.2	-1.671	-45	25	21	11	1	0	A3G3/A2S1G1	A2S2/A2S2F/1 x Core + 1 x S/2 x Core + 3 x S/1 x Core + 2 x S	0.00440207
37384.5	69.6	0.11	37387.2	-2.699	-72	25	21	10	3	0	A2S1G1F/A2S1G1	A2S1G1F/A2S2F/2 x Core + 2 x S/2 x Core + 2 x S/1 x Core + 1 x S	0.00372483
38623.7	66.2	24.89	38625.3	-1.554	-40	26	22	14	1	0	A2S1G1/A2S2	A2S2/A2S2F/2 x Core + 2 x S/2 x Core + 2 x S/2 x Core + 3 x S	0.801654
38623.7	66.2	15.86	38625.3	-1.554	-40	26	22	14	1	0	A2S1G1/A2S1G1	A2S2/A2S2F/2 x Core + 2 x S/2 x Core + 3 x S/2 x Core + 3 x S	0.510817
38623.7	66.2	14.7	38625.3	-1.554	-40	26	22	14	1	0	A2G2/A2S2	A2S2/A2S2F/2 x Core + 2 x S/2 x Core + 3 x S/2 x Core + 3 x S	0.473456
38623.7	66.2	7.29	38625.3	-1.554	-40	26	22	14	1	0	A2S1G1/A2S2	A2S1G1/A2S2F/2 x Core + 2 x S/2 x Core + 3 x S/2 x Core + 3 x S	0.234796
38623.7	66.2	4.72	38625.3	-1.554	-40	26	22	14	1	0	A2S1G1/A3S2G1	A2S2/A2S2F/2 x Core + 2 x S/2 x Core + 3 x S/1 x Core + 2 x S	0.152021
38623.7	66.2	3.66	38625.3	-1.554	-40	26	22	14	1	0	A2S1G1/A3S3	A2S2/A2S2F/1 x Core + 1 x S/2 x Core + 2 x S/2 x Core + 3 x S	0.117881
38623.7	66.2	3.54	38625.3	-1.554	-40	26	22	14	1	0	A2S2/A2S2	A2S1G1/A2S2F/2 x Core + 2 x S/2 x Core + 2 x S/2 x Core + 3 x S	0.114016
38623.7	66.2	3.31	38625.3	-1.554	-40	26	22	14	1	0	A2S2/A3S2G1	A2S2/A2S2F/1 x Core + 1 x S/2 x Core + 2 x S/2 x Core + 3 x S	0.106608
38623.7	66.2	2.77	38625.3	-1.554	-40	26	22	14	1	0	A2S1G1/A3S3	A2S2/A2S2F/2 x Core + 2 x S/2 x Core + 2 x S/1 x Core + 2 x S	0.0892159
38623.7	66.2	2.5	38625.3	-1.554	-40	26	22	14	1	0	A2S2/A3S2G1	A2S2/A2S2F/2 x Core + 2 x S/2 x Core + 2 x S/1 x Core + 2 x S	0.0805197
38623.7	66.2	2.47	38625.3	-1.554	-40	26	22	14	1	0	A3S1G2/A2S2	A2S2/A2S2F/2 x Core + 2 x S/2 x Core + 3 x S/1 x Core + 2 x S	0.0795535
38623.7	66.2	2.44	38625.3	-1.554	-40	26	22	14	1	0	A2S1G1/A3S2G1	A2S2/A2S2F/1 x Core + 1 x S/2 x Core + 3 x S/2 x Core + 3 x S	0.0785873
38623.7	66.2	2.33	38625.3	-1.554	-40	26	22	14	1	0	A2G2/A3S3	A2S2/A2S2F/2 x Core + 2 x S/2 x Core + 3 x S/1 x Core + 2 x S	0.0750444
38623.7	66.2	1.29	38625.3	-1.554	-40	26	22	14	1	0	A2S1G1/A3S1G2	A2S2/A2S2F/1 x Core + 2 x S/2 x Core + 3 x S/2 x Core + 3 x S	0.0415482
38623.7	66.2	1.27	38625.3	-1.554	-40	26	22	14	1	0	A3S1G2/A2S2	A2S2/A2S2F/1 x Core + 1 x S/2 x Core + 3 x S/2 x Core + 3 x S	0.040904
38623.7	66.2	1.26	38625.3	-1.554	-40	26	22	14	1	0	A2G2/A3S2G1	A2S2/A2S2F/1 x Core + 2 x S/2 x Core + 3 x S/2 x Core + 3 x S	0.0405819
38623.7	66.2	1.2	38625.3	-1.554	-40	26	22	14	1	0	A2G2/A3S3	A2S2/A2S2F/1 x Core + 1 x S/2 x Core + 3 x S/2 x Core + 3 x S	0.0386495
38623.7	66.2	1.03	38625.3	-1.554	-40	26	22	14	1	0	A2S1G1/A3S3	A2S1G1/A2S2F/2 x Core + 2 x S/2 x Core + 3 x S/1 x Core + 2 x S	0.0331741
38623.7	66.2	0.93	38625.3	-1.554	-40	26	22	14	1	0	A2S2/A3S2G1	A2S1G1/A2S2F/2 x Core + 2 x S/2 x Core + 3 x S/1 x Core + 2 x S	0.0299533
38623.7	66.2	0.92	38625.3	-1.554	-40	26	22	14	1	0	A2S2/A3S3	A2S2/A2S2F/2 x Core + 2 x S/2 x Core + 2 x S/1 x Core + 1 x S	0.0296313
38623.7	66.2	0.6	38625.3	-1.554	-40	26	22	14	1	0	A2S2/A3S3	A2S1G1/A2S2F/1 x Core + 1 x S/2 x Core + 2 x S/2 x Core + 3 x S	0.0193247
38623.7	66.2	0.46	38625.3	-1.554	-40	26	22	14	1	0	A2S2/A3S3	A2S1G1/A2S2F/2 x Core + 2 x S/2 x Core + 2 x S/1 x Core + 2 x S	0.0148156
38623.7	66.2	0.31	38625.3	-1.554	-40	26	22	14	1	0	A2S2/A3S3	A2S2/A2S1G1F/1 x Core + 1 x S/2 x Core + 2 x S/2 x Core + 3 x S	0.00998445
38623.7	66.2	0.23	38625.3	-1.554	-40	26	22	14	1	0	A2S2/A3S3	A2S2/A2S1G1F/2 x Core + 2 x S/2 x Core + 2 x S/1 x Core + 2 x S	0.00740782
36708.9	60.6	49	36710.5	-1.637	-45	21	18	13	1	0	A2S1G1/A2S2	unmodified/A2S2F/2 x Core + 2 x S/2 x Core + 3 x S/2 x Core + 3 x S	1.44468
36708.9	60.6	8.88	36710.5	-1.637	-45	21	18	13	1	0	A2S2/A2S2	unmodified/A2S2F/2 x Core + 2 x S/2 x Core + 2 x S/2 x Core + 3 x S	0.261812
36708.9	60.6	6.77	36710.5	-1.637	-45	21	18	13	1	0	A2S1G1/A2S1G1	unmodified/A2S2F/2 x Core + 3 x S/2 x Core + 3 x S/2 x Core + 3 x S	0.199602
36708.9	60.6	6.27	36710.5	-1.637	-45	21	18	13	1	0	A2G2/A2S2	unmodified/A2S2F/2 x Core + 3 x S/2 x Core + 3 x S/2 x Core + 3 x S	0.184861
36708.9	60.6	5.84	36710.5	-1.637	-45	21	18	13	1	0	A2S1G1/A3S2G1	unmodified/A2S2F/1 x Core + 2 x S/2 x Core + 3 x S/2 x Core + 3 x S	0.172183
36708.9	60.6	4.76	36710.5	-1.637	-45	21	18	13	1	0	A2S1G1/A3S3	unmodified/A2S2F/2 x Core + 2 x S/2 x Core + 3 x S/1 x Core + 2 x S	0.140341
36708.9	60.6	4.31	36710.5	-1.637	-45	21	18	13	1	0	A2S2/A3S2G1	unmodified/A2S2F/2 x Core + 2 x S/2 x Core + 3 x S/1 x Core + 2 x S	0.127073
36708.9	60.6	3.05	36710.5	-1.637	-45	21	18	13	1	0	A3S1G2/A2S2	unmodified/A2S2F/1 x Core + 2 x S/2 x Core + 3 x S/2 x Core + 3 x S	0.0899242
36708.9	60.6	2.88	36710.5	-1.637	-45	21	18	13	1	0	A2G2/A3S3	unmodified/A2S2F/1 x Core + 2 x S/2 x Core + 3 x S/2 x Core + 3 x S	0.0849121
36708.9	60.6	2.47	36710.5	-1.637	-45	21	18	13	1	0	A2S1G1/A3S3	unmodified/A2S2F/1 x Core + 1 x S/2 x Core + 3 x S/2 x Core + 3 x S	0.0728239
36708.9	60.6	2.23	36710.5	-1.637	-45	21	18	13	1	0	A2S2/A3S2G1	unmodified/A2S2F/1 x Core + 1 x S/2 x Core + 3 x S/2 x Core + 3 x S	0.0657479
36708.9	60.6	1.25	36710.5	-1.637	-45	21	18	13	1	0	A2S2/A3S3	unmodified/A2S2F/1 x Core + 1 x S/2 x Core + 2 x S/2 x Core + 3 x S	0.0368542
36708.9	60.6	0.95	36710.5	-1.637	-45	21	18	13	1	0	A2S2/A3S3	unmodified/A2S2F/2 x Core + 2 x S/2 x Core + 2 x S/1 x Core + 2 x S	0.0280092
36708.9	60.6	0.33	36710.5	-1.637	-45	21	18	13	1	0	unmodified/A2S2	A2S2/A2S2F/2 x Core + 2 x S/2 x Core + 2 x S/2 x Core + 3 x S	0.00972951
36708.9	60.6	0.27	36710.5	-1.637	-45	21	18	13	1	0	unmodified/A2S1G1	A2S2/A2S2F/2 x Core + 2 x S/2 x Core + 3 x S/2 x Core + 3 x S	0.00796051
36708.9	60.6	0.24	36710.5	-1.637	-45	21	18	13	1	0	A1S1/A2S2	unmodified/A3S2G1F/2 x Core + 2 x S/2 x Core + 3 x S/2 x Core + 3 x S	0.00707601
36708.9	60.6	0.19	36710.5	-1.637	-45	21	18	13	1	0	A2S2/A3S3	unmodified/A2S1G1F/2 x Core + 2 x S/2 x Core + 3 x S/1 x Core + 2 x S	0.00560184
36708.9	60.6	0.14	36710.5	-1.6089	-44	25	19	10	1	1	M5/A2S2	A2S1G1/A2S2F/2 x Core + 2 x S/2 x Core + 2 x S/1 x Core + 1 x S	0.00412767
36708.9	60.6	0.1	36710.5	-1.637	-45	21	18	13	1	0	unmodified/A2S2	A2S1G1/A2S2F/2 x Core + 2 x S/2 x Core + 3 x S/2 x Core + 3 x S	0.00294834
36708.9	60.6	0.07	36710.5	-1.6089	-44	25	19	10	1	1	M5/A2S2	A2S2/A2S1G1F/2 x Core + 2 x S/2 x Core + 2 x S/1 x Core + 1 x S	0.00206384
36417.5	56	22.39	36419.3	-1.751	-48	21	18	12	1	0	A2S1G1/A2S2	unmodified/A2S2F/2 x Core + 2 x S/2 x Core + 2 x S/2 x Core + 3 x S	0.610023
36417.5	56	20.17	36419.3	-1.751	-48	21	18	12	1	0	A2S1G1/A2S1G1	unmodified/A2S2F/2 x Core + 2 x S/2 x Core + 3 x S/2 x Core + 3 x S	0.549539
36417.5	56	18.7	36419.3	-1.751	-48	21	18	12	1	0	A2G2/A2S2	unmodified/A2S2F/2 x Core + 2 x S/2 x Core + 3 x S/2 x Core + 3 x S	0.509488
36417.5	56	5.18	36419.3	-1.751	-48	21	18	12	1	0	A2S1G1/A3S2G1	unmodified/A2S2F/2 x Core + 2 x S/2 x Core + 3 x S/1 x Core + 2 x S	0.141131
36417.5	56	4.69	36419.3	-1.751	-48	21	18	12	1	0	A2G2/A2S1G1	unmodified/A2S2F/2 x Core + 3 x S/2 x Core + 3 x S/2 x Core + 3 x S	0.127781
36417.5	56	3.21	36419.3	-1.751	-48	21	18	12	1	0	A2S1G1/A3S3	unmodified/A2S2F/1 x Core + 1 x S/2 x Core + 2 x S/2 x Core + 3 x S	0.0874576
36417.5	56	2.9	36419.3	-1.751	-48	21	18	12	1	0	A2S2/A3S2G1	unmodified/A2S2F/1 x Core + 1 x S/2 x Core + 2 x S/2 x Core + 3 x S	0.0790115
36417.5	56	2.71	36419.3	-1.751	-48	21	18	12	1	0	A3S1G2/A2S2	unmodified/A2S2F/2 x Core + 2 x S/2 x Core + 3 x S/1 x Core + 2 x S	0.0738349
36417.5	56	2.68	36419.3	-1.751	-48	21	18	12	1	0	A2S1G1/A3S2G1	unmodified/A2S2F/1 x Core + 1 x S/2 x Core + 3 x S/2 x Core + 3 x S	0.0730175
36417.5	56	2.59	36419.3	-1.751	-48	21	18	12	1	0	A2S1G1/A3S1G2	unmodified/A2S2F/1 x Core + 2 x S/2 x Core + 3 x S/2 x Core + 3 x S	0.0705655
36417.5	56	2.56	36419.3	-1.751	-48	21	18	12	1	0	A2G2/A3S3	unmodified/A2S2F/2 x Core + 2 x S/2 x Core + 3 x S/1 x Core + 2 x S	0.0697481
36417.5	56	2.52	36419.3	-1.751	-48	21	18	12	1	0	A2G2/A3S2G1	unmodified/A2S2F/1 x Core + 2 x S/2 x Core + 3 x S/2 x Core + 3 x S	0.0686583
36417.5	56	2.43	36419.3	-1.751	-48	21	18	12	1	0	A2S1G1/A3S3	unmodified/A2S2F/2 x Core + 2 x S/2 x Core + 2 x S/1 x Core + 2 x S	0.0662062
36417.5	56	2.2	36419.3	-1.751	-48	21	18	12	1	0	A2S2/A3S2G1	unmodified/A2S2F/2 x Core + 2 x S/2 x Core + 2 x S/1 x Core + 2 x S	0.0599398
36417.5	56	1.4	36419.3	-1.751	-48	21	18	12	1	0	A3S1G2/A2S2	unmodified/A2S2F/1 x Core + 1 x S/2 x Core + 3 x S/2 x Core + 3 x S	0.0381435
36417.5	56	1.32	36419.3	-1.751	-48	21	18	12	1	0	A2G2/A3S3	unmodified/A2S2F/1 x Core + 1 x S/2 x Core + 3 x S/2 x Core + 3 x S	0.0359639
36417.5	56	0.54	36419.3	-1.751	-48	21	18	12	1	0	A2S2/A3S3	unmodified/A2S2F/2 x Core + 2 x S/2 x Core + 2 x S/1 x Core + 1 x S	0.0147125
36417.5	56	0.48	36419.3	-1.751	-48	21	18	12	1	0	A2S1G1/A3S3	unmodified/A2S1G1F/2 x Core + 2 x S/2 x Core + 3 x S/1 x Core + 2 x S	0.0130778
36417.5	56	0.43	36419.3	-1.751	-48	21	18	12	1	0	A2S2/A3S2G1	unmodified/A2S1G1F/2 x Core + 2 x S/2 x Core + 3 x S/1 x Core + 2 x S	0.0117155
36417.5	56	0.19	36419.3	-1.751	-48	21	18	12	1	0	A2S2/A3S3	unmodified/A2S1G1F/1 x Core + 1 x S/2 x Core + 2 x S/2 x Core + 3 x S	0.00517662
36417.5	56	0.18	36419.3	-1.751	-48	21	18	12	1	0	unmodified/A2S1G1	A2S2/A2S2F/2 x Core + 2 x S/2 x Core + 2 x S/2 x Core + 3 x S	0.00490416
36417.5	56	0.14	36419.3	-1.751	-48	21	18	12	1	0	A2S2/A3S3	unmodified/A2S1G1F/2 x Core + 2 x S/2 x Core + 2 x S/1 x Core + 2 x S	0.00381435
36417.5	56	0.12	36419.3	-1.751	-48	21	18	12	1	0	A1G1/A2S2	unmodified/A3S2G1F/2 x Core + 2 x S/2 x Core + 3 x S/2 x Core + 3 x S	0.00326944
36417.5	56	0.12	36419.3	-1.751	-48	21	18	12	1	0	unmodified/A2S2	A2S1G1/A2S2F/2 x Core + 2 x S/2 x Core + 2 x S/2 x Core + 3 x S	0.00326944
36417.5	56	0.1	36419.3	-1.751	-48	21	18	12	1	0	A1S1/A2S1G1	unmodified/A3S2G1F/2 x Core + 2 x S/2 x Core + 3 x S/2 x Core + 3 x S	0.00272453
36417.5	56	0.05	36419.3	-1.751	-48	21	18	12	1	0	unmodified/A2S1G1	A2S1G1/A2S2F/2 x Core + 2 x S/2 x Core + 3 x S/2 x Core + 3 x S	0.00136227
38915.4	55.5	52.94	38916.5	-1.11	-29	26	22	15	1	0	A2S1G1/A2S2	A2S2/A2S2F/2 x Core + 2 x S/2 x Core + 3 x S/2 x Core + 3 x S	1.42949
38915.4	55.5	13.57	38916.5	-1.11	-29	26	22	15	1	0	A2S2/A2S2	A2S2/A2S2F/2 x Core + 2 x S/2 x Core + 2 x S/2 x Core + 3 x S	0.366418
38915.4	55.5	5.97	38916.5	-1.11	-29	26	22	15	1	0	A2S1G1/A3S3	A2S2/A2S2F/2 x Core + 2 x S/2 x Core + 3 x S/1 x Core + 2 x S	0.161202
38915.4	55.5	5.39	38916.5	-1.11	-29	26	22	15	1	0	A2S2/A3S2G1	A2S2/A2S2F/2 x Core + 2 x S/2 x Core + 3 x S/1 x Core + 2 x S	0.145541
38915.4	55.5	4	38916.5	-1.11	-29	26	22	15	1	0	A2S1G1/A3S2G1	A2S2/A2S2F/1 x Core + 2 x S/2 x Core + 3 x S/2 x Core + 3 x S	0.108008
38915.4	55.5	3.98	38916.5	-1.11	-29	26	22	15	1	0	A2S2/A2S2	A2S1G1/A2S2F/2 x Core + 2 x S/2 x Core + 3 x S/2 x Core + 3 x S	0.107468
38915.4	55.5	3.08	38916.5	-1.11	-29	26	22	15	1	0	A2S1G1/A3S3	A2S2/A2S2F/1 x Core + 1 x S/2 x Core + 3 x S/2 x Core + 3 x S	0.0831664
38915.4	55.5	2.78	38916.5	-1.11	-29	26	22	15	1	0	A2S2/A3S2G1	A2S2/A2S2F/1 x Core + 1 x S/2 x Core + 3 x S/2 x Core + 3 x S	0.0750658
38915.4	55.5	2.09	38916.5	-1.11	-29	26	22	15	1	0	A3S1G2/A2S2	A2S2/A2S2F/1 x Core + 2 x S/2 x Core + 3 x S/2 x Core + 3 x S	0.0564344
38915.4	55.5	1.97	38916.5	-1.11	-29	26	22	15	1	0	A2G2/A3S3	A2S2/A2S2F/1 x Core + 2 x S/2 x Core + 3 x S/2 x Core + 3 x S	0.0531941
38915.4	55.5	1.96	38916.5	-1.11	-29	26	22	15	1	0	A2S2/A3S3	A2S2/A2S2F/1 x Core + 1 x S/2 x Core + 2 x S/2 x Core + 3 x S	0.0529241
38915.4	55.5	1.48	38916.5	-1.11	-29	26	22	15	1	0	A2S2/A3S3	A2S2/A2S2F/2 x Core + 2 x S/2 x Core + 2 x S/1 x Core + 2 x S	0.0399631
38915.4	55.5	0.55	38916.5	-1.11	-29	26	22	15	1	0	A2S2/A3S3	A2S1G1/A2S2F/2 x Core + 2 x S/2 x Core + 3 x S/1 x Core + 2 x S	0.0148511
38915.4	55.5	0.24	38917.5	-2.138	-55	26	22	14	3	0	A2S1G1F/A2S1G1	A2S2F/A2S2F/2 x Core + 2 x S/2 x Core + 3 x S/2 x Core + 3 x S	0.0064805
38112.3	54.1	17.45	38114.8	-2.545	-67	25	21	13	2	0	A2S1G1/A2S2	A2S2F/A2S2F/1 x Core + 1 x S/2 x Core + 2 x S/2 x Core + 3 x S	0.459301
38112.3	54.1	16.19	38114.8	-2.545	-67	25	21	13	2	0	A2S1G1/A2S1G1	A2S2F/A2S2F/2 x Core + 2 x S/2 x Core + 3 x S/1 x Core + 2 x S	0.426136
38112.3	54.1	15	38114.8	-2.545	-67	25	21	13	2	0	A2G2/A2S2	A2S2F/A2S2F/2 x Core + 2 x S/2 x Core + 3 x S/1 x Core + 2 x S	0.394814
38112.3	54.1	13.37	38114.8	-2.545	-67	25	21	13	2	0	A2S1G1/A2S2	A2S2F/A2S2F/2 x Core + 2 x S/2 x Core + 2 x S/1 x Core + 2 x S	0.351911
38112.3	54.1	8.33	38114.8	-2.545	-67	25	21	13	2	0	A2S1G1/A2S1G1	A2S2F/A2S2F/1 x Core + 1 x S/2 x Core + 3 x S/2 x Core + 3 x S	0.219254
38112.3	54.1	7.72	38114.8	-2.545	-67	25	21	13	2	0	A2G2/A2S2	A2S2F/A2S2F/1 x Core + 1 x S/2 x Core + 3 x S/2 x Core + 3 x S	0.203198
38112.3	54.1	6.33	38114.8	-2.545	-67	25	21	13	2	0	A2G2/A2S1G1	A2S2F/A2S2F/1 x Core + 2 x S/2 x Core + 3 x S/2 x Core + 3 x S	0.166612
38112.3	54.1	1.37	38114.8	-2.545	-67	25	21	13	2	0	A2S1G1F/A2S2	A2S2/A2S2F/1 x Core + 1 x S/2 x Core + 2 x S/2 x Core + 3 x S	0.0360597
38112.3	54.1	1.17	38114.8	-2.545	-67	25	21	13	2	0	A2S1G1/A3S1G2	A2S2F/A2S2F/1 x Core + 2 x S/2 x Core + 3 x S/1 x Core + 2 x S	0.0307955
38112.3	54.1	1.13	38114.8	-2.545	-67	25	21	13	2	0	A2G2/A3S2G1	A2S2F/A2S2F/1 x Core + 2 x S/2 x Core + 3 x S/1 x Core + 2 x S	0.0297427
38112.3	54.1	1.06	38114.8	-2.545	-67	25	21	13	2	0	A1S1/A2S2F	A2S1G1/A2S2F/2 x Core + 2 x S/2 x Core + 2 x S/2 x Core + 3 x S	0.0279002
38112.3	54.1	1.03	38114.8	-2.545	-67	25	21	13	2	0	A2S1G1F/A2S2	A2S2/A2S2F/2 x Core + 2 x S/2 x Core + 2 x S/1 x Core + 2 x S	0.0271106
38112.3	54.1	1.01	38114.8	-2.545	-67	25	21	13	2	0	A1G1/A2S2F	A2S2/A2S2F/2 x Core + 2 x S/2 x Core + 2 x S/2 x Core + 3 x S	0.0265842
38112.3	54.1	0.98	38114.8	-2.545	-67	25	21	13	2	0	A2S1G1/A3S2G1	A2S2F/A2S2F/1 x Core + 1 x S/2 x Core + 3 x S/1 x Core + 2 x S	0.0257945
38112.3	54.1	0.93	38114.8	-2.545	-67	25	21	13	2	0	A2S1G1F/A1S1	A2S2/A2S2F/2 x Core + 2 x S/2 x Core + 2 x S/2 x Core + 3 x S	0.0244785
38112.3	54.1	0.91	38114.8	-2.545	-67	25	21	13	2	0	A2S2F/A2S1G1	A2S2/A2S2F/1 x Core + 1 x S/2 x Core + 2 x S/2 x Core + 3 x S	0.0239521
38112.3	54.1	0.83	38114.8	-2.545	-67	25	21	13	2	0	A2S1G1F/A2S1G1	A2S2/A2S2F/2 x Core + 2 x S/2 x Core + 3 x S/1 x Core + 2 x S	0.0218464
38112.3	54.1	0.69	38114.8	-2.545	-67	25	21	13	2	0	A2S2F/A2S1G1	A2S2/A2S2F/2 x Core + 2 x S/2 x Core + 2 x S/1 x Core + 2 x S	0.0181615
38112.3	54.1	0.62	38114.8	-2.545	-67	25	21	13	2	0	A2S2F/A2S2	A2S2/A2S2F/2 x Core + 2 x S/2 x Core + 2 x S/1 x Core + 1 x S	0.016319
38112.3	54.1	0.51	38114.8	-2.545	-67	25	21	13	2	0	A3S1G2/A2S2	A2S2F/A2S2F/1 x Core + 1 x S/2 x Core + 3 x S/1 x Core + 2 x S	0.0134237
38112.3	54.1	0.49	38114.8	-2.545	-67	25	21	13	2	0	A2G2/A3S3	A2S2F/A2S2F/1 x Core + 1 x S/2 x Core + 3 x S/1 x Core + 2 x S	0.0128973
38112.3	54.1	0.43	38114.8	-2.545	-67	25	21	13	2	0	A2S1G1F/A2S1G1	A2S2/A2S2F/1 x Core + 1 x S/2 x Core + 3 x S/2 x Core + 3 x S	0.011318
38112.3	54.1	0.41	38114.8	-2.545	-67	25	21	13	2	0	A2S2F/A2S2	A2S1G1/A2S2F/1 x Core + 1 x S/2 x Core + 2 x S/2 x Core + 3 x S	0.0107916
38112.3	54.1	0.39	38114.8	-2.545	-67	25	21	13	2	0	A2S1G1F/A2S2	A2S1G1/A2S2F/2 x Core + 2 x S/2 x Core + 3 x S/1 x Core + 2 x S	0.0102652
38112.3	54.1	0.31	38114.8	-2.545	-67	25	21	13	2	0	A2S2F/A2S2	A2S1G1/A2S2F/2 x Core + 2 x S/2 x Core + 2 x S/1 x Core + 2 x S	0.0081595
38112.3	54.1	0.3	38114.8	-2.545	-67	25	21	13	2	0	A1G1/A2S2F	A2S1G1/A2S2F/2 x Core + 2 x S/2 x Core + 3 x S/2 x Core + 3 x S	0.00789629
38112.3	54.1	0.27	38114.8	-2.545	-67	25	21	13	2	0	A2S1G1F/A1S1	A2S1G1/A2S2F/2 x Core + 2 x S/2 x Core + 3 x S/2 x Core + 3 x S	0.00710666
38112.3	54.1	0.26	38114.8	-2.545	-67	25	21	13	2	0	A2S2F/A2S1G1	A2S1G1/A2S2F/2 x Core + 2 x S/2 x Core + 3 x S/1 x Core + 2 x S	0.00684345
38112.3	54.1	0.21	38114.8	-2.545	-67	25	21	13	2	0	A2S2F/A2S2	A2S2/A2S1G1F/1 x Core + 1 x S/2 x Core + 2 x S/2 x Core + 3 x S	0.0055274
38112.3	54.1	0.16	38114.8	-2.545	-67	25	21	13	2	0	A2S2F/A2S2	A2S2/A2S1G1F/2 x Core + 2 x S/2 x Core + 2 x S/1 x Core + 2 x S	0.00421135
38112.3	54.1	0.14	38109.7	2.5431	67	25	18	15	2	1	A2S2F2/M7	A4S4/unmodified/2 x Core + 3 x S/2 x Core + 3 x S/2 x Core + 3 x S	0.00368493
38549.9	53.5	44.53	38551.2	-1.325	-34	25	21	15	1	0	A2S1G1/A2S2	A2S2/A2S2F/1 x Core + 2 x S/2 x Core + 3 x S/2 x Core + 3 x S	1.15907
38549.9	53.5	28.67	38551.2	-1.325	-34	25	21	15	1	0	A2S2/A2S2	A2S2/A2S2F/2 x Core + 2 x S/2 x Core + 3 x S/1 x Core + 2 x S	0.746253
38549.9	53.5	14.79	38551.2	-1.325	-34	25	21	15	1	0	A2S2/A2S2	A2S2/A2S2F/1 x Core + 1 x S/2 x Core + 3 x S/2 x Core + 3 x S	0.384969
38549.9	53.5	2.62	38551.2	-1.325	-34	25	21	15	1	0	A1S1/A2S2	A2S2/A2S2F/2 x Core + 2 x S/2 x Core + 3 x S/2 x Core + 3 x S	0.0681961
38549.9	53.5	1.95	38551.2	-1.325	-34	25	21	15	1	0	A2S1G1/A3S3	A2S2/A2S2F/1 x Core + 2 x S/2 x Core + 3 x S/1 x Core + 2 x S	0.0507566
38549.9	53.5	1.76	38551.2	-1.325	-34	25	21	15	1	0	A2S2/A3S2G1	A2S2/A2S2F/1 x Core + 2 x S/2 x Core + 3 x S/1 x Core + 2 x S	0.0458111
38549.9	53.5	1.1	38552.2	-2.353	-61	25	21	14	3	0	A2S1G1F/A2S2	A2S2F/A2S2F/2 x Core + 2 x S/2 x Core + 3 x S/1 x Core + 2 x S	0.0286319
38549.9	53.5	0.74	38552.2	-2.353	-61	25	21	14	3	0	A2S2F/A2S1G1	A2S2F/A2S2F/2 x Core + 2 x S/2 x Core + 3 x S/1 x Core + 2 x S	0.0192615
38549.9	53.5	0.61	38552.2	-2.353	-61	25	21	14	3	0	A1G1/A2S2F	A2S2F/A2S2F/2 x Core + 2 x S/2 x Core + 3 x S/2 x Core + 3 x S	0.0158777
38549.9	53.5	0.61	38551.2	-1.325	-34	25	21	15	1	0	A2S2/A3S3	A2S2/A2S2F/1 x Core + 1 x S/2 x Core + 3 x S/1 x Core + 2 x S	0.0158777
38549.9	53.5	0.57	38552.2	-2.353	-61	25	21	14	3	0	A2S1G1F/A2S2	A2S2F/A2S2F/1 x Core + 1 x S/2 x Core + 3 x S/2 x Core + 3 x S	0.0148366
38549.9	53.5	0.56	38552.2	-2.353	-61	25	21	14	3	0	A2S1G1F/A1S1	A2S2F/A2S2F/2 x Core + 2 x S/2 x Core + 3 x S/2 x Core + 3 x S	0.0145763
38549.9	53.5	0.38	38552.2	-2.353	-61	25	21	14	3	0	A2S2F/A2S1G1	A2S2F/A2S2F/1 x Core + 1 x S/2 x Core + 3 x S/2 x Core + 3 x S	0.00989103
38549.9	53.5	0.35	38552.2	-2.353	-61	25	21	14	3	0	A2S2F/A2S2	A2S2F/A2S2F/1 x Core + 1 x S/2 x Core + 2 x S/2 x Core + 3 x S	0.00911016
38549.9	53.5	0.32	38552.2	-2.353	-61	25	21	14	3	0	A2S1G1F/A2S1G1	A2S2F/A2S2F/1 x Core + 2 x S/2 x Core + 3 x S/2 x Core + 3 x S	0.00832929
38549.9	53.5	0.27	38552.2	-2.353	-61	25	21	14	3	0	A2S2F/A2S2	A2S2F/A2S2F/2 x Core + 2 x S/2 x Core + 2 x S/1 x Core + 2 x S	0.00702784
38549.9	53.5	0.18	38549.1	0.7191	19	27	20	14	2	1	A2S2F/M7	A2S1G0/A2S2F/2 x Core + 3 x S/2 x Core + 3 x S/2 x Core + 3 x S	0.00468523
38332.7	49.5	11.7	38334	-1.318	-34	26	22	13	1	0	A2G2/A2S1G1	A2S2/A2S2F/2 x Core + 2 x S/2 x Core + 3 x S/2 x Core + 3 x S	0.28177
38332.7	49.5	10.9	38334	-1.318	-34	26	22	13	1	0	A2S1G1/A2S1G1	A2S2/A2S2F/2 x Core + 2 x S/2 x Core + 2 x S/2 x Core + 3 x S	0.262504
38332.7	49.5	10.11	38334	-1.318	-34	26	22	13	1	0	A2G2/A2S2	A2S2/A2S2F/2 x Core + 2 x S/2 x Core + 2 x S/2 x Core + 3 x S	0.243479
38332.7	49.5	9.5	38334	-1.318	-34	26	22	13	1	0	A2S1G1/A2S2	A2S1G1/A2S2F/2 x Core + 2 x S/2 x Core + 2 x S/2 x Core + 3 x S	0.228788
38332.7	49.5	8.01	38332	0.698	18	24	20	15	2	0	A2S2/A2S2	A2S2F/A2S2F/1 x Core + 2 x S/2 x Core + 3 x S/1 x Core + 2 x S	0.192904
38332.7	49.5	4.24	38334	-1.318	-34	26	22	13	1	0	A2S1G1/A3S2G1	A2S2/A2S2F/1 x Core + 1 x S/2 x Core + 2 x S/2 x Core + 3 x S	0.102112
38332.7	49.5	3.2	38334	-1.318	-34	26	22	13	1	0	A2S1G1/A3S2G1	A2S2/A2S2F/2 x Core + 2 x S/2 x Core + 2 x S/1 x Core + 2 x S	0.0770654
38332.7	49.5	3.2	38334	-1.318	-34	26	22	13	1	0	A2S1G1/A2S1G1	A2S1G1/A2S2F/2 x Core + 2 x S/2 x Core + 3 x S/2 x Core + 3 x S	0.0770654
38332.7	49.5	2.96	38334	-1.318	-34	26	22	13	1	0	A2G2/A2S2	A2S1G1/A2S2F/2 x Core + 2 x S/2 x Core + 3 x S/2 x Core + 3 x S	0.0712855
38332.7	49.5	2.66	38332	0.698	18	24	20	15	2	0	A1S1/A2S2F	A2S2/A2S2F/1 x Core + 2 x S/2 x Core + 3 x S/2 x Core + 3 x S	0.0640606
38332.7	49.5	2.51	38334	-1.318	-34	26	22	13	1	0	A2S1G1/A3S3	A2S2/A2S2F/2 x Core + 2 x S/2 x Core + 2 x S/1 x Core + 1 x S	0.0604482
38332.7	49.5	2.27	38334	-1.318	-34	26	22	13	1	0	A2S2/A3S2G1	A2S2/A2S2F/2 x Core + 2 x S/2 x Core + 2 x S/1 x Core + 1 x S	0.0546683
38332.7	49.5	2.23	38334	-1.318	-34	26	22	13	1	0	A2S1G1/A3S1G2	A2S2/A2S2F/2 x Core + 2 x S/2 x Core + 3 x S/1 x Core + 2 x S	0.053705
38332.7	49.5	2.22	38334	-1.318	-34	26	22	13	1	0	A3S1G2/A2S2	A2S2/A2S2F/1 x Core + 1 x S/2 x Core + 2 x S/2 x Core + 3 x S	0.0534641
38332.7	49.5	2.17	38334	-1.318	-34	26	22	13	1	0	A2G2/A3S2G1	A2S2/A2S2F/2 x Core + 2 x S/2 x Core + 3 x S/1 x Core + 2 x S	0.05226
38332.7	49.5	2.09	38334	-1.318	-34	26	22	13	1	0	A2G2/A3S3	A2S2/A2S2F/1 x Core + 1 x S/2 x Core + 2 x S/2 x Core + 3 x S	0.0503333
38332.7	49.5	1.67	38334	-1.318	-34	26	22	13	1	0	A3S1G2/A2S2	A2S2/A2S2F/2 x Core + 2 x S/2 x Core + 2 x S/1 x Core + 2 x S	0.0402185
38332.7	49.5	1.64	38334	-1.318	-34	26	22	13	1	0	A2S1G1/A3S3	A2S1G1/A2S2F/1 x Core + 1 x S/2 x Core + 2 x S/2 x Core + 3 x S	0.039496
38332.7	49.5	1.58	38334	-1.318	-34	26	22	13	1	0	A2G2/A3S3	A2S2/A2S2F/2 x Core + 2 x S/2 x Core + 2 x S/1 x Core + 2 x S	0.038051
38332.7	49.5	1.49	38334	-1.318	-34	26	22	13	1	0	A2S2/A3S2G1	A2S1G1/A2S2F/1 x Core + 1 x S/2 x Core + 2 x S/2 x Core + 3 x S	0.0358836
38332.7	49.5	1.25	38334	-1.318	-34	26	22	13	1	0	A2S1G1/A3S3	A2S1G1/A2S2F/2 x Core + 2 x S/2 x Core + 2 x S/1 x Core + 2 x S	0.0301037
38332.7	49.5	1.19	38334	-1.318	-34	26	22	13	1	0	A2S1G1/A3S2G1	A2S1G1/A2S2F/2 x Core + 2 x S/2 x Core + 3 x S/1 x Core + 2 x S	0.0286587
38332.7	49.5	1.15	38334	-1.318	-34	26	22	13	1	0	A2S1G1/A3S1G2	A2S2/A2S2F/1 x Core + 1 x S/2 x Core + 3 x S/2 x Core + 3 x S	0.0276954
38332.7	49.5	1.13	38334	-1.318	-34	26	22	13	1	0	A2S2/A3S2G1	A2S1G1/A2S2F/2 x Core + 2 x S/2 x Core + 2 x S/1 x Core + 2 x S	0.0272137
38332.7	49.5	1.12	38334	-1.318	-34	26	22	13	1	0	A2G2/A3S2G1	A2S2/A2S2F/1 x Core + 1 x S/2 x Core + 3 x S/2 x Core + 3 x S	0.0269729
38332.7	49.5	0.85	38334	-1.318	-34	26	22	13	1	0	A2G2/A3S1G2	A2S2/A2S2F/1 x Core + 2 x S/2 x Core + 3 x S/2 x Core + 3 x S	0.0204705
38332.7	49.5	0.84	38334	-1.318	-34	26	22	13	1	0	A2S1G1/A3S3	A2S2/A2S1G1F/1 x Core + 1 x S/2 x Core + 2 x S/2 x Core + 3 x S	0.0202297
38332.7	49.5	0.76	38334	-1.318	-34	26	22	13	1	0	A2S2/A3S2G1	A2S2/A2S1G1F/1 x Core + 1 x S/2 x Core + 2 x S/2 x Core + 3 x S	0.018303
38332.7	49.5	0.76	38332	0.698	18	24	20	15	2	0	A1S1/A2S2	A2S2F/A2S2F/1 x Core + 2 x S/2 x Core + 3 x S/2 x Core + 3 x S	0.018303
38332.7	49.5	0.64	38335	-2.346	-61	26	22	12	3	0	A3S1G2F/A3G3	A2S2F/A2S2F/1 x Core + 2 x S/2 x Core + 3 x S/1 x Core + 2 x S	0.0154131
38332.7	49.5	0.64	38334	-1.318	-34	26	22	13	1	0	A2S1G1/A3S3	A2S2/A2S1G1F/2 x Core + 2 x S/2 x Core + 2 x S/1 x Core + 2 x S	0.0154131
38332.7	49.5	0.62	38334	-1.318	-34	26	22	13	1	0	A3S1G2/A2S2	A2S1G1/A2S2F/2 x Core + 2 x S/2 x Core + 3 x S/1 x Core + 2 x S	0.0149314
38332.7	49.5	0.59	38334	-1.318	-34	26	22	13	1	0	A2G2/A3S3	A2S1G1/A2S2F/2 x Core + 2 x S/2 x Core + 3 x S/1 x Core + 2 x S	0.0142089
38332.7	49.5	0.58	38334	-1.318	-34	26	22	13	1	0	A2S2/A3S3	A2S1G1/A2S2F/2 x Core + 2 x S/2 x Core + 2 x S/1 x Core + 1 x S	0.0139681
38332.7	49.5	0.58	38334	-1.318	-34	26	22	13	1	0	A2S2/A3S2G1	A2S2/A2S1G1F/2 x Core + 2 x S/2 x Core + 2 x S/1 x Core + 2 x S	0.0139681
38332.7	49.5	0.39	38334	-1.318	-34	26	22	13	1	0	A3G3/A2S1G1	A2S2/A2S2F/1 x Core + 2 x S/2 x Core + 3 x S/2 x Core + 3 x S	0.00939235
38332.7	49.5	0.29	38334	-1.318	-34	26	22	13	1	0	A2S2/A3S3	A2S2/A2S1G1F/2 x Core + 2 x S/2 x Core + 2 x S/1 x Core + 1 x S	0.00698405
38332.7	49.5	0.26	38332	0.698	18	24	20	15	2	0	A2S2F/A2S2	A2S2/A2S2F/1 x Core + 2 x S/2 x Core + 3 x S/1 x Core + 2 x S	0.00626156
35469.9	45.3	14.64	35471.4	-1.524	-43	20	17	10	1	0	A2S1G1/A2S2	unmodified/A2S2F/2 x Core + 2 x S/2 x Core + 2 x S/1 x Core + 1 x S	0.322659
35469.9	45.3	14.34	35471.4	-1.524	-43	20	17	10	1	0	A2G2/A2S1G1	unmodified/A2S2F/2 x Core + 2 x S/2 x Core + 3 x S/1 x Core + 2 x S	0.316047
35469.9	45.3	13.95	35471.4	-1.524	-43	20	17	10	1	0	A2S1G1/A2S1G1	unmodified/A2S2F/1 x Core + 1 x S/2 x Core + 2 x S/2 x Core + 3 x S	0.307452
35469.9	45.3	12.92	35471.4	-1.524	-43	20	17	10	1	0	A2G2/A2S2	unmodified/A2S2F/1 x Core + 1 x S/2 x Core + 2 x S/2 x Core + 3 x S	0.284751
35469.9	45.3	10.57	35471.4	-1.524	-43	20	17	10	1	0	A2S1G1/A2S1G1	unmodified/A2S2F/2 x Core + 2 x S/2 x Core + 2 x S/1 x Core + 2 x S	0.232958
35469.9	45.3	9.79	35471.4	-1.524	-43	20	17	10	1	0	A2G2/A2S2	unmodified/A2S2F/2 x Core + 2 x S/2 x Core + 2 x S/1 x Core + 2 x S	0.215767
35469.9	45.3	7.42	35471.4	-1.524	-43	20	17	10	1	0	A2G2/A2S1G1	unmodified/A2S2F/1 x Core + 1 x S/2 x Core + 3 x S/2 x Core + 3 x S	0.163533
35469.9	45.3	5.11	35471.4	-1.524	-43	20	17	10	1	0	A2S1G1/A2S2	unmodified/A2S1G1F/1 x Core + 1 x S/2 x Core + 2 x S/2 x Core + 3 x S	0.112622
35469.9	45.3	3.83	35471.4	-1.524	-43	20	17	10	1	0	A2S1G1/A2S2	unmodified/A2S1G1F/2 x Core + 2 x S/2 x Core + 2 x S/1 x Core + 2 x S	0.0844114
35469.9	45.3	2.21	35471.4	-1.524	-43	20	17	10	1	0	A2G2/A2G2	unmodified/A2S2F/1 x Core + 2 x S/2 x Core + 3 x S/2 x Core + 3 x S	0.0487074
35469.9	45.3	2.07	35471.4	-1.524	-43	20	17	10	1	0	A2S1G1/A2S1G1	unmodified/A2S1G1F/2 x Core + 2 x S/2 x Core + 3 x S/1 x Core + 2 x S	0.0456218
35469.9	45.3	1.92	35471.4	-1.524	-43	20	17	10	1	0	A2G2/A2S2	unmodified/A2S1G1F/2 x Core + 2 x S/2 x Core + 3 x S/1 x Core + 2 x S	0.0423159
35469.9	45.3	0.2	35471.4	-1.524	-43	20	17	10	1	0	unmodified/A2S2	A2S1G1/A2S2F/2 x Core + 2 x S/2 x Core + 2 x S/1 x Core + 1 x S	0.00440791
35469.9	45.3	0.18	35471.4	-1.524	-43	20	17	10	1	0	unmodified/A2S1G1	A2S2/A2S2F/2 x Core + 2 x S/2 x Core + 2 x S/1 x Core + 1 x S	0.00396712
35469.9	45.3	0.17	35471.4	-1.524	-43	20	17	10	1	0	A2S1G1/A3S1G2	unmodified/A2S2F/1 x Core + 1 x S/2 x Core + 3 x S/1 x Core + 2 x S	0.00374672
35469.9	45.3	0.16	35471.4	-1.524	-43	20	17	10	1	0	A2G2/A3S2G1	unmodified/A2S2F/1 x Core + 1 x S/2 x Core + 3 x S/1 x Core + 2 x S	0.00352633
35469.9	45.3	0.12	35471.4	-1.524	-43	20	17	10	1	0	unmodified/A2S1G1	A2S1G1/A2S2F/1 x Core + 1 x S/2 x Core + 2 x S/2 x Core + 3 x S	0.00264474
35469.9	45.3	0.11	35471.4	-1.469	-41	27	15	8	0	0	M7/A3S1G2	M7/A1S1/1 x Core + 2 x S/1 x Core + 2 x S/1 x Core + 2 x S	0.00242435
35469.9	45.3	0.1	35471.4	-1.524	-43	20	17	10	1	0	unmodified/A2S2	A2S2/A2S1G1F/2 x Core + 2 x S/2 x Core + 2 x S/1 x Core + 1 x S	0.00220395
35469.9	45.3	0.09	35471.4	-1.524	-43	20	17	10	1	0	unmodified/A2S1G1	A2S1G1/A2S2F/2 x Core + 2 x S/2 x Core + 2 x S/1 x Core + 2 x S	0.00198356
35469.9	45.3	0.06	35471.4	-1.524	-43	20	17	10	1	0	unmodified/A2S1G1	A2S2/A2S1G1F/1 x Core + 1 x S/2 x Core + 2 x S/2 x Core + 3 x S	0.00132237
35469.9	45.3	0.05	35471.4	-1.524	-43	20	17	10	1	0	unmodified/A2S1G1	A2S2/A2S1G1F/2 x Core + 2 x S/2 x Core + 2 x S/1 x Core + 2 x S	0.00110198
37000.2	45.1	38.75	37001.8	-1.613	-44	21	18	14	1	0	A2S2/A2S2	unmodified/A2S2F/2 x Core + 2 x S/2 x Core + 3 x S/2 x Core + 3 x S	0.850262
37000.2	45.1	32.76	37001.8	-1.613	-44	21	18	14	1	0	A2S1G1/A2S2	unmodified/A2S2F/2 x Core + 3 x S/2 x Core + 3 x S/2 x Core + 3 x S	0.718828
37000.2	45.1	10.71	37001.8	-1.613	-44	21	18	14	1	0	A2S1G1/A3S3	unmodified/A2S2F/1 x Core + 2 x S/2 x Core + 3 x S/2 x Core + 3 x S	0.235001
37000.2	45.1	9.68	37001.8	-1.613	-44	21	18	14	1	0	A2S2/A3S2G1	unmodified/A2S2F/1 x Core + 2 x S/2 x Core + 3 x S/2 x Core + 3 x S	0.212401
37000.2	45.1	3.69	37001.8	-1.613	-44	21	18	14	1	0	A2S2/A3S3	unmodified/A2S2F/2 x Core + 2 x S/2 x Core + 3 x S/1 x Core + 2 x S	0.0809669
37000.2	45.1	1.91	37001.8	-1.613	-44	21	18	14	1	0	A2S2/A3S3	unmodified/A2S2F/1 x Core + 1 x S/2 x Core + 3 x S/2 x Core + 3 x S	0.0419097
37000.2	45.1	1.03	37001.8	-1.613	-44	21	18	14	1	0	unmodified/A2S2	A2S2/A2S2F/2 x Core + 2 x S/2 x Core + 3 x S/2 x Core + 3 x S	0.0226005
37000.2	45.1	0.47	37001.8	-1.5849	-43	25	19	11	1	1	M5/A2S2	A2S2/A2S2F/2 x Core + 2 x S/2 x Core + 2 x S/1 x Core + 1 x S	0.0103129
37000.2	45.1	0.31	37001.8	-1.5849	-43	25	19	11	1	1	M5/A2S2	A2S1G1/A2S2F/1 x Core + 1 x S/2 x Core + 2 x S/2 x Core + 3 x S	0.00680209
37000.2	45.1	0.23	37001.8	-1.5849	-43	25	19	11	1	1	M5/A2S2	A2S1G1/A2S2F/2 x Core + 2 x S/2 x Core + 2 x S/1 x Core + 2 x S	0.00504671
37000.2	45.1	0.2	37002.8	-2.641	-71	21	18	13	3	0	A3S3F+LacN1/unmodified	A2S2F/A2S2F/1 x Core + 1 x S/2 x Core + 3 x S/1 x Core + 2 x S	0.00438845
37000.2	45.1	0.16	37001.8	-1.5849	-43	25	19	11	1	1	M5/A2S2	A2S2/A2S1G1F/1 x Core + 1 x S/2 x Core + 2 x S/2 x Core + 3 x S	0.00351076
37000.2	45.1	0.12	37001.8	-1.5849	-43	25	19	11	1	1	M5/A2S2	A2S2/A2S1G1F/2 x Core + 2 x S/2 x Core + 2 x S/1 x Core + 2 x S	0.00263307
37092.9	44.6	16.76	37094.9	-1.995	-54	25	21	10	1	0	A2G2/A2S1G1	A2S2/A2S2F/2 x Core + 2 x S/2 x Core + 2 x S/1 x Core + 1 x S	0.363675
37092.9	44.6	14.34	37094.9	-1.995	-54	25	21	10	1	0	A2S1G1/A2S1G1	A2S1G1/A2S2F/2 x Core + 2 x S/2 x Core + 2 x S/1 x Core + 1 x S	0.311163
37092.9	44.6	13.29	37094.9	-1.995	-54	25	21	10	1	0	A2G2/A2S2	A2S1G1/A2S2F/2 x Core + 2 x S/2 x Core + 2 x S/1 x Core + 1 x S	0.288379
37092.9	44.6	10.99	37094.9	-1.995	-54	25	21	10	1	0	A2G2/A2S1G1	A2S1G1/A2S2F/1 x Core + 1 x S/2 x Core + 2 x S/2 x Core + 3 x S	0.238472
37092.9	44.6	8.38	37094.9	-1.995	-54	25	21	10	1	0	A2G2/A2S1G1	A2S1G1/A2S2F/2 x Core + 2 x S/2 x Core + 2 x S/1 x Core + 2 x S	0.181837
37092.9	44.6	7.27	37094.9	-1.995	-54	25	21	10	1	0	A2S1G1/A2S1G1	A2S2/A2S1G1F/2 x Core + 2 x S/2 x Core + 2 x S/1 x Core + 1 x S	0.157752
37092.9	44.6	6.74	37094.9	-1.995	-54	25	21	10	1	0	A2G2/A2S2	A2S2/A2S1G1F/2 x Core + 2 x S/2 x Core + 2 x S/1 x Core + 1 x S	0.146251
37092.9	44.6	5.63	37094.9	-1.995	-54	25	21	10	1	0	A2G2/A2S1G1	A2S2/A2S1G1F/1 x Core + 1 x S/2 x Core + 2 x S/2 x Core + 3 x S	0.122165
37092.9	44.6	4.26	37094.9	-1.995	-54	25	21	10	1	0	A2G2/A2S1G1	A2S2/A2S1G1F/2 x Core + 2 x S/2 x Core + 2 x S/1 x Core + 2 x S	0.0924376
37092.9	44.6	3.56	37094.9	-1.995	-54	25	21	10	1	0	A2G2/A2G2	A2S2/A2S2F/1 x Core + 1 x S/2 x Core + 2 x S/2 x Core + 3 x S	0.0772483
37092.9	44.6	2.69	37094.9	-1.995	-54	25	21	10	1	0	A2G2/A2G2	A2S2/A2S2F/2 x Core + 2 x S/2 x Core + 2 x S/1 x Core + 2 x S	0.0583702
37092.9	44.6	2.02	37092.9	0.021	1	23	19	12	2	0	A1S1/A2S2F	A2S2/A2S2F/1 x Core + 1 x S/2 x Core + 2 x S/1 x Core + 2 x S	0.0438319
37092.9	44.6	1	37094.9	-1.995	-54	25	21	10	1	0	A2G2/A2G2	A2S1G1/A2S2F/2 x Core + 2 x S/2 x Core + 3 x S/1 x Core + 2 x S	0.021699
37092.9	44.6	0.75	37092.9	0.021	1	23	19	12	2	0	A1G1/A2S2F	A2S2/A2S2F/1 x Core + 1 x S/2 x Core + 3 x S/1 x Core + 2 x S	0.0162742
37092.9	44.6	0.69	37092.9	0.021	1	23	19	12	2	0	A2S1G1F/A1S1	A2S2/A2S2F/1 x Core + 1 x S/2 x Core + 3 x S/1 x Core + 2 x S	0.0149723
37092.9	44.6	0.65	37094.9	-1.995	-54	25	21	10	1	0	A2G2/A3S1G2	A2S2/A2S2F/1 x Core + 1 x S/2 x Core + 2 x S/1 x Core + 2 x S	0.0141043
37092.9	44.6	0.38	37092.9	0.021	1	23	19	12	2	0	A1G1/A2S2	A2S2F/A2S2F/1 x Core + 1 x S/2 x Core + 3 x S/1 x Core + 2 x S	0.00824561
37092.9	44.6	0.31	37092.9	0.021	1	23	19	12	2	0	A1S1/A2S1G1	A2S2F/A2S2F/1 x Core + 1 x S/2 x Core + 3 x S/1 x Core + 2 x S	0.00672668
37092.9	44.6	0.3	37094.9	-1.995	-54	25	21	10	1	0	A3G3/A2S1G1	A2S2/A2S2F/1 x Core + 1 x S/2 x Core + 2 x S/1 x Core + 2 x S	0.00650969
36635	43	95.02	36636.4	-1.428	-39	20	17	14	1	0	A2S2/A2S2	unmodified/A2S2F/1 x Core + 2 x S/2 x Core + 3 x S/2 x Core + 3 x S	1.98787
36635	43	2.99	36636.4	-1.428	-39	20	17	14	1	0	A1S1/A2S2	unmodified/A2S2F/2 x Core + 3 x S/2 x Core + 3 x S/2 x Core + 3 x S	0.0625524
36635	43	1.6	36636.4	-1.428	-39	20	17	14	1	0	unmodified/A2S2	A2S2/A2S2F/1 x Core + 2 x S/2 x Core + 3 x S/2 x Core + 3 x S	0.0334729
36635	43	0.38	36636.4	-1.3999	-38	24	18	11	1	1	M5/A2S2	A2S2/A2S2F/1 x Core + 1 x S/2 x Core + 2 x S/1 x Core + 2 x S	0.0079498
38696.6	37.8	32.49	38697.3	-0.687	-18	25	21	15	2	0	A2S1G1/A2S2	A2S2F/A2S2F/1 x Core + 2 x S/2 x Core + 3 x S/2 x Core + 3 x S	0.597511
38696.6	37.8	22.83	38697.3	-0.687	-18	25	21	15	2	0	A2S2/A2S2	A2S2F/A2S2F/2 x Core + 2 x S/2 x Core + 3 x S/1 x Core + 2 x S	0.419858
38696.6	37.8	11.76	38697.3	-0.687	-18	25	21	15	2	0	A2S2/A2S2	A2S2F/A2S2F/1 x Core + 1 x S/2 x Core + 3 x S/2 x Core + 3 x S	0.216274
38696.6	37.8	6.72	38697.3	-0.687	-18	25	21	15	2	0	A1S1/A2S2F	A2S2/A2S2F/2 x Core + 2 x S/2 x Core + 3 x S/2 x Core + 3 x S	0.123585
38696.6	37.8	3.54	38697.3	-0.687	-18	25	21	15	2	0	A2S1G1/A3S3	A2S2F/A2S2F/1 x Core + 2 x S/2 x Core + 3 x S/1 x Core + 2 x S	0.0651028
38696.6	37.8	3.2	38697.3	-0.687	-18	25	21	15	2	0	A2S2/A3S2G1	A2S2F/A2S2F/1 x Core + 2 x S/2 x Core + 3 x S/1 x Core + 2 x S	0.05885
38696.6	37.8	2.24	38699.3	-2.703	-70	27	23	13	1	0	A2S1G1/A3S1G2	A2S2/A2S2F/2 x Core + 2 x S/2 x Core + 2 x S/2 x Core + 3 x S	0.041195
38696.6	37.8	2.18	38699.3	-2.703	-70	27	23	13	1	0	A2G2/A3S2G1	A2S2/A2S2F/2 x Core + 2 x S/2 x Core + 2 x S/2 x Core + 3 x S	0.0400915
38696.6	37.8	2.15	38699.3	-2.703	-70	27	23	13	1	0	A2G2/A3S1G2	A2S2/A2S2F/2 x Core + 2 x S/2 x Core + 3 x S/2 x Core + 3 x S	0.0395398
38696.6	37.8	1.81	38699.3	-2.703	-70	27	23	13	1	0	A2S1G1/A3S2G1	A2S1G1/A2S2F/2 x Core + 2 x S/2 x Core + 2 x S/2 x Core + 3 x S	0.033287
38696.6	37.8	1.68	38697.3	-0.687	-18	25	21	15	2	0	A2S2F/A2S2	A2S2/A2S2F/2 x Core + 2 x S/2 x Core + 3 x S/1 x Core + 2 x S	0.0308962
38696.6	37.8	1.46	38697.3	-0.687	-18	25	21	15	2	0	A2S1G1F/A2S2	A2S2/A2S2F/1 x Core + 2 x S/2 x Core + 3 x S/2 x Core + 3 x S	0.0268503
38696.6	37.8	1.2	38697.3	-0.687	-18	25	21	15	2	0	A1S1/A2S2	A2S2F/A2S2F/2 x Core + 2 x S/2 x Core + 3 x S/2 x Core + 3 x S	0.0220687
38696.6	37.8	1	38699.3	-2.703	-70	27	23	13	1	0	A3G3/A2S1G1	A2S2/A2S2F/2 x Core + 2 x S/2 x Core + 3 x S/2 x Core + 3 x S	0.0183906
38696.6	37.8	0.97	38697.3	-0.687	-18	25	21	15	2	0	A2S2F/A2S1G1	A2S2/A2S2F/1 x Core + 2 x S/2 x Core + 3 x S/2 x Core + 3 x S	0.0178389
38696.6	37.8	0.95	38699.3	-2.703	-70	27	23	13	1	0	A3S1G2/A2S2	A2S1G1/A2S2F/2 x Core + 2 x S/2 x Core + 2 x S/2 x Core + 3 x S	0.0174711
38696.6	37.8	0.89	38699.3	-2.703	-70	27	23	13	1	0	A2G2/A3S3	A2S1G1/A2S2F/2 x Core + 2 x S/2 x Core + 2 x S/2 x Core + 3 x S	0.0163676
38696.6	37.8	0.86	38697.3	-0.687	-18	25	21	15	2	0	A2S2F/A2S2	A2S2/A2S2F/1 x Core + 1 x S/2 x Core + 3 x S/2 x Core + 3 x S	0.0158159
38696.6	37.8	0.66	38699.3	-2.703	-70	27	23	13	1	0	A2S1G1/A3S1G2	A2S1G1/A2S2F/2 x Core + 2 x S/2 x Core + 3 x S/2 x Core + 3 x S	0.0121378
38696.6	37.8	0.64	38699.3	-2.703	-70	27	23	13	1	0	A2G2/A3S2G1	A2S1G1/A2S2F/2 x Core + 2 x S/2 x Core + 3 x S/2 x Core + 3 x S	0.01177
38696.6	37.8	0.52	38697.3	-0.687	-18	25	21	15	2	0	A2S2/A3S3	A2S2F/A2S2F/1 x Core + 1 x S/2 x Core + 3 x S/1 x Core + 2 x S	0.00956312
38696.6	37.8	0.25	38695.3	1.3571	35	27	20	14	3	1	A2S2F2/M7	A2S1G0/A2S2F/2 x Core + 3 x S/2 x Core + 3 x S/2 x Core + 3 x S	0.00459765
37821.2	31.9	19.16	37823.6	-2.309	-61	25	21	12	2	0	A2G2/A2S1G1	A2S2F/A2S2F/2 x Core + 2 x S/2 x Core + 3 x S/1 x Core + 2 x S	0.297365
37821.2	31.9	12.27	37823.6	-2.309	-61	25	21	12	2	0	A2S1G1/A2S1G1	A2S2F/A2S2F/1 x Core + 1 x S/2 x Core + 2 x S/2 x Core + 3 x S	0.190432
37821.2	31.9	11.37	37823.6	-2.309	-61	25	21	12	2	0	A2G2/A2S2	A2S2F/A2S2F/1 x Core + 1 x S/2 x Core + 2 x S/2 x Core + 3 x S	0.176464
37821.2	31.9	9.87	37823.6	-2.309	-61	25	21	12	2	0	A2G2/A2S1G1	A2S2F/A2S2F/1 x Core + 1 x S/2 x Core + 3 x S/2 x Core + 3 x S	0.153184
37821.2	31.9	9.41	37823.6	-2.309	-61	25	21	12	2	0	A2S1G1/A2S1G1	A2S2F/A2S2F/2 x Core + 2 x S/2 x Core + 2 x S/1 x Core + 2 x S	0.146044
37821.2	31.9	8.72	37823.6	-2.309	-61	25	21	12	2	0	A2G2/A2S2	A2S2F/A2S2F/2 x Core + 2 x S/2 x Core + 2 x S/1 x Core + 2 x S	0.135335
37821.2	31.9	8.72	37823.6	-2.309	-61	25	21	12	2	0	A2S2/A2S2	A2S1G1F/A2S2F/2 x Core + 2 x S/2 x Core + 2 x S/1 x Core + 1 x S	0.135335
37821.2	31.9	3.86	37821.5	-0.293	-8	23	19	14	3	0	A1S1/A2S2F	A2S2F/A2S2F/1 x Core + 2 x S/2 x Core + 3 x S/1 x Core + 2 x S	0.0599077
37821.2	31.9	1.5	37823.6	-2.309	-61	25	21	12	2	0	A2S1G1F/A2S2	A2S2/A2S2F/2 x Core + 2 x S/2 x Core + 2 x S/1 x Core + 1 x S	0.0232802
37821.2	31.9	1.48	37823.6	-2.309	-61	25	21	12	2	0	A2G2/A2G2	A2S2F/A2S2F/1 x Core + 2 x S/2 x Core + 3 x S/2 x Core + 3 x S	0.0229698
37821.2	31.9	1.24	37823.6	-2.309	-61	25	21	12	2	0	A2G2/A3S1G2	A2S2F/A2S2F/1 x Core + 2 x S/2 x Core + 3 x S/1 x Core + 2 x S	0.0192449
37821.2	31.9	1.2	37823.6	-2.309	-61	25	21	12	2	0	A2S1G1F/A2S1G1	A2S2/A2S2F/1 x Core + 1 x S/2 x Core + 2 x S/2 x Core + 3 x S	0.0186241
37821.2	31.9	1	37823.6	-2.309	-61	25	21	12	2	0	A2S2F/A2S1G1	A2S2/A2S2F/2 x Core + 2 x S/2 x Core + 2 x S/1 x Core + 1 x S	0.0155201
37821.2	31.9	0.98	37823.6	-2.309	-61	25	21	12	2	0	A2S1G1F/A2S2	A2S1G1/A2S2F/1 x Core + 1 x S/2 x Core + 2 x S/2 x Core + 3 x S	0.0152097
37821.2	31.9	0.9	37823.6	-2.309	-61	25	21	12	2	0	A2S1G1F/A2S1G1	A2S2/A2S2F/2 x Core + 2 x S/2 x Core + 2 x S/1 x Core + 2 x S	0.0139681
37821.2	31.9	0.75	37823.6	-2.309	-61	25	21	12	2	0	A2S1G1F/A2S2	A2S1G1/A2S2F/2 x Core + 2 x S/2 x Core + 2 x S/1 x Core + 2 x S	0.0116401
37821.2	31.9	0.75	37823.6	-2.309	-61	25	21	12	2	0	A2S1G1/A3S1G2	A2S2F/A2S2F/1 x Core + 1 x S/2 x Core + 3 x S/1 x Core + 2 x S	0.0116401
37821.2	31.9	0.73	37823.6	-2.309	-61	25	21	12	2	0	A2G2/A3S2G1	A2S2F/A2S2F/1 x Core + 1 x S/2 x Core + 3 x S/1 x Core + 2 x S	0.0113297
37821.2	31.9	0.66	37823.6	-2.309	-61	25	21	12	2	0	A2S2F/A2S1G1	A2S1G1/A2S2F/1 x Core + 1 x S/2 x Core + 2 x S/2 x Core + 3 x S	0.0102433
37821.2	31.9	0.63	37823.6	-2.309	-61	25	21	12	2	0	A2S2F/A2S2	A2S1G1/A2S2F/2 x Core + 2 x S/2 x Core + 2 x S/1 x Core + 1 x S	0.00977767
37821.2	31.9	0.62	37823.6	-2.309	-61	25	21	12	2	0	A1G1/A2S2F	A2S1G1/A2S2F/2 x Core + 2 x S/2 x Core + 2 x S/2 x Core + 3 x S	0.00962247
37821.2	31.9	0.57	37823.6	-2.309	-61	25	21	12	2	0	A3G3/A2S1G1	A2S2F/A2S2F/1 x Core + 2 x S/2 x Core + 3 x S/1 x Core + 2 x S	0.00884647
37821.2	31.9	0.57	37823.6	-2.309	-61	25	21	12	2	0	A2S1G1F/A1S1	A2S1G1/A2S2F/2 x Core + 2 x S/2 x Core + 2 x S/2 x Core + 3 x S	0.00884647
37821.2	31.9	0.5	37823.6	-2.309	-61	25	21	12	2	0	A2S1G1F/A2S2	A2S2/A2S1G1F/1 x Core + 1 x S/2 x Core + 2 x S/2 x Core + 3 x S	0.00776006
37821.2	31.9	0.5	37823.6	-2.309	-61	25	21	12	2	0	A2S2F/A2S1G1	A2S1G1/A2S2F/2 x Core + 2 x S/2 x Core + 2 x S/1 x Core + 2 x S	0.00776006
37821.2	31.9	0.42	37820.5	0.7631	20	27	20	12	1	1	M7/A3S1G2	A2S1G0/A2S2F/1 x Core + 2 x S/2 x Core + 3 x S/2 x Core + 3 x S	0.00651845
37821.2	31.9	0.38	37823.6	-2.309	-61	25	21	12	2	0	A2S1G1F/A2S2	A2S2/A2S1G1F/2 x Core + 2 x S/2 x Core + 2 x S/1 x Core + 2 x S	0.00589764
37821.2	31.9	0.34	37823.6	-2.309	-61	25	21	12	2	0	A2S1G1F/A2S1G1	A2S1G1/A2S2F/2 x Core + 2 x S/2 x Core + 3 x S/1 x Core + 2 x S	0.00527684
37821.2	31.9	0.34	37823.6	-2.309	-61	25	21	12	2	0	A2S2F/A2S1G1	A2S2/A2S1G1F/1 x Core + 1 x S/2 x Core + 2 x S/2 x Core + 3 x S	0.00527684
37821.2	31.9	0.32	37823.6	-2.309	-61	25	21	12	2	0	A2S2F/A2S2	A2S2/A2S1G1F/2 x Core + 2 x S/2 x Core + 2 x S/1 x Core + 1 x S	0.00496644
37821.2	31.9	0.25	37823.6	-2.309	-61	25	21	12	2	0	A2S2F/A2S1G1	A2S2/A2S1G1F/2 x Core + 2 x S/2 x Core + 2 x S/1 x Core + 2 x S	0.00388003
38404.2	29.4	35.54	38406.1	-1.821	-47	25	21	14	2	0	A2S1G1/A2S2	A2S2F/A2S2F/2 x Core + 2 x S/2 x Core + 3 x S/1 x Core + 2 x S	0.508357
38404.2	29.4	18.3	38406.1	-1.821	-47	25	21	14	2	0	A2S1G1/A2S2	A2S2F/A2S2F/1 x Core + 1 x S/2 x Core + 3 x S/2 x Core + 3 x S	0.26176
38404.2	29.4	8.26	38406.1	-1.821	-47	25	21	14	2	0	A2S1G1/A2S1G1	A2S2F/A2S2F/1 x Core + 2 x S/2 x Core + 3 x S/2 x Core + 3 x S	0.118149
38404.2	29.4	7.66	38406.1	-1.821	-47	25	21	14	2	0	A2G2/A2S2	A2S2F/A2S2F/1 x Core + 2 x S/2 x Core + 3 x S/2 x Core + 3 x S	0.109567
38404.2	29.4	6.26	38406.1	-1.821	-47	25	21	14	2	0	A2S2/A2S2	A2S2F/A2S2F/1 x Core + 1 x S/2 x Core + 2 x S/2 x Core + 3 x S	0.0895418
38404.2	29.4	4.8	38406.1	-1.821	-47	25	21	14	2	0	A2S2/A2S2	A2S2F/A2S2F/2 x Core + 2 x S/2 x Core + 2 x S/1 x Core + 2 x S	0.0686583
38404.2	29.4	2.68	38406.1	-1.821	-47	25	21	14	2	0	A1S1/A2S2F	A2S2/A2S2F/2 x Core + 2 x S/2 x Core + 2 x S/2 x Core + 3 x S	0.0383342
38404.2	29.4	2.38	38406.1	-1.821	-47	25	21	14	2	0	A2S1G1/A3S2G1	A2S2F/A2S2F/1 x Core + 2 x S/2 x Core + 3 x S/1 x Core + 2 x S	0.0340431
38404.2	29.4	1.47	38406.1	-1.821	-47	25	21	14	2	0	A2S1G1F/A2S2	A2S2/A2S2F/2 x Core + 2 x S/2 x Core + 3 x S/1 x Core + 2 x S	0.0210266
38404.2	29.4	1.42	38406.1	-1.821	-47	25	21	14	2	0	A1G1/A2S2F	A2S2/A2S2F/2 x Core + 2 x S/2 x Core + 3 x S/2 x Core + 3 x S	0.0203114
38404.2	29.4	1.3	38406.1	-1.821	-47	25	21	14	2	0	A2S1G1F/A1S1	A2S2/A2S2F/2 x Core + 2 x S/2 x Core + 3 x S/2 x Core + 3 x S	0.018595
38404.2	29.4	1.24	38406.1	-1.821	-47	25	21	14	2	0	A3S1G2/A2S2	A2S2F/A2S2F/1 x Core + 2 x S/2 x Core + 3 x S/1 x Core + 2 x S	0.0177367
38404.2	29.4	1.17	38406.1	-1.821	-47	25	21	14	2	0	A2G2/A3S3	A2S2F/A2S2F/1 x Core + 2 x S/2 x Core + 3 x S/1 x Core + 2 x S	0.0167355
38404.2	29.4	0.98	38406.1	-1.821	-47	25	21	14	2	0	A2S2F/A2S1G1	A2S2/A2S2F/2 x Core + 2 x S/2 x Core + 3 x S/1 x Core + 2 x S	0.0140177
38404.2	29.4	0.87	38406.1	-1.821	-47	25	21	14	2	0	A2S2F/A2S2	A2S2/A2S2F/1 x Core + 1 x S/2 x Core + 2 x S/2 x Core + 3 x S	0.0124443
38404.2	29.4	0.82	38406.1	-1.821	-47	25	21	14	2	0	A2S1G1/A3S3	A2S2F/A2S2F/1 x Core + 1 x S/2 x Core + 3 x S/1 x Core + 2 x S	0.0117291
38404.2	29.4	0.79	38406.1	-1.821	-47	25	21	14	2	0	A1S1/A2S2F	A2S1G1/A2S2F/2 x Core + 2 x S/2 x Core + 3 x S/2 x Core + 3 x S	0.0113
38404.2	29.4	0.76	38406.1	-1.821	-47	25	21	14	2	0	A2S1G1F/A2S2	A2S2/A2S2F/1 x Core + 1 x S/2 x Core + 3 x S/2 x Core + 3 x S	0.0108709
38404.2	29.4	0.74	38406.1	-1.821	-47	25	21	14	2	0	A2S2/A3S2G1	A2S2F/A2S2F/1 x Core + 1 x S/2 x Core + 3 x S/1 x Core + 2 x S	0.0105848
38404.2	29.4	0.66	38406.1	-1.821	-47	25	21	14	2	0	A2S2F/A2S2	A2S2/A2S2F/2 x Core + 2 x S/2 x Core + 2 x S/1 x Core + 2 x S	0.00944051
38404.2	29.4	0.5	38406.1	-1.821	-47	25	21	14	2	0	A2S2F/A2S1G1	A2S2/A2S2F/1 x Core + 1 x S/2 x Core + 3 x S/2 x Core + 3 x S	0.0071519
38404.2	29.4	0.46	38406.1	-1.821	-47	25	21	14	2	0	A2S1G1F/A2S1G1	A2S2/A2S2F/1 x Core + 2 x S/2 x Core + 3 x S/2 x Core + 3 x S	0.00657975
38404.2	29.4	0.39	38406.1	-1.821	-47	25	21	14	2	0	A1G1/A2S2	A2S2F/A2S2F/2 x Core + 2 x S/2 x Core + 3 x S/2 x Core + 3 x S	0.00557849
38404.2	29.4	0.32	38406.1	-1.821	-47	25	21	14	2	0	A1S1/A2S1G1	A2S2F/A2S2F/2 x Core + 2 x S/2 x Core + 3 x S/2 x Core + 3 x S	0.00457722
38404.2	29.4	0.25	38406.1	-1.821	-47	25	21	14	2	0	A2S2F/A2S2	A2S1G1/A2S2F/2 x Core + 2 x S/2 x Core + 3 x S/1 x Core + 2 x S	0.00357595
38041.8	28.7	23.98	38040.7	1.054	28	24	20	14	2	0	A2S1G1/A2S2	A2S2F/A2S2F/1 x Core + 2 x S/2 x Core + 3 x S/1 x Core + 2 x S	0.334839
38041.8	28.7	8.98	38042.8	-0.962	-25	26	22	12	1	0	A2G2/A2S1G1	A2S2/A2S2F/2 x Core + 2 x S/2 x Core + 2 x S/2 x Core + 3 x S	0.12539
38041.8	28.7	5.13	38040.7	1.054	28	24	20	14	2	0	A1S1/A2S2F	A2S2/A2S2F/2 x Core + 2 x S/2 x Core + 3 x S/1 x Core + 2 x S	0.0716314
38041.8	28.7	4.65	38042.8	-0.962	-25	26	22	12	1	0	A2S1G1/A2S1G1	A2S1G1/A2S2F/2 x Core + 2 x S/2 x Core + 2 x S/2 x Core + 3 x S	0.0649291
38041.8	28.7	4.31	38042.8	-0.962	-25	26	22	12	1	0	A2G2/A2S2	A2S1G1/A2S2F/2 x Core + 2 x S/2 x Core + 2 x S/2 x Core + 3 x S	0.0601816
38041.8	28.7	3.56	38040.7	1.054	28	24	20	14	2	0	A2S2/A2S2	A2S2F/A2S2F/1 x Core + 1 x S/2 x Core + 3 x S/1 x Core + 2 x S	0.0497091
38041.8	28.7	3.24	38042.8	-0.962	-25	26	22	12	1	0	A2S1G1/A3S2G1	A2S2/A2S2F/2 x Core + 2 x S/2 x Core + 2 x S/1 x Core + 1 x S	0.0452409
38041.8	28.7	2.65	38040.7	1.054	28	24	20	14	2	0	A1S1/A2S2F	A2S2/A2S2F/1 x Core + 1 x S/2 x Core + 3 x S/2 x Core + 3 x S	0.0370026
38041.8	28.7	2.63	38042.8	-0.962	-25	26	22	12	1	0	A2G2/A2S1G1	A2S1G1/A2S2F/2 x Core + 2 x S/2 x Core + 3 x S/2 x Core + 3 x S	0.0367233
38041.8	28.7	2.23	38042.8	-0.962	-25	26	22	12	1	0	A2S1G1/A3S1G2	A2S2/A2S2F/1 x Core + 1 x S/2 x Core + 2 x S/2 x Core + 3 x S	0.031138
38041.8	28.7	2.17	38042.8	-0.962	-25	26	22	12	1	0	A2G2/A3S2G1	A2S2/A2S2F/1 x Core + 1 x S/2 x Core + 2 x S/2 x Core + 3 x S	0.0303002
38041.8	28.7	2.12	38042.8	-0.962	-25	26	22	12	1	0	A2S1G1/A3S2G1	A2S1G1/A2S2F/1 x Core + 1 x S/2 x Core + 2 x S/2 x Core + 3 x S	0.0296021
38041.8	28.7	1.9	38042.8	-0.962	-25	26	22	12	1	0	A2G2/A2G2	A2S2/A2S2F/2 x Core + 2 x S/2 x Core + 3 x S/2 x Core + 3 x S	0.0265302
38041.8	28.7	1.77	38042.8	-0.962	-25	26	22	12	1	0	A2S1G1/A3S3	A2S1G1/A2S2F/2 x Core + 2 x S/2 x Core + 2 x S/1 x Core + 1 x S	0.0247149
38041.8	28.7	1.69	38042.8	-0.962	-25	26	22	12	1	0	A3S1G2/A2S2	A2S2/A2S2F/2 x Core + 2 x S/2 x Core + 2 x S/1 x Core + 1 x S	0.0235979
38041.8	28.7	1.69	38042.8	-0.962	-25	26	22	12	1	0	A2S1G1/A3S1G2	A2S2/A2S2F/2 x Core + 2 x S/2 x Core + 2 x S/1 x Core + 2 x S	0.0235979
38041.8	28.7	1.64	38042.8	-0.962	-25	26	22	12	1	0	A2G2/A3S1G2	A2S2/A2S2F/2 x Core + 2 x S/2 x Core + 3 x S/1 x Core + 2 x S	0.0228997
38041.8	28.7	1.64	38042.8	-0.962	-25	26	22	12	1	0	A2G2/A3S2G1	A2S2/A2S2F/2 x Core + 2 x S/2 x Core + 2 x S/1 x Core + 2 x S	0.0228997
38041.8	28.7	1.62	38042.8	-0.962	-25	26	22	12	1	0	A2S1G1/A3S2G1	A2S1G1/A2S2F/2 x Core + 2 x S/2 x Core + 2 x S/1 x Core + 2 x S	0.0226205
38041.8	28.7	1.6	38042.8	-0.962	-25	26	22	12	1	0	A2G2/A3S3	A2S2/A2S2F/2 x Core + 2 x S/2 x Core + 2 x S/1 x Core + 1 x S	0.0223412
38041.8	28.7	1.6	38042.8	-0.962	-25	26	22	12	1	0	A2S2/A3S2G1	A2S1G1/A2S2F/2 x Core + 2 x S/2 x Core + 2 x S/1 x Core + 1 x S	0.0223412
38041.8	28.7	1.59	38040.7	1.054	28	24	20	14	2	0	A1S1/A2S2	A2S2F/A2S2F/2 x Core + 2 x S/2 x Core + 3 x S/1 x Core + 2 x S	0.0222016
38041.8	28.7	1.11	38042.8	-0.962	-25	26	22	12	1	0	A3S1G2/A2S2	A2S1G1/A2S2F/1 x Core + 1 x S/2 x Core + 2 x S/2 x Core + 3 x S	0.0154992
38041.8	28.7	1.09	38042.8	-0.962	-25	26	22	12	1	0	A2S1G1/A3S2G1	A2S2/A2S1G1F/1 x Core + 1 x S/2 x Core + 2 x S/2 x Core + 3 x S	0.0152199
38041.8	28.7	1.08	38040.7	1.054	28	24	20	14	2	0	A1G1/A2S2F	A2S2/A2S2F/1 x Core + 2 x S/2 x Core + 3 x S/2 x Core + 3 x S	0.0150803
38041.8	28.7	1.05	38042.8	-0.962	-25	26	22	12	1	0	A2G2/A3S3	A2S1G1/A2S2F/1 x Core + 1 x S/2 x Core + 2 x S/2 x Core + 3 x S	0.0146614
38041.8	28.7	0.99	38040.7	1.054	28	24	20	14	2	0	A2S1G1F/A1S1	A2S2/A2S2F/1 x Core + 2 x S/2 x Core + 3 x S/2 x Core + 3 x S	0.0138236
38041.8	28.7	0.9	38042.8	-0.962	-25	26	22	12	1	0	A2S1G1/A3S3	A2S2/A2S1G1F/2 x Core + 2 x S/2 x Core + 2 x S/1 x Core + 1 x S	0.0125669
38041.8	28.7	0.85	38042.8	-0.962	-25	26	22	12	1	0	A2G2/A3S1G2	A2S2/A2S2F/1 x Core + 1 x S/2 x Core + 3 x S/2 x Core + 3 x S	0.0118688
38041.8	28.7	0.85	38042.8	-0.962	-25	26	22	12	1	0	A3S1G2/A2S2	A2S1G1/A2S2F/2 x Core + 2 x S/2 x Core + 2 x S/1 x Core + 2 x S	0.0118688
38041.8	28.7	0.82	38042.8	-0.962	-25	26	22	12	1	0	A2S1G1/A3S2G1	A2S2/A2S1G1F/2 x Core + 2 x S/2 x Core + 2 x S/1 x Core + 2 x S	0.0114499
38041.8	28.7	0.82	38040.7	1.054	28	24	20	14	2	0	A1S1/A2S2	A2S2F/A2S2F/1 x Core + 1 x S/2 x Core + 3 x S/2 x Core + 3 x S	0.0114499
38041.8	28.7	0.81	38042.8	-0.962	-25	26	22	12	1	0	A2S2/A3S2G1	A2S2/A2S1G1F/2 x Core + 2 x S/2 x Core + 2 x S/1 x Core + 1 x S	0.0113102
38041.8	28.7	0.8	38042.8	-0.962	-25	26	22	12	1	0	A2G2/A3S3	A2S1G1/A2S2F/2 x Core + 2 x S/2 x Core + 2 x S/1 x Core + 2 x S	0.0111706
38041.8	28.7	0.76	38042.8	-0.962	-25	26	22	12	1	0	A3G3/A2S1G1	A2S2/A2S2F/2 x Core + 2 x S/2 x Core + 3 x S/1 x Core + 2 x S	0.0106121
38041.8	28.7	0.63	38042.8	-0.962	-25	26	22	12	1	0	A2S1G1/A3S1G2	A2S1G1/A2S2F/2 x Core + 2 x S/2 x Core + 3 x S/1 x Core + 2 x S	0.00879684
38041.8	28.7	0.61	38042.8	-0.962	-25	26	22	12	1	0	A2G2/A3S2G1	A2S1G1/A2S2F/2 x Core + 2 x S/2 x Core + 3 x S/1 x Core + 2 x S	0.00851758
38041.8	28.7	0.57	38042.8	-0.962	-25	26	22	12	1	0	A3S1G2/A2S2	A2S2/A2S1G1F/1 x Core + 1 x S/2 x Core + 2 x S/2 x Core + 3 x S	0.00795905
38041.8	28.7	0.54	38042.8	-0.962	-25	26	22	12	1	0	A2G2/A3S3	A2S2/A2S1G1F/1 x Core + 1 x S/2 x Core + 2 x S/2 x Core + 3 x S	0.00754015
38041.8	28.7	0.47	38040.7	1.054	28	24	20	14	2	0	A1G1/A2S2	A2S2F/A2S2F/1 x Core + 2 x S/2 x Core + 3 x S/2 x Core + 3 x S	0.00656272
38041.8	28.7	0.43	38040.7	1.054	28	24	20	14	2	0	A2S1G1F/A2S2	A2S2/A2S2F/1 x Core + 2 x S/2 x Core + 3 x S/1 x Core + 2 x S	0.00600419
38041.8	28.7	0.43	38042.8	-0.962	-25	26	22	12	1	0	A3S1G2/A2S2	A2S2/A2S1G1F/2 x Core + 2 x S/2 x Core + 2 x S/1 x Core + 2 x S	0.00600419
38041.8	28.7	0.41	38042.8	-0.962	-25	26	22	12	1	0	A2G2/A3S3	A2S2/A2S1G1F/2 x Core + 2 x S/2 x Core + 2 x S/1 x Core + 2 x S	0.00572493
38041.8	28.7	0.39	38042.8	-0.962	-25	26	22	12	1	0	A3G3/A2S1G1	A2S2/A2S2F/1 x Core + 1 x S/2 x Core + 3 x S/2 x Core + 3 x S	0.00544566
38041.8	28.7	0.38	38040.7	1.054	28	24	20	14	2	0	A1S1/A2S1G1	A2S2F/A2S2F/1 x Core + 2 x S/2 x Core + 3 x S/2 x Core + 3 x S	0.00530603
38041.8	28.7	0.29	38040.7	1.054	28	24	20	14	2	0	A2S2F/A2S1G1	A2S2/A2S2F/1 x Core + 2 x S/2 x Core + 3 x S/1 x Core + 2 x S	0.00404934
38041.8	28.7	0.29	38043.8	-1.99	-52	26	22	11	3	0	A3S1G2F/A3G3	A2S2F/A2S2F/1 x Core + 1 x S/2 x Core + 3 x S/1 x Core + 2 x S	0.00404934
38041.8	28.7	0.25	38040.7	1.054	28	24	20	14	2	0	A2S2F/A2S2	A2S2/A2S2F/1 x Core + 1 x S/2 x Core + 3 x S/1 x Core + 2 x S	0.00349081
37019.6	28.3	25.53	37020.8	-1.236	-33	24	20	11	1	0	A2S1G1/A2S1G1	A2S2/A2S2F/1 x Core + 1 x S/2 x Core + 2 x S/1 x Core + 2 x S	0.351513
37019.6	28.3	23.66	37020.8	-1.236	-33	24	20	11	1	0	A2G2/A2S2	A2S2/A2S2F/1 x Core + 1 x S/2 x Core + 2 x S/1 x Core + 2 x S	0.325766
37019.6	28.3	19.31	37020.8	-1.236	-33	24	20	11	1	0	A2G2/A2S1G1	A2S2/A2S2F/1 x Core + 1 x S/2 x Core + 3 x S/1 x Core + 2 x S	0.265872
37019.6	28.3	4.08	37020.8	-1.236	-33	24	20	11	1	0	A1S1/A2S2	A2S1G1/A2S2F/2 x Core + 2 x S/2 x Core + 2 x S/1 x Core + 1 x S	0.056176
37019.6	28.3	3.63	37020.8	-1.236	-33	24	20	11	1	0	A1G1/A2S2	A2S2/A2S2F/2 x Core + 2 x S/2 x Core + 2 x S/1 x Core + 1 x S	0.0499801
37019.6	28.3	3.26	37020.8	-1.236	-33	24	20	11	1	0	A2G2/A2G2	A2S2/A2S2F/1 x Core + 2 x S/2 x Core + 3 x S/1 x Core + 2 x S	0.0448857
37019.6	28.3	2.93	37020.8	-1.236	-33	24	20	11	1	0	A1S1/A2S1G1	A2S2/A2S2F/2 x Core + 2 x S/2 x Core + 2 x S/1 x Core + 1 x S	0.0403421
37019.6	28.3	2.38	37020.8	-1.236	-33	24	20	11	1	0	A1G1/A2S2	A2S1G1/A2S2F/1 x Core + 1 x S/2 x Core + 2 x S/2 x Core + 3 x S	0.0327693
37019.6	28.3	2.07	37020.8	-1.236	-33	24	20	11	1	0	A1S1/A2S2	A2S2/A2S1G1F/2 x Core + 2 x S/2 x Core + 2 x S/1 x Core + 1 x S	0.0285011
37019.6	28.3	1.92	37020.8	-1.236	-33	24	20	11	1	0	A1S1/A2S1G1	A2S1G1/A2S2F/1 x Core + 1 x S/2 x Core + 2 x S/2 x Core + 3 x S	0.0264358
37019.6	28.3	1.82	37020.8	-1.236	-33	24	20	11	1	0	A1G1/A2S2	A2S1G1/A2S2F/2 x Core + 2 x S/2 x Core + 2 x S/1 x Core + 2 x S	0.0250589
37019.6	28.3	1.69	37021.9	-2.264	-61	24	20	10	3	0	A1G1/A2S2F	A2S1G1F/A2S2F/2 x Core + 2 x S/2 x Core + 2 x S/1 x Core + 1 x S	0.023269
37019.6	28.3	1.55	37021.9	-2.264	-61	24	20	10	3	0	A2S1G1F/A1S1	A2S1G1F/A2S2F/2 x Core + 2 x S/2 x Core + 2 x S/1 x Core + 1 x S	0.0213414
37019.6	28.3	1.47	37020.8	-1.236	-33	24	20	11	1	0	A1S1/A2S1G1	A2S1G1/A2S2F/2 x Core + 2 x S/2 x Core + 2 x S/1 x Core + 2 x S	0.0202399
37019.6	28.3	1.22	37020.8	-1.236	-33	24	20	11	1	0	A1G1/A2S2	A2S2/A2S1G1F/1 x Core + 1 x S/2 x Core + 2 x S/2 x Core + 3 x S	0.0167977
37019.6	28.3	0.99	37020.8	-1.236	-33	24	20	11	1	0	A1S1/A2S1G1	A2S2/A2S1G1F/1 x Core + 1 x S/2 x Core + 2 x S/2 x Core + 3 x S	0.0136309
37019.6	28.3	0.92	37020.8	-1.236	-33	24	20	11	1	0	A1G1/A2S2	A2S2/A2S1G1F/2 x Core + 2 x S/2 x Core + 2 x S/1 x Core + 2 x S	0.0126671
37019.6	28.3	0.81	37016.8	2.8241	76	24	17	12	3	1	A2S2F2/M7	unmodified/A3S2G1F/2 x Core + 2 x S/2 x Core + 3 x S/2 x Core + 3 x S	0.0111526
37019.6	28.3	0.75	37020.8	-1.236	-33	24	20	11	1	0	A1S1/A2S1G1	A2S2/A2S1G1F/2 x Core + 2 x S/2 x Core + 2 x S/1 x Core + 2 x S	0.0103265
38424.5	28	100	38422.1	2.44	64	26	21	14	1	0	M5-A1S1/A2S1G0	A2S2/A2S2F/2 x Core + 2 x S/2 x Core + 3 x S/2 x Core + 3 x S	1.36227
37987.4	27.8												0
38841.6	26	78.72	38842.4	-0.891	-23	25	21	16	1	0	A2S2/A2S2	A2S2/A2S2F/1 x Core + 2 x S/2 x Core + 3 x S/2 x Core + 3 x S	0.995779
38841.6	26	8	38843.5	-1.919	-49	25	21	15	3	0	A1S1/A2S2F	A2S2F/A2S2F/2 x Core + 2 x S/2 x Core + 3 x S/2 x Core + 3 x S	0.101197
38841.6	26	3.48	38843.5	-1.919	-49	25	21	15	3	0	A2S2F/A2S2	A2S2F/A2S2F/2 x Core + 2 x S/2 x Core + 3 x S/1 x Core + 2 x S	0.0440207
38841.6	26	3.37	38842.4	-0.891	-23	25	21	16	1	0	A2S2/A3S3	A2S2/A2S2F/1 x Core + 2 x S/2 x Core + 3 x S/1 x Core + 2 x S	0.0426292
38841.6	26	2.78	38843.5	-1.919	-49	25	21	15	3	0	A2S1G1F/A2S2	A2S2F/A2S2F/1 x Core + 2 x S/2 x Core + 3 x S/2 x Core + 3 x S	0.035166
38841.6	26	1.85	38843.5	-1.919	-49	25	21	15	3	0	A2S2F/A2S1G1	A2S2F/A2S2F/1 x Core + 2 x S/2 x Core + 3 x S/2 x Core + 3 x S	0.0234018
38841.6	26	1.79	38843.5	-1.919	-49	25	21	15	3	0	A2S2F/A2S2	A2S2F/A2S2F/1 x Core + 1 x S/2 x Core + 3 x S/2 x Core + 3 x S	0.0226428
36801.3	25.9	41.03	36803.6	-2.299	-62	25	21	9	1	0	A2G2/A2S1G1	A2S1G1/A2S2F/2 x Core + 2 x S/2 x Core + 2 x S/1 x Core + 1 x S	0.517018
36801.3	25.9	20.79	36803.6	-2.299	-62	25	21	9	1	0	A2G2/A2S1G1	A2S2/A2S1G1F/2 x Core + 2 x S/2 x Core + 2 x S/1 x Core + 1 x S	0.261974
36801.3	25.9	9.44	36803.6	-2.299	-62	25	21	9	1	0	A2G2/A2G2	A2S2/A2S2F/2 x Core + 2 x S/2 x Core + 2 x S/1 x Core + 1 x S	0.118953
36801.3	25.9	6.19	36803.6	-2.299	-62	25	21	9	1	0	A2G2/A2G2	A2S1G1/A2S2F/1 x Core + 1 x S/2 x Core + 2 x S/2 x Core + 3 x S	0.078
36801.3	25.9	4.72	36803.6	-2.299	-62	25	21	9	1	0	A2G2/A2G2	A2S1G1/A2S2F/2 x Core + 2 x S/2 x Core + 2 x S/1 x Core + 2 x S	0.0594766
36801.3	25.9	3.17	36803.6	-2.299	-62	25	21	9	1	0	A2G2/A2G2	A2S2/A2S1G1F/1 x Core + 1 x S/2 x Core + 2 x S/2 x Core + 3 x S	0.0399451
36801.3	25.9	2.84	36801.6	-0.283	-8	23	19	11	2	0	A1G1/A2S2F	A2S2/A2S2F/1 x Core + 1 x S/2 x Core + 2 x S/1 x Core + 2 x S	0.0357868
36801.3	25.9	2.61	36801.6	-0.283	-8	23	19	11	2	0	A2S1G1F/A1S1	A2S2/A2S2F/1 x Core + 1 x S/2 x Core + 2 x S/1 x Core + 2 x S	0.0328885
36801.3	25.9	2.4	36803.6	-2.299	-62	25	21	9	1	0	A2G2/A2G2	A2S2/A2S1G1F/2 x Core + 2 x S/2 x Core + 2 x S/1 x Core + 2 x S	0.0302423
36801.3	25.9	2.21	36798.6	2.7891	76	25	18	11	1	1	A2S2F/M7	A2S1G0/A1S1/2 x Core + 2 x S/2 x Core + 3 x S/1 x Core + 2 x S	0.0278482
36801.3	25.9	2.05	36798.7	2.6571	72	27	25	4	3	1	A2G0F/A3S2G1F+LacN1	A3G3/A3S1G2F/2 x Core/2 x Core + 1 x S/1 x Core	0.025832
36801.3	25.9	1.39	36798.6	2.7891	76	25	18	11	1	1	M7/A3S1G2	unmodified/A3S2G1F/2 x Core + 2 x S/2 x Core + 3 x S/2 x Core + 3 x S	0.0175154
36801.3	25.9	1.14	36798.6	2.7891	76	25	18	11	1	1	A2S2F/M7	A2S1G0/A1S1/1 x Core + 1 x S/2 x Core + 3 x S/2 x Core + 3 x S	0.0143651
36728.7	25.8	61.41	36729.6	-0.92	-25	24	20	10	1	0	A2G2/A2S1G1	A2S2/A2S2F/1 x Core + 1 x S/2 x Core + 2 x S/1 x Core + 2 x S	0.770838
36728.7	25.8	9.15	36729.6	-0.92	-25	24	20	10	1	0	A2G2/A2G2	A2S2/A2S2F/1 x Core + 1 x S/2 x Core + 3 x S/1 x Core + 2 x S	0.114854
36728.7	25.8	7.48	36729.6	-0.92	-25	24	20	10	1	0	A1G1/A2S2	A2S1G1/A2S2F/2 x Core + 2 x S/2 x Core + 2 x S/1 x Core + 1 x S	0.0938914
36728.7	25.8	6.04	36729.6	-0.92	-25	24	20	10	1	0	A1S1/A2S1G1	A2S1G1/A2S2F/2 x Core + 2 x S/2 x Core + 2 x S/1 x Core + 1 x S	0.075816
36728.7	25.8	5.97	36726.5	2.1521	59	26	19	10	0	1	M7/A3S1G2	A2S1G0/A1S1/2 x Core + 2 x S/2 x Core + 3 x S/1 x Core + 2 x S	0.0749374
36728.7	25.8	3.79	36729.6	-0.92	-25	24	20	10	1	0	A1G1/A2S2	A2S2/A2S1G1F/2 x Core + 2 x S/2 x Core + 2 x S/1 x Core + 1 x S	0.0475733
36728.7	25.8	3.09	36726.5	2.1521	59	26	19	10	0	1	M7/A3S1G2	A2S1G0/A1S1/1 x Core + 1 x S/2 x Core + 3 x S/2 x Core + 3 x S	0.0387867
36728.7	25.8	3.06	36729.6	-0.92	-25	24	20	10	1	0	A1S1/A2S1G1	A2S2/A2S1G1F/2 x Core + 2 x S/2 x Core + 2 x S/1 x Core + 1 x S	0.0384101
36126.7	24.6	21.4	36128	-1.295	-36	21	18	11	1	0	A2G2/A2S1G1	unmodified/A2S2F/2 x Core + 2 x S/2 x Core + 3 x S/2 x Core + 3 x S	0.256126
36126.7	24.6	14.11	36128	-1.295	-36	21	18	11	1	0	A2S1G1/A2S1G1	unmodified/A2S2F/2 x Core + 2 x S/2 x Core + 2 x S/2 x Core + 3 x S	0.168875
36126.7	24.6	13.08	36128	-1.295	-36	21	18	11	1	0	A2G2/A2S2	unmodified/A2S2F/2 x Core + 2 x S/2 x Core + 2 x S/2 x Core + 3 x S	0.156548
36126.7	24.6	7.68	36126	0.721	20	19	16	13	2	0	A1S1/A2S2F	unmodified/A2S2F/1 x Core + 2 x S/2 x Core + 3 x S/2 x Core + 3 x S	0.091918
36126.7	24.6	5.34	36128	-1.295	-36	21	18	11	1	0	A2S1G1/A3S2G1	unmodified/A2S2F/1 x Core + 1 x S/2 x Core + 2 x S/2 x Core + 3 x S	0.0639117
36126.7	24.6	4.05	36128	-1.295	-36	21	18	11	1	0	A2S1G1/A3S2G1	unmodified/A2S2F/2 x Core + 2 x S/2 x Core + 2 x S/1 x Core + 2 x S	0.0484724
36126.7	24.6	3.52	36128	-1.295	-36	21	18	11	1	0	A2S1G1/A3S1G2	unmodified/A2S2F/2 x Core + 2 x S/2 x Core + 3 x S/1 x Core + 2 x S	0.0421291
36126.7	24.6	3.42	36128	-1.295	-36	21	18	11	1	0	A2G2/A3S2G1	unmodified/A2S2F/2 x Core + 2 x S/2 x Core + 3 x S/1 x Core + 2 x S	0.0409322
36126.7	24.6	2.79	36128	-1.295	-36	21	18	11	1	0	A3S1G2/A2S2	unmodified/A2S2F/1 x Core + 1 x S/2 x Core + 2 x S/2 x Core + 3 x S	0.0333921
36126.7	24.6	2.64	36128	-1.295	-36	21	18	11	1	0	A2G2/A3S3	unmodified/A2S2F/1 x Core + 1 x S/2 x Core + 2 x S/2 x Core + 3 x S	0.0315968
36126.7	24.6	2.46	36128	-1.295	-36	21	18	11	1	0	A2G2/A3S1G2	unmodified/A2S2F/1 x Core + 2 x S/2 x Core + 3 x S/2 x Core + 3 x S	0.0294425
36126.7	24.6	2.12	36128	-1.295	-36	21	18	11	1	0	A2S1G1/A3S3	unmodified/A2S2F/2 x Core + 2 x S/2 x Core + 2 x S/1 x Core + 1 x S	0.0253732
36126.7	24.6	2.12	36128	-1.295	-36	21	18	11	1	0	A3S1G2/A2S2	unmodified/A2S2F/2 x Core + 2 x S/2 x Core + 2 x S/1 x Core + 2 x S	0.0253732
36126.7	24.6	2	36128	-1.295	-36	21	18	11	1	0	A2G2/A3S3	unmodified/A2S2F/2 x Core + 2 x S/2 x Core + 2 x S/1 x Core + 2 x S	0.023937
36126.7	24.6	1.92	36128	-1.295	-36	21	18	11	1	0	A2S2/A3S2G1	unmodified/A2S2F/2 x Core + 2 x S/2 x Core + 2 x S/1 x Core + 1 x S	0.0229795
36126.7	24.6	1.82	36128	-1.295	-36	21	18	11	1	0	A2S1G1/A3S1G2	unmodified/A2S2F/1 x Core + 1 x S/2 x Core + 3 x S/2 x Core + 3 x S	0.0217827
36126.7	24.6	1.77	36128	-1.295	-36	21	18	11	1	0	A2G2/A3S2G1	unmodified/A2S2F/1 x Core + 1 x S/2 x Core + 3 x S/2 x Core + 3 x S	0.0211842
36126.7	24.6	1.14	36128	-1.295	-36	21	18	11	1	0	A3G3/A2S1G1	unmodified/A2S2F/1 x Core + 2 x S/2 x Core + 3 x S/2 x Core + 3 x S	0.0136441
36126.7	24.6	0.98	36128	-1.295	-36	21	18	11	1	0	A2G2/A2G2	unmodified/A2S2F/2 x Core + 3 x S/2 x Core + 3 x S/2 x Core + 3 x S	0.0117291
36126.7	24.6	0.79	36128	-1.295	-36	21	18	11	1	0	A2S1G1/A3S2G1	unmodified/A2S1G1F/2 x Core + 2 x S/2 x Core + 3 x S/1 x Core + 2 x S	0.00945511
36126.7	24.6	0.74	36128	-1.295	-36	21	18	11	1	0	A2S1G1/A3S3	unmodified/A2S1G1F/1 x Core + 1 x S/2 x Core + 2 x S/2 x Core + 3 x S	0.00885668
36126.7	24.6	0.67	36128	-1.295	-36	21	18	11	1	0	A2S2/A3S2G1	unmodified/A2S1G1F/1 x Core + 1 x S/2 x Core + 2 x S/2 x Core + 3 x S	0.00801889
36126.7	24.6	0.56	36128	-1.295	-36	21	18	11	1	0	A2S1G1/A3S3	unmodified/A2S1G1F/2 x Core + 2 x S/2 x Core + 2 x S/1 x Core + 2 x S	0.00670236
36126.7	24.6	0.5	36128	-1.295	-36	21	18	11	1	0	A2S2/A3S2G1	unmodified/A2S1G1F/2 x Core + 2 x S/2 x Core + 2 x S/1 x Core + 2 x S	0.00598425
36126.7	24.6	0.45	36125	1.672	46	28	21	5	1	0	M5-A1S1/A2S1G0	A3S2G1F+LacN1/M5-A1G1/2 x Core/2 x Core + 1 x S/1 x Core	0.00538582
36126.7	24.6	0.42	36128	-1.295	-36	21	18	11	1	0	A3S1G2/A2S2	unmodified/A2S1G1F/2 x Core + 2 x S/2 x Core + 3 x S/1 x Core + 2 x S	0.00502677
36126.7	24.6	0.39	36128	-1.295	-36	21	18	11	1	0	A2G2/A3S3	unmodified/A2S1G1F/2 x Core + 2 x S/2 x Core + 3 x S/1 x Core + 2 x S	0.00466771
36126.7	24.6	0.39	36126	0.721	20	19	16	13	2	0	unmodified/A2S2	A2S2F/A2S2F/1 x Core + 2 x S/2 x Core + 3 x S/1 x Core + 2 x S	0.00466771
36126.7	24.6	0.37	36126	0.7491	21	23	17	10	2	1	A2G0F/A3S3F	M7/A1S1/1 x Core + 2 x S/1 x Core + 2 x S/1 x Core + 2 x S	0.00442834
36126.7	24.6	0.26	36124.9	1.7771	49	23	17	11	0	1	M7/A3S1G2	A2S1G0/unmodified/2 x Core + 3 x S/2 x Core + 3 x S/2 x Core + 3 x S	0.00311181
36126.7	24.6	0.1	36128	-1.295	-36	21	18	11	1	0	unmodified/A2S1G1	A2S1G1/A2S2F/2 x Core + 2 x S/2 x Core + 2 x S/2 x Core + 3 x S	0.00119685
37311	24.5	33.66	37312.1	-1.062	-28	24	20	12	1	0	A2S1G1/A2S2	A2S2/A2S2F/1 x Core + 1 x S/2 x Core + 2 x S/1 x Core + 2 x S	0.401222
37311	24.5	15.12	37312.1	-1.062	-28	24	20	12	1	0	A2S1G1/A2S1G1	A2S2/A2S2F/1 x Core + 1 x S/2 x Core + 3 x S/1 x Core + 2 x S	0.180228
37311	24.5	14.02	37312.1	-1.062	-28	24	20	12	1	0	A2G2/A2S2	A2S2/A2S2F/1 x Core + 1 x S/2 x Core + 3 x S/1 x Core + 2 x S	0.167116
37311	24.5	12.97	37312.1	-1.062	-28	24	20	12	1	0	A2G2/A2S1G1	A2S2/A2S2F/1 x Core + 2 x S/2 x Core + 3 x S/1 x Core + 2 x S	0.1546
37311	24.5	3.74	37312.1	-1.062	-28	24	20	12	1	0	A1S1/A2S2	A2S2/A2S2F/2 x Core + 2 x S/2 x Core + 2 x S/1 x Core + 1 x S	0.0445802
37311	24.5	3.07	37312.1	-1.062	-28	24	20	12	1	0	A1G1/A2S2	A2S2/A2S2F/1 x Core + 1 x S/2 x Core + 2 x S/2 x Core + 3 x S	0.0365939
37311	24.5	2.69	37313.1	-2.09	-56	24	20	11	3	0	A1S1/A2S2F	A2S1G1F/A2S2F/2 x Core + 2 x S/2 x Core + 2 x S/1 x Core + 1 x S	0.0320644
37311	24.5	2.47	37312.1	-1.062	-28	24	20	12	1	0	A1S1/A2S1G1	A2S2/A2S2F/1 x Core + 1 x S/2 x Core + 2 x S/2 x Core + 3 x S	0.029442
37311	24.5	2.45	37312.1	-1.062	-28	24	20	12	1	0	A1S1/A2S2	A2S1G1/A2S2F/1 x Core + 1 x S/2 x Core + 2 x S/2 x Core + 3 x S	0.0292036
37311	24.5	2.32	37312.1	-1.062	-28	24	20	12	1	0	A1G1/A2S2	A2S2/A2S2F/2 x Core + 2 x S/2 x Core + 2 x S/1 x Core + 2 x S	0.027654
37311	24.5	1.87	37312.1	-1.062	-28	24	20	12	1	0	A1S1/A2S1G1	A2S2/A2S2F/2 x Core + 2 x S/2 x Core + 2 x S/1 x Core + 2 x S	0.0222901
37311	24.5	1.87	37312.1	-1.062	-28	24	20	12	1	0	A1S1/A2S2	A2S1G1/A2S2F/2 x Core + 2 x S/2 x Core + 2 x S/1 x Core + 2 x S	0.0222901
37311	24.5	1.26	37312.1	-1.062	-28	24	20	12	1	0	A1S1/A2S2	A2S2/A2S1G1F/1 x Core + 1 x S/2 x Core + 2 x S/2 x Core + 3 x S	0.015019
37311	24.5	0.95	37312.1	-1.062	-28	24	20	12	1	0	A1S1/A2S2	A2S2/A2S1G1F/2 x Core + 2 x S/2 x Core + 2 x S/1 x Core + 2 x S	0.0113238
37311	24.5	0.86	37312.1	-1.062	-28	24	20	12	1	0	A1G1/A2S2	A2S1G1/A2S2F/2 x Core + 2 x S/2 x Core + 3 x S/1 x Core + 2 x S	0.0102511
37311	24.5	0.7	37312.1	-1.062	-28	24	20	12	1	0	A1S1/A2S1G1	A2S1G1/A2S2F/2 x Core + 2 x S/2 x Core + 3 x S/1 x Core + 2 x S	0.00834389
36072.8	24.5	100	36070	2.838	79	30	22	3	1	0	M7/A3S1G2	A3G3/A3S1G2F/2 x Core/2 x Core + 1 x S/1 x Core	1.19198
38478	24.2	24.26	38480.2	-2.18	-57	26	22	13	2	0	A2G2/A2S1G1	A2S2F/A2S2F/2 x Core + 2 x S/2 x Core + 3 x S/2 x Core + 3 x S	0.285634
38478	24.2	8.8	38478.1	-0.164	-4	24	20	15	3	0	A1S1/A2S2F	A2S2F/A2S2F/1 x Core + 2 x S/2 x Core + 3 x S/2 x Core + 3 x S	0.10361
38478	24.2	8.05	38480.2	-2.18	-57	26	22	13	2	0	A2S1G1/A3S2G1	A2S2F/A2S2F/1 x Core + 1 x S/2 x Core + 2 x S/2 x Core + 3 x S	0.0947798
38478	24.2	8.05	38480.2	-2.18	-57	26	22	13	2	0	A2S1G1/A3S1G2	A2S2F/A2S2F/2 x Core + 2 x S/2 x Core + 3 x S/1 x Core + 2 x S	0.0947798
38478	24.2	7.82	38480.2	-2.18	-57	26	22	13	2	0	A2G2/A3S2G1	A2S2F/A2S2F/2 x Core + 2 x S/2 x Core + 3 x S/1 x Core + 2 x S	0.0920718
38478	24.2	6.17	38480.2	-2.18	-57	26	22	13	2	0	A2S1G1/A3S2G1	A2S2F/A2S2F/2 x Core + 2 x S/2 x Core + 2 x S/1 x Core + 2 x S	0.0726449
38478	24.2	4.21	38480.2	-2.18	-57	26	22	13	2	0	A3S1G2/A2S2	A2S2F/A2S2F/1 x Core + 1 x S/2 x Core + 2 x S/2 x Core + 3 x S	0.049568
38478	24.2	4.14	38480.2	-2.18	-57	26	22	13	2	0	A2S1G1/A3S1G2	A2S2F/A2S2F/1 x Core + 1 x S/2 x Core + 3 x S/2 x Core + 3 x S	0.0487439
38478	24.2	4.03	38480.2	-2.18	-57	26	22	13	2	0	A2G2/A3S2G1	A2S2F/A2S2F/1 x Core + 1 x S/2 x Core + 3 x S/2 x Core + 3 x S	0.0474487
38478	24.2	3.97	38480.2	-2.18	-57	26	22	13	2	0	A2G2/A3S3	A2S2F/A2S2F/1 x Core + 1 x S/2 x Core + 2 x S/2 x Core + 3 x S	0.0467423
38478	24.2	3.23	38480.2	-2.18	-57	26	22	13	2	0	A3S1G2/A2S2	A2S2F/A2S2F/2 x Core + 2 x S/2 x Core + 2 x S/1 x Core + 2 x S	0.0380296
38478	24.2	3.05	38480.2	-2.18	-57	26	22	13	2	0	A2G2/A3S3	A2S2F/A2S2F/2 x Core + 2 x S/2 x Core + 2 x S/1 x Core + 2 x S	0.0359103
38478	24.2	2.82	38480.2	-2.18	-57	26	22	13	2	0	A2G2/A3S1G2	A2S2F/A2S2F/1 x Core + 2 x S/2 x Core + 3 x S/2 x Core + 3 x S	0.0332023
38478	24.2	2.12	38478.1	-0.164	-4	24	20	15	3	0	A2S2F/A2S2	A2S2F/A2S2F/1 x Core + 2 x S/2 x Core + 3 x S/1 x Core + 2 x S	0.0249606
38478	24.2	2.12	38480.2	-2.18	-57	26	22	13	2	0	A2S2/A3S3	A2S1G1F/A2S2F/2 x Core + 2 x S/2 x Core + 2 x S/1 x Core + 1 x S	0.0249606
38478	24.2	2.02	38480.2	-2.18	-57	26	22	13	2	0	A2S1G1F/A2S1G1	A2S2/A2S2F/2 x Core + 2 x S/2 x Core + 2 x S/2 x Core + 3 x S	0.0237832
38478	24.2	1.41	38480.2	-2.18	-57	26	22	13	2	0	A2S1G1F/A2S2	A2S1G1/A2S2F/2 x Core + 2 x S/2 x Core + 2 x S/2 x Core + 3 x S	0.0166012
38478	24.2	1.31	38480.2	-2.18	-57	26	22	13	2	0	A3G3/A2S1G1	A2S2F/A2S2F/1 x Core + 2 x S/2 x Core + 3 x S/2 x Core + 3 x S	0.0154238
38478	24.2	0.94	38480.2	-2.18	-57	26	22	13	2	0	A2S2F/A2S1G1	A2S1G1/A2S2F/2 x Core + 2 x S/2 x Core + 2 x S/2 x Core + 3 x S	0.0110674
38478	24.2	0.88	38477.1	0.8921	23	28	21	13	1	1	M7/A3S1G2	A2S1G0/A2S2F/2 x Core + 3 x S/2 x Core + 3 x S/2 x Core + 3 x S	0.010361
38478	24.2	0.59	38480.2	-2.18	-57	26	22	13	2	0	A2S1G1F/A2S1G1	A2S1G1/A2S2F/2 x Core + 2 x S/2 x Core + 3 x S/2 x Core + 3 x S	0.00694659
37530.5	23.8	42.76	37532.3	-1.813	-48	25	21	11	2	0	A2S1G1/A2S2	A2S1G1F/A2S2F/2 x Core + 2 x S/2 x Core + 2 x S/1 x Core + 1 x S	0.49513
37530.5	23.8	16.56	37532.3	-1.813	-48	25	21	11	2	0	A2G2/A2S1G1	A2S2F/A2S2F/1 x Core + 1 x S/2 x Core + 2 x S/2 x Core + 3 x S	0.191753
37530.5	23.8	12.69	37532.3	-1.813	-48	25	21	11	2	0	A2G2/A2S1G1	A2S2F/A2S2F/2 x Core + 2 x S/2 x Core + 2 x S/1 x Core + 2 x S	0.146941
37530.5	23.8	5.09	37532.3	-1.813	-48	25	21	11	2	0	A2G2/A2G2	A2S2F/A2S2F/2 x Core + 2 x S/2 x Core + 3 x S/1 x Core + 2 x S	0.0589385
37530.5	23.8	2.81	37530.3	0.203	5	23	19	13	3	0	A1S1/A2S2F	A2S2F/A2S2F/1 x Core + 1 x S/2 x Core + 3 x S/1 x Core + 2 x S	0.0325378
37530.5	23.8	2.75	37529.3	1.231	33	23	19	14	1	0	A1S1/A2S2	A2S2/A2S2F/1 x Core + 2 x S/2 x Core + 3 x S/1 x Core + 2 x S	0.031843
37530.5	23.8	2.62	37532.3	-1.813	-48	25	21	11	2	0	A2G2/A2G2	A2S2F/A2S2F/1 x Core + 1 x S/2 x Core + 3 x S/2 x Core + 3 x S	0.0303377
37530.5	23.8	2.57	37530.3	0.203	5	23	19	13	3	0	A1G1/A2S2F	A2S2F/A2S2F/1 x Core + 2 x S/2 x Core + 3 x S/1 x Core + 2 x S	0.0297587
37530.5	23.8	2.35	37530.3	0.203	5	23	19	13	3	0	A2S1G1F/A1S1	A2S2F/A2S2F/1 x Core + 2 x S/2 x Core + 3 x S/1 x Core + 2 x S	0.0272113
37530.5	23.8	1.73	37532.3	-1.813	-48	25	21	11	2	0	A2S1G1F/A2S2	A2S1G1/A2S2F/2 x Core + 2 x S/2 x Core + 2 x S/1 x Core + 1 x S	0.0200321
37530.5	23.8	1.5	37532.3	-1.813	-48	25	21	11	2	0	A2S1G1F/A2S1G1	A2S2/A2S2F/2 x Core + 2 x S/2 x Core + 2 x S/1 x Core + 1 x S	0.0173689
37530.5	23.8	1.16	37532.3	-1.813	-48	25	21	11	2	0	A2S2F/A2S1G1	A2S1G1/A2S2F/2 x Core + 2 x S/2 x Core + 2 x S/1 x Core + 1 x S	0.013432
37530.5	23.8	0.98	37532.3	-1.813	-48	25	21	11	2	0	A2S1G1F/A2S1G1	A2S1G1/A2S2F/1 x Core + 1 x S/2 x Core + 2 x S/2 x Core + 3 x S	0.0113477
37530.5	23.8	0.9	37532.3	-1.813	-48	25	21	11	2	0	A2G2/A3S1G2	A2S2F/A2S2F/1 x Core + 1 x S/2 x Core + 3 x S/1 x Core + 2 x S	0.0104213
37530.5	23.8	0.88	37532.3	-1.813	-48	25	21	11	2	0	A2S1G1F/A2S2	A2S2/A2S1G1F/2 x Core + 2 x S/2 x Core + 2 x S/1 x Core + 1 x S	0.0101898
37530.5	23.8	0.75	37532.3	-1.813	-48	25	21	11	2	0	A2S1G1F/A2S1G1	A2S1G1/A2S2F/2 x Core + 2 x S/2 x Core + 2 x S/1 x Core + 2 x S	0.00868445
37530.5	23.8	0.59	37532.3	-1.813	-48	25	21	11	2	0	A2S2F/A2S1G1	A2S2/A2S1G1F/2 x Core + 2 x S/2 x Core + 2 x S/1 x Core + 1 x S	0.00683177
37530.5	23.8	0.5	37532.3	-1.813	-48	25	21	11	2	0	A2S1G1F/A2S1G1	A2S2/A2S1G1F/1 x Core + 1 x S/2 x Core + 2 x S/2 x Core + 3 x S	0.00578964
37530.5	23.8	0.42	37532.3	-1.813	-48	25	21	11	2	0	A3G3/A2S1G1	A2S2F/A2S2F/1 x Core + 1 x S/2 x Core + 3 x S/1 x Core + 2 x S	0.00486329
37530.5	23.8	0.38	37532.3	-1.813	-48	25	21	11	2	0	A2S1G1F/A2S1G1	A2S2/A2S1G1F/2 x Core + 2 x S/2 x Core + 2 x S/1 x Core + 2 x S	0.00440012
37696.5	23.1	14.94	37699.4	-2.8789	-76	25	21	12	1	1	A2S1G1/A2S2	A2S2/A2S2F/2 x Core + 2 x S/2 x Core + 2 x S/1 x Core + 1 x S	0.167906
37696.5	23.1	9.79	37699.4	-2.8789	-76	25	21	12	1	1	A2S1G1/A2S2	A2S1G1/A2S2F/1 x Core + 1 x S/2 x Core + 2 x S/2 x Core + 3 x S	0.110027
37696.5	23.1	9.56	37699.4	-2.8789	-76	25	21	12	1	1	A2S1G1/A2S1G1	A2S2/A2S2F/1 x Core + 1 x S/2 x Core + 2 x S/2 x Core + 3 x S	0.107442
37696.5	23.1	8.86	37699.4	-2.8789	-76	25	21	12	1	1	A2G2/A2S2	A2S2/A2S2F/1 x Core + 1 x S/2 x Core + 2 x S/2 x Core + 3 x S	0.0995749
37696.5	23.1	7.86	37699.4	-2.8789	-76	25	21	12	1	1	A2G2/A2S1G1	A2S2/A2S2F/2 x Core + 2 x S/2 x Core + 3 x S/1 x Core + 2 x S	0.0883362
37696.5	23.1	7.47	37699.4	-2.8789	-76	25	21	12	1	1	A2S1G1/A2S2	A2S1G1/A2S2F/2 x Core + 2 x S/2 x Core + 2 x S/1 x Core + 2 x S	0.0839531
37696.5	23.1	7.22	37699.4	-2.8789	-76	25	21	12	1	1	A2S1G1/A2S1G1	A2S2/A2S2F/2 x Core + 2 x S/2 x Core + 2 x S/1 x Core + 2 x S	0.0811435
37696.5	23.1	6.69	37699.4	-2.8789	-76	25	21	12	1	1	A2G2/A2S2	A2S2/A2S2F/2 x Core + 2 x S/2 x Core + 2 x S/1 x Core + 2 x S	0.0751869
37696.5	23.1	5.02	37699.4	-2.8789	-76	25	21	12	1	1	A2S1G1/A2S2	A2S2/A2S1G1F/1 x Core + 1 x S/2 x Core + 2 x S/2 x Core + 3 x S	0.0564183
37696.5	23.1	4.05	37699.4	-2.8789	-76	25	21	12	1	1	A2G2/A2S1G1	A2S2/A2S2F/1 x Core + 1 x S/2 x Core + 3 x S/2 x Core + 3 x S	0.0455168
37696.5	23.1	3.8	37699.4	-2.8789	-76	25	21	12	1	1	A2S1G1/A2S2	A2S2/A2S1G1F/2 x Core + 2 x S/2 x Core + 2 x S/1 x Core + 2 x S	0.0427071
37696.5	23.1	3.52	37699.4	-2.8789	-76	25	21	12	1	1	A2S2/A2S2	A2S1G1/A2S2F/2 x Core + 2 x S/2 x Core + 2 x S/1 x Core + 1 x S	0.0395602
37696.5	23.1	2.7	37699.4	-2.8789	-76	25	21	12	1	1	A2S1G1/A2S1G1	A2S1G1/A2S2F/2 x Core + 2 x S/2 x Core + 3 x S/1 x Core + 2 x S	0.0303445
37696.5	23.1	2.5	37699.4	-2.8789	-76	25	21	12	1	1	A2G2/A2S2	A2S1G1/A2S2F/2 x Core + 2 x S/2 x Core + 3 x S/1 x Core + 2 x S	0.0280968
37696.5	23.1	1.78	37699.4	-2.8789	-76	25	21	12	1	1	A2S2/A2S2	A2S2/A2S1G1F/2 x Core + 2 x S/2 x Core + 2 x S/1 x Core + 1 x S	0.0200049
37696.5	23.1	0.69	37697.4	-0.8629	-23	23	19	14	2	1	A1S1/A2S2F	A2S2/A2S2F/1 x Core + 2 x S/2 x Core + 3 x S/1 x Core + 2 x S	0.00775471
37696.5	23.1	0.66	37699.4	-2.8789	-76	25	21	12	1	1	A2G2/A2G2	A2S2/A2S2F/1 x Core + 2 x S/2 x Core + 3 x S/2 x Core + 3 x S	0.00741755
37696.5	23.1	0.6	37699.4	-2.8789	-76	25	21	12	1	1	A2S1G1/A3S2G1	A2S2/A2S2F/1 x Core + 1 x S/2 x Core + 2 x S/1 x Core + 2 x S	0.00674322
37696.5	23.1	0.49	37697.4	-0.8629	-23	23	19	14	2	1	A1S1/A2S2	A2S2F/A2S2F/1 x Core + 2 x S/2 x Core + 3 x S/1 x Core + 2 x S	0.00550697
37696.5	23.1	0.31	37699.4	-2.8789	-76	25	21	12	1	1	A3S1G2/A2S2	A2S2/A2S2F/1 x Core + 1 x S/2 x Core + 2 x S/1 x Core + 2 x S	0.003484
37696.5	23.1	0.29	37699.4	-2.8789	-76	25	21	12	1	1	A2G2/A3S3	A2S2/A2S2F/1 x Core + 1 x S/2 x Core + 2 x S/1 x Core + 2 x S	0.00325922
37696.5	23.1	0.29	37699.4	-2.8789	-76	25	21	12	1	1	A2S1G1/A3S1G2	A2S2/A2S2F/1 x Core + 1 x S/2 x Core + 3 x S/1 x Core + 2 x S	0.00325922
37696.5	23.1	0.28	37699.4	-2.8789	-76	25	21	12	1	1	A2G2/A3S2G1	A2S2/A2S2F/1 x Core + 1 x S/2 x Core + 3 x S/1 x Core + 2 x S	0.00314684
37696.5	23.1	0.22	37699.4	-2.8789	-76	25	21	12	1	1	A2G2/A3S1G2	A2S2/A2S2F/1 x Core + 2 x S/2 x Core + 3 x S/1 x Core + 2 x S	0.00247252
37696.5	23.1	0.12	37699.4	-2.8789	-76	25	21	12	1	1	A1G1/A2S2	A2S1G1/A2S2F/2 x Core + 2 x S/2 x Core + 2 x S/2 x Core + 3 x S	0.00134864
37696.5	23.1	0.1	37699.4	-2.8789	-76	25	21	12	1	1	A3G3/A2S1G1	A2S2/A2S2F/1 x Core + 2 x S/2 x Core + 3 x S/1 x Core + 2 x S	0.00112387
37696.5	23.1	0.1	37699.4	-2.8789	-76	25	21	12	1	1	A1S1/A2S1G1	A2S1G1/A2S2F/2 x Core + 2 x S/2 x Core + 2 x S/2 x Core + 3 x S	0.00112387
37696.5	23.1	0.08	37696.4	0.1651	4	23	19	15	0	1	M5-A1S1/A2S1G0	A4S4/unmodified/2 x Core + 3 x S/2 x Core + 3 x S/2 x Core + 3 x S	0.000899096
38132	23.1	77.33	38130.8	1.206	32	26	21	13	1	0	M5-A1S1/A2S1G0	A2S2/A2S2F/2 x Core + 2 x S/2 x Core + 2 x S/2 x Core + 3 x S	0.869089
38132	23.1	22.67	38130.8	1.206	32	26	21	13	1	0	M5-A1S1/A2S1G0	A2S1G1/A2S2F/2 x Core + 2 x S/2 x Core + 3 x S/2 x Core + 3 x S	0.254781
35179	22.4	23.72	35180.2	-1.158	-33	20	17	9	1	0	A2G2/A2S1G1	unmodified/A2S2F/1 x Core + 1 x S/2 x Core + 2 x S/2 x Core + 3 x S	0.258504
35179	22.4	17.98	35180.2	-1.158	-33	20	17	9	1	0	A2G2/A2S1G1	unmodified/A2S2F/2 x Core + 2 x S/2 x Core + 2 x S/1 x Core + 2 x S	0.195949
35179	22.4	14.8	35180.2	-1.158	-33	20	17	9	1	0	A2S1G1/A2S1G1	unmodified/A2S2F/2 x Core + 2 x S/2 x Core + 2 x S/1 x Core + 1 x S	0.161292
35179	22.4	13.71	35180.2	-1.158	-33	20	17	9	1	0	A2G2/A2S2	unmodified/A2S2F/2 x Core + 2 x S/2 x Core + 2 x S/1 x Core + 1 x S	0.149413
35179	22.4	5.17	35180.2	-1.158	-33	20	17	9	1	0	A2S1G1/A2S1G1	unmodified/A2S1G1F/1 x Core + 1 x S/2 x Core + 2 x S/2 x Core + 3 x S	0.0563434
35179	22.4	4.81	35180.2	-1.158	-33	20	17	9	1	0	A2G2/A2G2	unmodified/A2S2F/2 x Core + 2 x S/2 x Core + 3 x S/1 x Core + 2 x S	0.0524201
35179	22.4	4.79	35180.2	-1.158	-33	20	17	9	1	0	A2G2/A2S2	unmodified/A2S1G1F/1 x Core + 1 x S/2 x Core + 2 x S/2 x Core + 3 x S	0.0522021
35179	22.4	3.88	35180.2	-1.158	-33	20	17	9	1	0	A2S1G1/A2S1G1	unmodified/A2S1G1F/2 x Core + 2 x S/2 x Core + 2 x S/1 x Core + 2 x S	0.0422848
35179	22.4	3.59	35180.2	-1.158	-33	20	17	9	1	0	A2G2/A2S2	unmodified/A2S1G1F/2 x Core + 2 x S/2 x Core + 2 x S/1 x Core + 2 x S	0.0391243
35179	22.4	3.53	35180.2	-1.158	-33	20	17	9	1	0	A2G2/A2S1G1	unmodified/A2S1G1F/2 x Core + 2 x S/2 x Core + 3 x S/1 x Core + 2 x S	0.0384704
35179	22.4	2.49	35180.2	-1.158	-33	20	17	9	1	0	A2G2/A2G2	unmodified/A2S2F/1 x Core + 1 x S/2 x Core + 3 x S/2 x Core + 3 x S	0.0271364
35179	22.4	0.79	35178.2	0.858	24	18	15	11	2	0	A1S1/A2S2F	unmodified/A2S2F/1 x Core + 1 x S/2 x Core + 3 x S/1 x Core + 2 x S	0.00860953
35179	22.4	0.26	35180.2	-1.158	-33	20	17	9	1	0	unmodified/A2S1G1	A2S1G1/A2S2F/2 x Core + 2 x S/2 x Core + 2 x S/1 x Core + 1 x S	0.00283352
35179	22.4	0.25	35180.2	-1.158	-33	20	17	9	1	0	A2G2/A3S1G2	unmodified/A2S2F/1 x Core + 1 x S/2 x Core + 3 x S/1 x Core + 2 x S	0.00272453
35179	22.4	0.13	35180.2	-1.158	-33	20	17	9	1	0	unmodified/A2S1G1	A2S2/A2S1G1F/2 x Core + 2 x S/2 x Core + 2 x S/1 x Core + 1 x S	0.00141676
35179	22.4	0.12	35180.2	-1.158	-33	20	17	9	1	0	A3G3/A2S1G1	unmodified/A2S2F/1 x Core + 1 x S/2 x Core + 3 x S/1 x Core + 2 x S	0.00130778
36437.2	21.1	55.58	36438.3	-1.134	-31	24	20	9	1	0	A2G2/A2G2	A2S2/A2S2F/1 x Core + 1 x S/2 x Core + 2 x S/1 x Core + 2 x S	0.570565
36437.2	21.1	44.42	36436.3	0.9101	25	26	19	8	2	1	A2G0F/A3S3F	M6/M5-A1G1/2 x Core + 2 x S/2 x Core + 2 x S/1 x Core + 1 x S	0.456001
35489.6	20.9												0
36363.9	20.2	50.42	36361.2	2.699	74	21	17	13	0	0	M5-A1S1/A2S2	A2S1G0/unmodified/2 x Core + 3 x S/2 x Core + 3 x S/2 x Core + 3 x S	0.495517
36363.9	20.2	49.58	36361.3	2.622	72	30	22	4	1	0	M5-A1G1/A3S1G2	A3S2G1F+LacN1/M5-A1G1/2 x Core/2 x Core + 1 x S/1 x Core	0.487262
37750.3	20.2	14.3	37749.5	0.78	21	24	20	13	2	0	A2S1G1/A2S1G1	A2S2F/A2S2F/1 x Core + 2 x S/2 x Core + 3 x S/1 x Core + 2 x S	0.140537
37750.3	20.2	13.26	37749.5	0.78	21	24	20	13	2	0	A2G2/A2S2	A2S2F/A2S2F/1 x Core + 2 x S/2 x Core + 3 x S/1 x Core + 2 x S	0.130316
37750.3	20.2	13.01	37749.5	0.78	21	24	20	13	2	0	A2S1G1/A2S2	A2S2F/A2S2F/1 x Core + 1 x S/2 x Core + 3 x S/1 x Core + 2 x S	0.12786
37750.3	20.2	6.26	37749.5	0.78	21	24	20	13	2	0	A1S1/A2S2F	A2S2/A2S2F/1 x Core + 1 x S/2 x Core + 2 x S/2 x Core + 3 x S	0.0615219
37750.3	20.2	4.73	37749.5	0.78	21	24	20	13	2	0	A1S1/A2S2F	A2S2/A2S2F/2 x Core + 2 x S/2 x Core + 2 x S/1 x Core + 2 x S	0.0464854
37750.3	20.2	4.67	37751.5	-1.236	-33	26	22	11	1	0	A2G2/A2S1G1	A2S1G1/A2S2F/2 x Core + 2 x S/2 x Core + 2 x S/2 x Core + 3 x S	0.0458958
37750.3	20.2	2.78	37751.5	-1.236	-33	26	22	11	1	0	A2S1G1/A3S2G1	A2S1G1/A2S2F/2 x Core + 2 x S/2 x Core + 2 x S/1 x Core + 1 x S	0.0273212
37750.3	20.2	2.54	37749.5	0.78	21	24	20	13	2	0	A1G1/A2S2F	A2S2/A2S2F/2 x Core + 2 x S/2 x Core + 3 x S/1 x Core + 2 x S	0.0249626
37750.3	20.2	2.33	37749.5	0.78	21	24	20	13	2	0	A2S1G1F/A1S1	A2S2/A2S2F/2 x Core + 2 x S/2 x Core + 3 x S/1 x Core + 2 x S	0.0228987
37750.3	20.2	2.08	37751.5	-1.236	-33	26	22	11	1	0	A2S1G1/A3S1G2	A2S2/A2S2F/2 x Core + 2 x S/2 x Core + 2 x S/1 x Core + 1 x S	0.0204418
37750.3	20.2	2.02	37751.5	-1.236	-33	26	22	11	1	0	A2G2/A3S2G1	A2S2/A2S2F/2 x Core + 2 x S/2 x Core + 2 x S/1 x Core + 1 x S	0.0198521
37750.3	20.2	2.01	37751.5	-1.236	-33	26	22	11	1	0	A2G2/A3S1G2	A2S2/A2S2F/1 x Core + 1 x S/2 x Core + 2 x S/2 x Core + 3 x S	0.0197539
37750.3	20.2	1.78	37751.5	-1.236	-33	26	22	11	1	0	A2G2/A2G2	A2S2/A2S2F/2 x Core + 2 x S/2 x Core + 2 x S/2 x Core + 3 x S	0.0174935
37750.3	20.2	1.77	37749.5	0.78	21	24	20	13	2	0	A1S1/A2S2F	A2S1G1/A2S2F/2 x Core + 2 x S/2 x Core + 3 x S/1 x Core + 2 x S	0.0173952
37750.3	20.2	1.52	37751.5	-1.236	-33	26	22	11	1	0	A2G2/A3S1G2	A2S2/A2S2F/2 x Core + 2 x S/2 x Core + 2 x S/1 x Core + 2 x S	0.0149382
37750.3	20.2	1.45	37751.5	-1.236	-33	26	22	11	1	0	A3S1G2/A2S2	A2S1G1/A2S2F/2 x Core + 2 x S/2 x Core + 2 x S/1 x Core + 1 x S	0.0142503
37750.3	20.2	1.41	37751.5	-1.236	-33	26	22	11	1	0	A2S1G1/A3S2G1	A2S2/A2S1G1F/2 x Core + 2 x S/2 x Core + 2 x S/1 x Core + 1 x S	0.0138572
37750.3	20.2	1.37	37751.5	-1.236	-33	26	22	11	1	0	A2G2/A3S3	A2S1G1/A2S2F/2 x Core + 2 x S/2 x Core + 2 x S/1 x Core + 1 x S	0.0134641
37750.3	20.2	1.36	37751.5	-1.236	-33	26	22	11	1	0	A2S1G1/A3S1G2	A2S1G1/A2S2F/1 x Core + 1 x S/2 x Core + 2 x S/2 x Core + 3 x S	0.0133658
37750.3	20.2	1.33	37751.5	-1.236	-33	26	22	11	1	0	A2G2/A3S2G1	A2S1G1/A2S2F/1 x Core + 1 x S/2 x Core + 2 x S/2 x Core + 3 x S	0.013071
37750.3	20.2	1.31	37749.5	0.78	21	24	20	13	2	0	A1G1/A2S2F	A2S2/A2S2F/1 x Core + 1 x S/2 x Core + 3 x S/2 x Core + 3 x S	0.0128744
37750.3	20.2	1.22	37749.5	0.78	21	24	20	13	2	0	A1G1/A2S2	A2S2F/A2S2F/2 x Core + 2 x S/2 x Core + 3 x S/1 x Core + 2 x S	0.0119899
37750.3	20.2	1.2	37749.5	0.78	21	24	20	13	2	0	A2S1G1F/A1S1	A2S2/A2S2F/1 x Core + 1 x S/2 x Core + 3 x S/2 x Core + 3 x S	0.0117933
37750.3	20.2	1.04	37751.5	-1.236	-33	26	22	11	1	0	A2S1G1/A3S1G2	A2S1G1/A2S2F/2 x Core + 2 x S/2 x Core + 2 x S/1 x Core + 2 x S	0.0102209
37750.3	20.2	1.02	37749.5	0.78	21	24	20	13	2	0	A1S1/A2S2	A2S2F/A2S2F/1 x Core + 1 x S/2 x Core + 2 x S/2 x Core + 3 x S	0.0100243
37750.3	20.2	1.01	37751.5	-1.236	-33	26	22	11	1	0	A2G2/A3S2G1	A2S1G1/A2S2F/2 x Core + 2 x S/2 x Core + 2 x S/1 x Core + 2 x S	0.00992606
37750.3	20.2	0.98	37749.5	0.78	21	24	20	13	2	0	A1S1/A2S1G1	A2S2F/A2S2F/2 x Core + 2 x S/2 x Core + 3 x S/1 x Core + 2 x S	0.00963123
37750.3	20.2	0.93	37751.5	-1.236	-33	26	22	11	1	0	A3G3/A2S1G1	A2S2/A2S2F/1 x Core + 1 x S/2 x Core + 2 x S/2 x Core + 3 x S	0.00913984
37750.3	20.2	0.78	37749.5	0.78	21	24	20	13	2	0	A1S1/A2S2	A2S2F/A2S2F/2 x Core + 2 x S/2 x Core + 2 x S/1 x Core + 2 x S	0.00766567
37750.3	20.2	0.74	37751.5	-1.236	-33	26	22	11	1	0	A3S1G2/A2S2	A2S2/A2S1G1F/2 x Core + 2 x S/2 x Core + 2 x S/1 x Core + 1 x S	0.00727256
37750.3	20.2	0.7	37751.5	-1.236	-33	26	22	11	1	0	A3G3/A2S1G1	A2S2/A2S2F/2 x Core + 2 x S/2 x Core + 2 x S/1 x Core + 2 x S	0.00687945
37750.3	20.2	0.7	37751.5	-1.236	-33	26	22	11	1	0	A2S1G1/A3S1G2	A2S2/A2S1G1F/1 x Core + 1 x S/2 x Core + 2 x S/2 x Core + 3 x S	0.00687945
37750.3	20.2	0.7	37751.5	-1.236	-33	26	22	11	1	0	A2G2/A3S3	A2S2/A2S1G1F/2 x Core + 2 x S/2 x Core + 2 x S/1 x Core + 1 x S	0.00687945
37750.3	20.2	0.68	37751.5	-1.236	-33	26	22	11	1	0	A2G2/A3S2G1	A2S2/A2S1G1F/1 x Core + 1 x S/2 x Core + 2 x S/2 x Core + 3 x S	0.00668289
37750.3	20.2	0.63	37749.5	0.78	21	24	20	13	2	0	A1G1/A2S2	A2S2F/A2S2F/1 x Core + 1 x S/2 x Core + 3 x S/2 x Core + 3 x S	0.00619151
37750.3	20.2	0.57	37751.5	-1.236	-33	26	22	11	1	0	A2G2/A3S1G2	A2S1G1/A2S2F/2 x Core + 2 x S/2 x Core + 3 x S/1 x Core + 2 x S	0.00560184
37750.3	20.2	0.53	37751.5	-1.236	-33	26	22	11	1	0	A2S1G1/A3S1G2	A2S2/A2S1G1F/2 x Core + 2 x S/2 x Core + 2 x S/1 x Core + 2 x S	0.00520873
37750.3	20.2	0.52	37751.5	-1.236	-33	26	22	11	1	0	A2G2/A2G2	A2S1G1/A2S2F/2 x Core + 2 x S/2 x Core + 3 x S/2 x Core + 3 x S	0.00511045
37750.3	20.2	0.51	37751.5	-1.236	-33	26	22	11	1	0	A2G2/A3S2G1	A2S2/A2S1G1F/2 x Core + 2 x S/2 x Core + 2 x S/1 x Core + 2 x S	0.00501217
37750.3	20.2	0.51	37749.5	0.78	21	24	20	13	2	0	A2S1G1F/A2S2	A2S2/A2S2F/1 x Core + 1 x S/2 x Core + 3 x S/1 x Core + 2 x S	0.00501217
37750.3	20.2	0.51	37749.5	0.78	21	24	20	13	2	0	A1S1/A2S1G1	A2S2F/A2S2F/1 x Core + 1 x S/2 x Core + 3 x S/2 x Core + 3 x S	0.00501217
37750.3	20.2	0.34	37749.5	0.78	21	24	20	13	2	0	A2S2F/A2S1G1	A2S2/A2S2F/1 x Core + 1 x S/2 x Core + 3 x S/1 x Core + 2 x S	0.00334145
37750.3	20.2	0.33	37749.5	0.78	21	24	20	13	2	0	A2S2F/A2S2	A2S2/A2S2F/1 x Core + 1 x S/2 x Core + 2 x S/1 x Core + 2 x S	0.00324317
37750.3	20.2	0.32	37749.5	0.78	21	24	20	13	2	0	A2S1G1F/A2S1G1	A2S2/A2S2F/1 x Core + 2 x S/2 x Core + 3 x S/1 x Core + 2 x S	0.00314489
37750.3	20.2	0.26	37751.5	-1.236	-33	26	22	11	1	0	A3G3/A2S1G1	A2S1G1/A2S2F/2 x Core + 2 x S/2 x Core + 3 x S/1 x Core + 2 x S	0.00255522
38770.2	19.5	20.67	38771.4	-1.226	-32	26	22	14	2	0	A2S1G1/A2S1G1	A2S2F/A2S2F/2 x Core + 2 x S/2 x Core + 3 x S/2 x Core + 3 x S	0.196101
38770.2	19.5	19.16	38771.4	-1.226	-32	26	22	14	2	0	A2G2/A2S2	A2S2F/A2S2F/2 x Core + 2 x S/2 x Core + 3 x S/2 x Core + 3 x S	0.181775
38770.2	19.5	10.71	38771.4	-1.226	-32	26	22	14	2	0	A2S1G1/A3S2G1	A2S2F/A2S2F/2 x Core + 2 x S/2 x Core + 3 x S/1 x Core + 2 x S	0.101608
38770.2	19.5	5.6	38771.4	-1.226	-32	26	22	14	2	0	A3S1G2/A2S2	A2S2F/A2S2F/2 x Core + 2 x S/2 x Core + 3 x S/1 x Core + 2 x S	0.0531284
38770.2	19.5	5.51	38771.4	-1.226	-32	26	22	14	2	0	A2S1G1/A3S2G1	A2S2F/A2S2F/1 x Core + 1 x S/2 x Core + 3 x S/2 x Core + 3 x S	0.0522746
38770.2	19.5	5.29	38771.4	-1.226	-32	26	22	14	2	0	A2G2/A3S3	A2S2F/A2S2F/2 x Core + 2 x S/2 x Core + 3 x S/1 x Core + 2 x S	0.0501874
38770.2	19.5	4.37	38771.4	-1.226	-32	26	22	14	2	0	A2S1G1/A3S3	A2S2F/A2S2F/1 x Core + 1 x S/2 x Core + 2 x S/2 x Core + 3 x S	0.0414591
38770.2	19.5	3.95	38771.4	-1.226	-32	26	22	14	2	0	A2S2/A3S2G1	A2S2F/A2S2F/1 x Core + 1 x S/2 x Core + 2 x S/2 x Core + 3 x S	0.0374745
38770.2	19.5	3.35	38771.4	-1.226	-32	26	22	14	2	0	A2S1G1/A3S3	A2S2F/A2S2F/2 x Core + 2 x S/2 x Core + 2 x S/1 x Core + 2 x S	0.0317822
38770.2	19.5	3.03	38771.4	-1.226	-32	26	22	14	2	0	A2S2/A3S2G1	A2S2F/A2S2F/2 x Core + 2 x S/2 x Core + 2 x S/1 x Core + 2 x S	0.0287463
38770.2	19.5	2.88	38771.4	-1.226	-32	26	22	14	2	0	A3S1G2/A2S2	A2S2F/A2S2F/1 x Core + 1 x S/2 x Core + 3 x S/2 x Core + 3 x S	0.0273232
38770.2	19.5	2.72	38771.4	-1.226	-32	26	22	14	2	0	A2G2/A3S3	A2S2F/A2S2F/1 x Core + 1 x S/2 x Core + 3 x S/2 x Core + 3 x S	0.0258052
38770.2	19.5	2.68	38771.4	-1.226	-32	26	22	14	2	0	A2S1G1/A3S1G2	A2S2F/A2S2F/1 x Core + 2 x S/2 x Core + 3 x S/2 x Core + 3 x S	0.0254257
38770.2	19.5	2.61	38771.4	-1.226	-32	26	22	14	2	0	A2G2/A3S2G1	A2S2F/A2S2F/1 x Core + 2 x S/2 x Core + 3 x S/2 x Core + 3 x S	0.0247616
38770.2	19.5	2.33	38771.4	-1.226	-32	26	22	14	2	0	A2S1G1F/A2S2	A2S2/A2S2F/2 x Core + 2 x S/2 x Core + 2 x S/2 x Core + 3 x S	0.0221052
38770.2	19.5	1.85	38771.4	-1.226	-32	26	22	14	2	0	A2S1G1F/A2S1G1	A2S2/A2S2F/2 x Core + 2 x S/2 x Core + 3 x S/2 x Core + 3 x S	0.0175514
38770.2	19.5	1.55	38771.4	-1.226	-32	26	22	14	2	0	A2S2F/A2S1G1	A2S2/A2S2F/2 x Core + 2 x S/2 x Core + 2 x S/2 x Core + 3 x S	0.0147052
38770.2	19.5	0.68	38771.4	-1.226	-32	26	22	14	2	0	A2S1G1F/A2S2	A2S1G1/A2S2F/2 x Core + 2 x S/2 x Core + 3 x S/2 x Core + 3 x S	0.00645131
38770.2	19.5	0.59	38771.4	-1.226	-32	26	22	14	2	0	A2S2F/A2S2	A2S1G1/A2S2F/2 x Core + 2 x S/2 x Core + 2 x S/2 x Core + 3 x S	0.00559746
38770.2	19.5	0.45	38771.4	-1.226	-32	26	22	14	2	0	A2S2F/A2S1G1	A2S1G1/A2S2F/2 x Core + 2 x S/2 x Core + 3 x S/2 x Core + 3 x S	0.00426925
37404.1	19.4	32.37	37406.1	-1.9869	-53	23	19	13	2	1	A1S1/A2S2F	A2S2/A2S2F/1 x Core + 1 x S/2 x Core + 3 x S/1 x Core + 2 x S	0.305526
37404.1	19.4	14.99	37406.1	-1.9869	-53	23	19	13	2	1	A1G1/A2S2	A2S2F/A2S2F/1 x Core + 2 x S/2 x Core + 3 x S/1 x Core + 2 x S	0.141484
37404.1	19.4	13.68	37406.1	-1.9869	-53	23	19	13	2	1	A1G1/A2S2F	A2S2/A2S2F/1 x Core + 2 x S/2 x Core + 3 x S/1 x Core + 2 x S	0.12912
37404.1	19.4	12.54	37406.1	-1.9869	-53	23	19	13	2	1	A2S1G1F/A1S1	A2S2/A2S2F/1 x Core + 2 x S/2 x Core + 3 x S/1 x Core + 2 x S	0.11836
37404.1	19.4	12.1	37406.1	-1.9869	-53	23	19	13	2	1	A1S1/A2S1G1	A2S2F/A2S2F/1 x Core + 2 x S/2 x Core + 3 x S/1 x Core + 2 x S	0.114207
37404.1	19.4	10.63	37406.1	-1.9869	-53	23	19	13	2	1	A1S1/A2S2	A2S2F/A2S2F/1 x Core + 1 x S/2 x Core + 3 x S/1 x Core + 2 x S	0.100332
37404.1	19.4	3.68	37405.2	-1.064	-28	28	23	8	1	0	A2G1/A2S2	A3S2G1F+LacN1/M5-A1G1/2 x Core/2 x Core + 2 x S/2 x Core + 2 x S	0.0347339
39060.6	18.7	49.24	39062.7	-2.112	-54	26	22	15	2	0	A2S1G1/A2S2	A2S2F/A2S2F/2 x Core + 2 x S/2 x Core + 3 x S/2 x Core + 3 x S	0.447986
39060.6	18.7	9.67	39062.7	-2.112	-54	26	22	15	2	0	A2S1G1/A3S3	A2S2F/A2S2F/2 x Core + 2 x S/2 x Core + 3 x S/1 x Core + 2 x S	0.0879777
39060.6	18.7	8.74	39062.7	-2.112	-54	26	22	15	2	0	A2S2/A3S2G1	A2S2F/A2S2F/2 x Core + 2 x S/2 x Core + 3 x S/1 x Core + 2 x S	0.0795165
39060.6	18.7	5.93	39062.7	-2.112	-54	26	22	15	2	0	A2S1G1/A3S2G1	A2S2F/A2S2F/1 x Core + 2 x S/2 x Core + 3 x S/2 x Core + 3 x S	0.0539511
39060.6	18.7	4.98	39062.7	-2.112	-54	26	22	15	2	0	A2S1G1/A3S3	A2S2F/A2S2F/1 x Core + 1 x S/2 x Core + 3 x S/2 x Core + 3 x S	0.045308
39060.6	18.7	4.5	39062.7	-2.112	-54	26	22	15	2	0	A2S2/A3S2G1	A2S2F/A2S2F/1 x Core + 1 x S/2 x Core + 3 x S/2 x Core + 3 x S	0.040941
39060.6	18.7	3.53	39062.7	-2.112	-54	26	22	15	2	0	A2S1G1F/A2S2	A2S2/A2S2F/2 x Core + 2 x S/2 x Core + 3 x S/2 x Core + 3 x S	0.0321159
39060.6	18.7	3.1	39062.7	-2.112	-54	26	22	15	2	0	A3S1G2/A2S2	A2S2F/A2S2F/1 x Core + 2 x S/2 x Core + 3 x S/2 x Core + 3 x S	0.0282038
39060.6	18.7	2.93	39062.7	-2.112	-54	26	22	15	2	0	A2G2/A3S3	A2S2F/A2S2F/1 x Core + 2 x S/2 x Core + 3 x S/2 x Core + 3 x S	0.0266571
39060.6	18.7	2.36	39062.7	-2.112	-54	26	22	15	2	0	A2S2F/A2S1G1	A2S2/A2S2F/2 x Core + 2 x S/2 x Core + 3 x S/2 x Core + 3 x S	0.0214713
39060.6	18.7	1.67	39062.7	-2.112	-54	26	22	15	2	0	A2S2/A3S3	A2S2F/A2S2F/1 x Core + 1 x S/2 x Core + 2 x S/2 x Core + 3 x S	0.0151937
39060.6	18.7	1.61	39062.7	-2.112	-54	26	22	15	2	0	A2S2F/A2S2	A2S2/A2S2F/2 x Core + 2 x S/2 x Core + 2 x S/2 x Core + 3 x S	0.0146478
39060.6	18.7	1.28	39062.7	-2.112	-54	26	22	15	2	0	A2S2/A3S3	A2S2F/A2S2F/2 x Core + 2 x S/2 x Core + 2 x S/1 x Core + 2 x S	0.0116454
39060.6	18.7	0.47	39062.7	-2.112	-54	26	22	15	2	0	A2S2F/A2S2	A2S1G1/A2S2F/2 x Core + 2 x S/2 x Core + 3 x S/2 x Core + 3 x S	0.00427606
39280.3	18.4	28.07	39281.9	-1.565	-40	27	23	15	1	0	A2S1G1/A3S2G1	A2S2/A2S2F/2 x Core + 2 x S/2 x Core + 3 x S/2 x Core + 3 x S	0.251284
39280.3	18.4	16.68	39281.9	-1.565	-40	27	23	15	1	0	A2S1G1/A3S3	A2S2/A2S2F/2 x Core + 2 x S/2 x Core + 2 x S/2 x Core + 3 x S	0.14932
39280.3	18.4	15.08	39281.9	-1.565	-40	27	23	15	1	0	A2S2/A3S2G1	A2S2/A2S2F/2 x Core + 2 x S/2 x Core + 2 x S/2 x Core + 3 x S	0.134997
39280.3	18.4	14.68	39281.9	-1.565	-40	27	23	15	1	0	A3S1G2/A2S2	A2S2/A2S2F/2 x Core + 2 x S/2 x Core + 3 x S/2 x Core + 3 x S	0.131416
39280.3	18.4	13.86	39281.9	-1.565	-40	27	23	15	1	0	A2G2/A3S3	A2S2/A2S2F/2 x Core + 2 x S/2 x Core + 3 x S/2 x Core + 3 x S	0.124075
39280.3	18.4	4.89	39281.9	-1.565	-40	27	23	15	1	0	A2S1G1/A3S3	A2S1G1/A2S2F/2 x Core + 2 x S/2 x Core + 3 x S/2 x Core + 3 x S	0.0437755
39280.3	18.4	4.42	39281.9	-1.565	-40	27	23	15	1	0	A2S2/A3S2G1	A2S1G1/A2S2F/2 x Core + 2 x S/2 x Core + 3 x S/2 x Core + 3 x S	0.039568
39280.3	18.4	2.33	39281.9	-1.565	-40	27	23	15	1	0	A2S2/A3S3	A2S1G1/A2S2F/2 x Core + 2 x S/2 x Core + 2 x S/2 x Core + 3 x S	0.0208583
38279.4	18.3	34.93	38281.9	-2.5409	-66	25	21	14	1	1	A2S1G1/A2S2	A2S2/A2S2F/2 x Core + 2 x S/2 x Core + 3 x S/1 x Core + 2 x S	0.310995
38279.4	18.3	18.02	38281.9	-2.5409	-66	25	21	14	1	1	A2S1G1/A2S2	A2S2/A2S2F/1 x Core + 1 x S/2 x Core + 3 x S/2 x Core + 3 x S	0.160439
38279.4	18.3	11.69	38281.9	-2.5409	-66	25	21	14	1	1	A2S2/A2S2	A2S2/A2S2F/1 x Core + 1 x S/2 x Core + 2 x S/2 x Core + 3 x S	0.104081
38279.4	18.3	8.86	38281.9	-2.5409	-66	25	21	14	1	1	A2S1G1/A2S1G1	A2S2/A2S2F/1 x Core + 2 x S/2 x Core + 3 x S/2 x Core + 3 x S	0.078884
38279.4	18.3	8.83	38281.9	-2.5409	-66	25	21	14	1	1	A2S2/A2S2	A2S2/A2S2F/2 x Core + 2 x S/2 x Core + 2 x S/1 x Core + 2 x S	0.0786169
38279.4	18.3	8.21	38281.9	-2.5409	-66	25	21	14	1	1	A2G2/A2S2	A2S2/A2S2F/1 x Core + 2 x S/2 x Core + 3 x S/2 x Core + 3 x S	0.0730968
38279.4	18.3	3.29	38281.9	-2.5409	-66	25	21	14	1	1	A2S2/A2S2	A2S1G1/A2S2F/2 x Core + 2 x S/2 x Core + 3 x S/1 x Core + 2 x S	0.0292922
38279.4	18.3	1.02	38281.9	-2.5409	-66	25	21	14	1	1	A2S1G1/A3S2G1	A2S2/A2S2F/1 x Core + 2 x S/2 x Core + 3 x S/1 x Core + 2 x S	0.00908146
38279.4	18.3	0.82	38281.9	-2.5409	-66	25	21	14	1	1	A1S1/A2S2	A2S2/A2S2F/2 x Core + 2 x S/2 x Core + 2 x S/2 x Core + 3 x S	0.00730078
38279.4	18.3	0.76	38281.9	-2.5409	-66	25	21	14	1	1	A2S1G1/A3S3	A2S2/A2S2F/1 x Core + 1 x S/2 x Core + 3 x S/1 x Core + 2 x S	0.00676658
38279.4	18.3	0.69	38281.9	-2.5409	-66	25	21	14	1	1	A2S2/A3S2G1	A2S2/A2S2F/1 x Core + 1 x S/2 x Core + 3 x S/1 x Core + 2 x S	0.00614334
38279.4	18.3	0.67	38281.9	-2.5409	-66	25	21	14	1	1	A1G1/A2S2	A2S2/A2S2F/2 x Core + 2 x S/2 x Core + 3 x S/2 x Core + 3 x S	0.00596527
38279.4	18.3	0.54	38281.9	-2.5409	-66	25	21	14	1	1	A1S1/A2S1G1	A2S2/A2S2F/2 x Core + 2 x S/2 x Core + 3 x S/2 x Core + 3 x S	0.00480783
38279.4	18.3	0.54	38281.9	-2.5409	-66	25	21	14	1	1	A3S1G2/A2S2	A2S2/A2S2F/1 x Core + 2 x S/2 x Core + 3 x S/1 x Core + 2 x S	0.00480783
38279.4	18.3	0.51	38281.9	-2.5409	-66	25	21	14	1	1	A2G2/A3S3	A2S2/A2S2F/1 x Core + 2 x S/2 x Core + 3 x S/1 x Core + 2 x S	0.00454073
38279.4	18.3	0.27	38281.9	-2.5409	-66	25	21	14	1	1	A2S2/A3S3	A2S2/A2S2F/1 x Core + 1 x S/2 x Core + 2 x S/1 x Core + 2 x S	0.00240392
38279.4	18.3	0.24	38281.9	-2.5409	-66	25	21	14	1	1	A1S1/A2S2	A2S1G1/A2S2F/2 x Core + 2 x S/2 x Core + 3 x S/2 x Core + 3 x S	0.00213681
38279.4	18.3	0.12	38281.9	-2.5409	-66	25	21	14	1	1	M5-A1S1/A2S1G0	A2S1G0/A2S2F/2 x Core + 3 x S/2 x Core + 3 x S/2 x Core + 3 x S	0.00106841
34887.4	17.4	44.18	34888.9	-1.552	-44	20	17	8	1	0	A2G2/A2S1G1	unmodified/A2S2F/2 x Core + 2 x S/2 x Core + 2 x S/1 x Core + 1 x S	0.374007
34887.4	17.4	15.43	34888.9	-1.552	-44	20	17	8	1	0	A2G2/A2S1G1	unmodified/A2S1G1F/1 x Core + 1 x S/2 x Core + 2 x S/2 x Core + 3 x S	0.130623
34887.4	17.4	13.96	34888.9	-1.552	-44	20	17	8	1	0	A2G2/A2G2	unmodified/A2S2F/1 x Core + 1 x S/2 x Core + 2 x S/2 x Core + 3 x S	0.118179
34887.4	17.4	11.57	34888.9	-1.552	-44	20	17	8	1	0	A2G2/A2S1G1	unmodified/A2S1G1F/2 x Core + 2 x S/2 x Core + 2 x S/1 x Core + 2 x S	0.0979461
34887.4	17.4	10.58	34888.9	-1.552	-44	20	17	8	1	0	A2G2/A2G2	unmodified/A2S2F/2 x Core + 2 x S/2 x Core + 2 x S/1 x Core + 2 x S	0.0895652
34887.4	17.4	2.08	34888.9	-1.552	-44	20	17	8	1	0	A2G2/A2G2	unmodified/A2S1G1F/2 x Core + 2 x S/2 x Core + 3 x S/1 x Core + 2 x S	0.0176083
34887.4	17.4	1.16	34886.9	0.464	13	18	15	10	2	0	A1G1/A2S2F	unmodified/A2S2F/1 x Core + 1 x S/2 x Core + 3 x S/1 x Core + 2 x S	0.00982
34887.4	17.4	1.06	34886.9	0.464	13	18	15	10	2	0	A2S1G1F/A1S1	unmodified/A2S2F/1 x Core + 1 x S/2 x Core + 3 x S/1 x Core + 2 x S	0.00897345
37840.7	17.4	68.88	37843.5	-2.8249	-75	23	19	14	3	1	A1S1/A2S2F	A2S2F/A2S2F/1 x Core + 2 x S/2 x Core + 3 x S/1 x Core + 2 x S	0.583105
37840.7	17.4	8.61	37839.5	1.1701	31	30	22	9	1	1	M5-A1S1/A2S2	A3S2G1F+LacN1/M5-A1G1/2 x Core/2 x Core + 2 x S/2 x Core + 2 x S	0.0728881
37840.7	17.4	7.84	37842.6	-1.902	-50	28	23	9	2	0	A2S2F/A2S1G0	A3S2G1F+LacN1/M5-A1G1/2 x Core/2 x Core + 2 x S/2 x Core + 2 x S	0.0663697
37840.7	17.4	7.38	37839.6	1.142	30	26	21	12	1	0	M5-A1S1/A2S1G0	A2S1G1/A2S2F/2 x Core + 2 x S/2 x Core + 2 x S/2 x Core + 3 x S	0.0624755
37840.7	17.4	7.28	37839.6	1.142	30	26	21	12	1	0	M5-A1G1/A3S1G2	A2S1G0/A2S2F/1 x Core + 2 x S/2 x Core + 3 x S/2 x Core + 3 x S	0.061629
37291	16.6	68.68	37293	-2.019	-54	21	18	15	1	0	A2S2/A2S2	unmodified/A2S2F/2 x Core + 3 x S/2 x Core + 3 x S/2 x Core + 3 x S	0.55468
37291	16.6	21.99	37293	-2.019	-54	21	18	15	1	0	A2S2/A3S3	unmodified/A2S2F/1 x Core + 2 x S/2 x Core + 3 x S/2 x Core + 3 x S	0.177598
37291	16.6	3.83	37293	-1.9909	-53	25	19	12	1	1	M5/A2S2	A2S2/A2S2F/1 x Core + 1 x S/2 x Core + 2 x S/2 x Core + 3 x S	0.0309322
37291	16.6	2.9	37293	-1.9909	-53	25	19	12	1	1	M5/A2S2	A2S2/A2S2F/2 x Core + 2 x S/2 x Core + 2 x S/1 x Core + 2 x S	0.0234213
37291	16.6	1.51	37293	-1.9909	-53	25	19	12	1	1	M5-A1S1/A2S2	A2S2/A2S2F/1 x Core + 1 x S/2 x Core + 2 x S/1 x Core + 2 x S	0.0121952
37291	16.6	1.08	37293	-1.9909	-53	25	19	12	1	1	M5/A2S2	A2S1G1/A2S2F/2 x Core + 2 x S/2 x Core + 3 x S/1 x Core + 2 x S	0.0087224
35781	16.5	100	35781.7	-0.628	-18	30	17	6	0	0	M7/A3S1G2	M6/M5-A1G1/2 x Core + 2 x S/2 x Core + 2 x S/1 x Core + 1 x S	0.802765
38187.2	16.4	28.92	38185.8	1.34	35	24	20	15	1	0	A2S2/A2S2	A2S2/A2S2F/1 x Core + 2 x S/2 x Core + 3 x S/1 x Core + 2 x S	0.230753
38187.2	16.4	13.2	38186.9	0.312	8	24	20	14	3	0	A1S1/A2S2F	A2S2F/A2S2F/2 x Core + 2 x S/2 x Core + 3 x S/1 x Core + 2 x S	0.105323
38187.2	16.4	6.81	38185.8	1.34	35	24	20	15	1	0	A1S1/A2S2	A2S2/A2S2F/1 x Core + 2 x S/2 x Core + 3 x S/2 x Core + 3 x S	0.054337
38187.2	16.4	6.8	38186.9	0.312	8	24	20	14	3	0	A1S1/A2S2F	A2S2F/A2S2F/1 x Core + 1 x S/2 x Core + 3 x S/2 x Core + 3 x S	0.0542572
38187.2	16.4	4.62	38188.9	-1.704	-45	26	22	12	2	0	A2S1G1/A3S3	A2S1G1F/A2S2F/2 x Core + 2 x S/2 x Core + 2 x S/1 x Core + 1 x S	0.036863
38187.2	16.4	4.23	38188.9	-1.704	-45	26	22	12	2	0	A2G2/A3S1G2	A2S2F/A2S2F/2 x Core + 2 x S/2 x Core + 3 x S/1 x Core + 2 x S	0.0337511
38187.2	16.4	4.18	38188.9	-1.704	-45	26	22	12	2	0	A2S2/A3S2G1	A2S1G1F/A2S2F/2 x Core + 2 x S/2 x Core + 2 x S/1 x Core + 1 x S	0.0333522
38187.2	16.4	3.03	38188.9	-1.704	-45	26	22	12	2	0	A2S1G1/A3S1G2	A2S2F/A2S2F/1 x Core + 1 x S/2 x Core + 2 x S/2 x Core + 3 x S	0.0241764
38187.2	16.4	2.94	38188.9	-1.704	-45	26	22	12	2	0	A2G2/A3S2G1	A2S2F/A2S2F/1 x Core + 1 x S/2 x Core + 2 x S/2 x Core + 3 x S	0.0234582
38187.2	16.4	2.81	38188.9	-1.704	-45	26	22	12	2	0	A2G2/A2G2	A2S2F/A2S2F/2 x Core + 2 x S/2 x Core + 3 x S/2 x Core + 3 x S	0.022421
38187.2	16.4	2.55	38186.9	0.312	8	24	20	14	3	0	A1G1/A2S2F	A2S2F/A2S2F/1 x Core + 2 x S/2 x Core + 3 x S/2 x Core + 3 x S	0.0203464
38187.2	16.4	2.55	38186.9	0.312	8	24	20	14	3	0	A2S1G1F/A2S2	A2S2F/A2S2F/1 x Core + 2 x S/2 x Core + 3 x S/1 x Core + 2 x S	0.0203464
38187.2	16.4	2.33	38186.9	0.312	8	24	20	14	3	0	A2S1G1F/A1S1	A2S2F/A2S2F/1 x Core + 2 x S/2 x Core + 3 x S/2 x Core + 3 x S	0.0185911
38187.2	16.4	2.33	38188.9	-1.704	-45	26	22	12	2	0	A3S1G2F/A3G3	A2S2/A2S2F/1 x Core + 2 x S/2 x Core + 3 x S/1 x Core + 2 x S	0.0185911
38187.2	16.4	2.32	38188.9	-1.704	-45	26	22	12	2	0	A2S1G1/A3S1G2	A2S2F/A2S2F/2 x Core + 2 x S/2 x Core + 2 x S/1 x Core + 2 x S	0.0185113
38187.2	16.4	2.26	38188.9	-1.704	-45	26	22	12	2	0	A2G2/A3S2G1	A2S2F/A2S2F/2 x Core + 2 x S/2 x Core + 2 x S/1 x Core + 2 x S	0.0180325
38187.2	16.4	2.18	38188.9	-1.704	-45	26	22	12	2	0	A2G2/A3S1G2	A2S2F/A2S2F/1 x Core + 1 x S/2 x Core + 3 x S/2 x Core + 3 x S	0.0173942
38187.2	16.4	1.96	38188.9	-1.704	-45	26	22	12	2	0	A3G3/A2S1G1	A2S2F/A2S2F/2 x Core + 2 x S/2 x Core + 3 x S/1 x Core + 2 x S	0.0156388
38187.2	16.4	1.7	38186.9	0.312	8	24	20	14	3	0	A2S2F/A2S1G1	A2S2F/A2S2F/1 x Core + 2 x S/2 x Core + 3 x S/1 x Core + 2 x S	0.0135643
38187.2	16.4	1.01	38188.9	-1.704	-45	26	22	12	2	0	A3G3/A2S1G1	A2S2F/A2S2F/1 x Core + 1 x S/2 x Core + 3 x S/2 x Core + 3 x S	0.00805878
38187.2	16.4	0.67	38186.9	0.312	8	24	20	14	3	0	A2S2F/A2S2	A2S2F/A2S2F/1 x Core + 1 x S/2 x Core + 3 x S/1 x Core + 2 x S	0.00534593
38187.2	16.4	0.61	38188.9	-1.704	-45	26	22	12	2	0	A2S1G1F/A2S1G1	A2S1G1/A2S2F/2 x Core + 2 x S/2 x Core + 2 x S/2 x Core + 3 x S	0.00486719
39206.3	16.4	65.03	39207.8	-1.456	-37	26	22	16	1	0	A2S2/A2S2	A2S2/A2S2F/2 x Core + 2 x S/2 x Core + 3 x S/2 x Core + 3 x S	0.518874
39206.3	16.4	11.39	39207.8	-1.456	-37	26	22	16	1	0	A2S1G1/A3S3	A2S2/A2S2F/1 x Core + 2 x S/2 x Core + 3 x S/2 x Core + 3 x S	0.0908808
39206.3	16.4	10.29	39207.8	-1.456	-37	26	22	16	1	0	A2S2/A3S2G1	A2S2/A2S2F/1 x Core + 2 x S/2 x Core + 3 x S/2 x Core + 3 x S	0.0821039
39206.3	16.4	7.18	39207.8	-1.456	-37	26	22	16	1	0	A2S2/A3S3	A2S2/A2S2F/2 x Core + 2 x S/2 x Core + 3 x S/1 x Core + 2 x S	0.0572892
39206.3	16.4	3.71	39207.8	-1.456	-37	26	22	16	1	0	A2S2/A3S3	A2S2/A2S2F/1 x Core + 1 x S/2 x Core + 3 x S/2 x Core + 3 x S	0.0296021
39206.3	16.4	1.44	39208.8	-2.484	-63	26	22	15	3	0	A2S1G1F/A2S2	A2S2F/A2S2F/2 x Core + 2 x S/2 x Core + 3 x S/2 x Core + 3 x S	0.0114898
39206.3	16.4	0.96	39208.8	-2.484	-63	26	22	15	3	0	A2S2F/A2S1G1	A2S2F/A2S2F/2 x Core + 2 x S/2 x Core + 3 x S/2 x Core + 3 x S	0.00765984
39136.4	14.7	34.91	39136.7	-0.291	-7	27	23	14	2	0	A2S1G1/A3S1G2	A2S2F/A2S2F/2 x Core + 2 x S/2 x Core + 3 x S/2 x Core + 3 x S	0.249673
39136.4	14.7	33.93	39136.7	-0.291	-7	27	23	14	2	0	A2G2/A3S2G1	A2S2F/A2S2F/2 x Core + 2 x S/2 x Core + 3 x S/2 x Core + 3 x S	0.242664
39136.4	14.7	16.58	39134.7	1.725	44	25	21	16	3	0	A2S2F/A2S2	A2S2F/A2S2F/1 x Core + 2 x S/2 x Core + 3 x S/2 x Core + 3 x S	0.118579
39136.4	14.7	14.59	39138.7	-2.2019	-56	24	21	18	0	1	A2S2/A3S3	A4S4/unmodified/2 x Core + 3 x S/2 x Core + 3 x S/2 x Core + 3 x S	0.104346
39571.3	13.1	44.88	39573.1	-1.811	-46	27	23	16	1	0	A2S1G1/A3S3	A2S2/A2S2F/2 x Core + 2 x S/2 x Core + 3 x S/2 x Core + 3 x S	0.286041
39571.3	13.1	40.55	39573.1	-1.811	-46	27	23	16	1	0	A2S2/A3S2G1	A2S2/A2S2F/2 x Core + 2 x S/2 x Core + 3 x S/2 x Core + 3 x S	0.258444
39571.3	13.1	11.27	39573.1	-1.811	-46	27	23	16	1	0	A2S2/A3S3	A2S2/A2S2F/2 x Core + 2 x S/2 x Core + 2 x S/2 x Core + 3 x S	0.071829
39571.3	13.1	3.3	39573.1	-1.811	-46	27	23	16	1	0	A2S2/A3S3	A2S1G1/A2S2F/2 x Core + 2 x S/2 x Core + 3 x S/2 x Core + 3 x S	0.0210324
36144.5	12.5	28.48	36142	2.5001	69	24	17	10	1	1	M7/A3S1G2	unmodified/A2S2F/2 x Core + 2 x S/2 x Core + 2 x S/2 x Core + 3 x S	0.173203
36144.5	12.5	27.61	36145	-0.5439	-15	26	19	7	2	1	A2G0F/A3S2G1F	M6/M5-A1G1/2 x Core + 2 x S/2 x Core + 2 x S/1 x Core + 1 x S	0.167912
36144.5	12.5	22.41	36147	-2.5599	-71	28	21	5	1	1	M5-A1S1/A2S1G0	A3S2G1F+LacN1/M5-A1G1/2 x Core/2 x Core + 1 x S/1 x Core	0.136288
36144.5	12.5	12.9	36144	0.456	13	22	18	11	0	0	M5-A1G1/A3S1G2	A2S1G0/unmodified/2 x Core + 3 x S/2 x Core + 3 x S/2 x Core + 3 x S	0.078452
36144.5	12.5	8.6	36142.1	2.395	66	29	21	4	2	0	A2S2F/M7	A3G3/A3S1G2F/2 x Core/2 x Core + 1 x S/1 x Core	0.0523013
37602.6	12.2	32.32	37603.3	-0.728	-19	24	20	13	1	0	A2S1G1/A2S2	A2S2/A2S2F/1 x Core + 1 x S/2 x Core + 3 x S/1 x Core + 2 x S	0.191838
37602.6	12.2	16.47	37603.3	-0.728	-19	24	20	13	1	0	A2S1G1/A2S1G1	A2S2/A2S2F/1 x Core + 2 x S/2 x Core + 3 x S/1 x Core + 2 x S	0.0977592
37602.6	12.2	15.26	37603.3	-0.728	-19	24	20	13	1	0	A2G2/A2S2	A2S2/A2S2F/1 x Core + 2 x S/2 x Core + 3 x S/1 x Core + 2 x S	0.0905772
37602.6	12.2	11.75	37603.3	-0.728	-19	24	20	13	1	0	A2S2/A2S2	A2S2/A2S2F/1 x Core + 1 x S/2 x Core + 2 x S/1 x Core + 2 x S	0.0697432
37602.6	12.2	5.11	37603.3	-0.728	-19	24	20	13	1	0	A1S1/A2S2	A2S2/A2S2F/1 x Core + 1 x S/2 x Core + 2 x S/2 x Core + 3 x S	0.0303309
37602.6	12.2	3.86	37603.3	-0.728	-19	24	20	13	1	0	A1S1/A2S2	A2S2/A2S2F/2 x Core + 2 x S/2 x Core + 2 x S/1 x Core + 2 x S	0.0229114
37602.6	12.2	3.2	37603.3	-0.728	-19	24	20	13	1	0	A1G1/A2S2	A2S2/A2S2F/2 x Core + 2 x S/2 x Core + 3 x S/1 x Core + 2 x S	0.0189939
37602.6	12.2	2.58	37603.3	-0.728	-19	24	20	13	1	0	A1S1/A2S1G1	A2S2/A2S2F/2 x Core + 2 x S/2 x Core + 3 x S/1 x Core + 2 x S	0.0153138
37602.6	12.2	1.65	37603.3	-0.728	-19	24	20	13	1	0	A1G1/A2S2	A2S2/A2S2F/1 x Core + 1 x S/2 x Core + 3 x S/2 x Core + 3 x S	0.00979373
37602.6	12.2	1.44	37603.3	-0.728	-19	24	20	13	1	0	A1S1/A2S2	A2S1G1/A2S2F/2 x Core + 2 x S/2 x Core + 3 x S/1 x Core + 2 x S	0.00854726
37602.6	12.2	1.33	37603.3	-0.728	-19	24	20	13	1	0	A1S1/A2S1G1	A2S2/A2S2F/1 x Core + 1 x S/2 x Core + 3 x S/2 x Core + 3 x S	0.00789434
37602.6	12.2	1.1	37604.4	-1.756	-47	24	20	12	3	0	A1G1/A2S2F	A2S2F/A2S2F/1 x Core + 1 x S/2 x Core + 2 x S/2 x Core + 3 x S	0.00652915
37602.6	12.2	1.01	37604.4	-1.756	-47	24	20	12	3	0	A2S1G1F/A1S1	A2S2F/A2S2F/1 x Core + 1 x S/2 x Core + 2 x S/2 x Core + 3 x S	0.00599495
37602.6	12.2	0.84	37604.4	-1.756	-47	24	20	12	3	0	A1G1/A2S2F	A2S2F/A2S2F/2 x Core + 2 x S/2 x Core + 2 x S/1 x Core + 2 x S	0.0049859
37602.6	12.2	0.77	37604.4	-1.756	-47	24	20	12	3	0	A2S1G1F/A1S1	A2S2F/A2S2F/2 x Core + 2 x S/2 x Core + 2 x S/1 x Core + 2 x S	0.00457041
37602.6	12.2	0.62	37603.3	-0.728	-19	24	20	13	1	0	M5-A1S1/A2S1G0	A2S1G0/A2S2F/1 x Core + 2 x S/2 x Core + 3 x S/2 x Core + 3 x S	0.00368007
37602.6	12.2	0.42	37600.4	2.239	60	31	23	7	1	0	M5-A1G1/A3S1G2	A3S2G1F+LacN1/M5-A1G1/2 x Core/2 x Core + 2 x S/2 x Core + 2 x S	0.00249295
37602.6	12.2	0.27	37604.4	-1.756	-47	24	20	12	3	0	A2S1G1F/A2S1G1	A2S2F/A2S2F/1 x Core + 1 x S/2 x Core + 3 x S/1 x Core + 2 x S	0.00160261
37893.8	11.9	49.5	37894.6	-0.794	-21	24	20	14	1	0	A2S1G1/A2S2	A2S2/A2S2F/1 x Core + 2 x S/2 x Core + 3 x S/1 x Core + 2 x S	0.286587
37893.8	11.9	15.88	37894.6	-0.794	-21	24	20	14	1	0	A2S2/A2S2	A2S2/A2S2F/1 x Core + 1 x S/2 x Core + 3 x S/1 x Core + 2 x S	0.0919394
37893.8	11.9	7.5	37894.6	-0.794	-21	24	20	14	1	0	A1S1/A2S2	A2S2/A2S2F/2 x Core + 2 x S/2 x Core + 3 x S/1 x Core + 2 x S	0.0434223
37893.8	11.9	3.98	37895.6	-1.822	-48	24	20	13	3	0	A1S1/A2S2F	A2S2F/A2S2F/1 x Core + 1 x S/2 x Core + 2 x S/2 x Core + 3 x S	0.0230428
37893.8	11.9	3.87	37894.6	-0.794	-21	24	20	14	1	0	A1S1/A2S2	A2S2/A2S2F/1 x Core + 1 x S/2 x Core + 3 x S/2 x Core + 3 x S	0.0224059
37893.8	11.9	3.06	37895.6	-1.822	-48	24	20	13	3	0	A1G1/A2S2F	A2S2F/A2S2F/2 x Core + 2 x S/2 x Core + 3 x S/1 x Core + 2 x S	0.0177163
37893.8	11.9	3.05	37895.6	-1.822	-48	24	20	13	3	0	A1S1/A2S2F	A2S2F/A2S2F/2 x Core + 2 x S/2 x Core + 2 x S/1 x Core + 2 x S	0.0176584
37893.8	11.9	2.81	37895.6	-1.822	-48	24	20	13	3	0	A2S1G1F/A1S1	A2S2F/A2S2F/2 x Core + 2 x S/2 x Core + 3 x S/1 x Core + 2 x S	0.0162689
37893.8	11.9	2.44	37894.6	-0.794	-21	24	20	14	1	0	A1G1/A2S2	A2S2/A2S2F/1 x Core + 2 x S/2 x Core + 3 x S/2 x Core + 3 x S	0.0141267
37893.8	11.9	1.97	37894.6	-0.794	-21	24	20	14	1	0	A1S1/A2S1G1	A2S2/A2S2F/1 x Core + 2 x S/2 x Core + 3 x S/2 x Core + 3 x S	0.0114056
37893.8	11.9	1.58	37895.6	-1.822	-48	24	20	13	3	0	A1G1/A2S2F	A2S2F/A2S2F/1 x Core + 1 x S/2 x Core + 3 x S/2 x Core + 3 x S	0.00914763
37893.8	11.9	1.45	37895.6	-1.822	-48	24	20	13	3	0	A2S1G1F/A1S1	A2S2F/A2S2F/1 x Core + 1 x S/2 x Core + 3 x S/2 x Core + 3 x S	0.00839497
37893.8	11.9	0.89	37895.6	-1.822	-48	24	20	13	3	0	A2S1G1F/A2S1G1	A2S2F/A2S2F/1 x Core + 2 x S/2 x Core + 3 x S/1 x Core + 2 x S	0.00515278
37893.8	11.9	0.65	37895.6	-1.822	-48	24	20	13	3	0	A2S1G1F/A2S2	A2S2F/A2S2F/1 x Core + 1 x S/2 x Core + 3 x S/1 x Core + 2 x S	0.00376326
37893.8	11.9	0.53	37892.5	1.2501	33	26	19	13	2	1	A2S2F/M7	A2S1G0/A2S2F/1 x Core + 2 x S/2 x Core + 3 x S/2 x Core + 3 x S	0.00306851
37893.8	11.9	0.43	37895.6	-1.822	-48	24	20	13	3	0	A2S2F/A2S1G1	A2S2F/A2S2F/1 x Core + 1 x S/2 x Core + 3 x S/1 x Core + 2 x S	0.00248954
37893.8	11.9	0.42	37891.5	2.2781	60	26	19	14	0	1	M7/A3S1G2	A4S4/unmodified/2 x Core + 3 x S/2 x Core + 3 x S/2 x Core + 3 x S	0.00243165
38643.7	11												0
36926.5	9.7	100	36927.7	-1.2159	-33	24	18	12	1	1	M5/A2S2	A2S2/A2S2F/1 x Core + 1 x S/2 x Core + 3 x S/1 x Core + 2 x S	0.471928
38788.6	9.6												0
36509	9	44.71	36507.3	1.677	46	21	17	13	1	0	M5-A1S1/A2S1G0	unmodified/A2S2F/2 x Core + 3 x S/2 x Core + 3 x S/2 x Core + 3 x S	0.195772
36509	9	28.12	36509.3	-0.339	-9	23	19	11	0	0	M5-A1S1/A2S1G0	A2S1G0/A1S1/2 x Core + 2 x S/2 x Core + 3 x S/1 x Core + 2 x S	0.12313
36509	9	14.57	36509.3	-0.339	-9	23	19	11	0	0	M5-A1S1/A2S1G0	A2S1G0/A1S1/1 x Core + 1 x S/2 x Core + 3 x S/2 x Core + 3 x S	0.0637979
36509	9	12.6	36510.3	-1.3389	-37	27	20	7	2	1	A2G0F/A3S2G1F+LacN1	M6/M5-A1G1/2 x Core + 2 x S/2 x Core + 2 x S/1 x Core + 1 x S	0.0551718
39353.2	8.9	51.26	39353.9	-0.718	-18	26	22	16	2	0	A2S2/A2S2	A2S2F/A2S2F/2 x Core + 2 x S/2 x Core + 3 x S/2 x Core + 3 x S	0.221959
39353.2	8.9	14.32	39353.9	-0.718	-18	26	22	16	2	0	A2S1G1/A3S3	A2S2F/A2S2F/1 x Core + 2 x S/2 x Core + 3 x S/2 x Core + 3 x S	0.0620065
39353.2	8.9	12.94	39353.9	-0.718	-18	26	22	16	2	0	A2S2/A3S2G1	A2S2F/A2S2F/1 x Core + 2 x S/2 x Core + 3 x S/2 x Core + 3 x S	0.056031
39353.2	8.9	9.86	39353.9	-0.718	-18	26	22	16	2	0	A2S2/A3S3	A2S2F/A2S2F/2 x Core + 2 x S/2 x Core + 3 x S/1 x Core + 2 x S	0.0426944
39353.2	8.9	6.55	39353.9	-0.718	-18	26	22	16	2	0	A2S2F/A2S2	A2S2/A2S2F/2 x Core + 2 x S/2 x Core + 3 x S/2 x Core + 3 x S	0.0283619
39353.2	8.9	5.08	39353.9	-0.718	-18	26	22	16	2	0	A2S2/A3S3	A2S2F/A2S2F/1 x Core + 1 x S/2 x Core + 3 x S/2 x Core + 3 x S	0.0219967
37238.9	8.8	37.61	37241	-2.177	-58	25	21	10	2	0	A2S1G1/A2S1G1	A2S1G1F/A2S2F/2 x Core + 2 x S/2 x Core + 2 x S/1 x Core + 1 x S	0.161024
37238.9	8.8	34.85	37241	-2.177	-58	25	21	10	2	0	A2G2/A2S2	A2S1G1F/A2S2F/2 x Core + 2 x S/2 x Core + 2 x S/1 x Core + 1 x S	0.149207
37238.9	8.8	4.83	37241	-2.177	-58	25	21	10	2	0	A2G2/A2G2	A2S2F/A2S2F/1 x Core + 1 x S/2 x Core + 2 x S/2 x Core + 3 x S	0.0206792
37238.9	8.8	4.75	37238	0.867	23	23	19	13	1	0	A1S1/A2S2	A2S2/A2S2F/1 x Core + 1 x S/2 x Core + 3 x S/1 x Core + 2 x S	0.0203367
37238.9	8.8	3.7	37241	-2.177	-58	25	21	10	2	0	A2G2/A2G2	A2S2F/A2S2F/2 x Core + 2 x S/2 x Core + 2 x S/1 x Core + 2 x S	0.0158412
37238.9	8.8	3.11	37238	0.867	23	23	19	13	1	0	A1G1/A2S2	A2S2/A2S2F/1 x Core + 2 x S/2 x Core + 3 x S/1 x Core + 2 x S	0.0133152
37238.9	8.8	2.51	37238	0.867	23	23	19	13	1	0	A1S1/A2S1G1	A2S2/A2S2F/1 x Core + 2 x S/2 x Core + 3 x S/1 x Core + 2 x S	0.0107463
37238.9	8.8	2.05	37239	-0.161	-4	23	19	12	3	0	A1G1/A2S2F	A2S2F/A2S2F/1 x Core + 1 x S/2 x Core + 3 x S/1 x Core + 2 x S	0.00877689
37238.9	8.8	1.9	37241	-2.177	-58	25	21	10	2	0	A2S1G1F/A2S1G1	A2S1G1/A2S2F/2 x Core + 2 x S/2 x Core + 2 x S/1 x Core + 1 x S	0.00813468
37238.9	8.8	1.88	37239	-0.161	-4	23	19	12	3	0	A2S1G1F/A1S1	A2S2F/A2S2F/1 x Core + 1 x S/2 x Core + 3 x S/1 x Core + 2 x S	0.00804905
37238.9	8.8	1.85	37238	0.867	23	23	19	13	1	0	M5-A1S1/A2S1G0	A3S3F+LacN1/unmodified/2 x Core + 2 x S/2 x Core + 3 x S/2 x Core + 3 x S	0.00792061
37238.9	8.8	0.96	37241	-2.177	-58	25	21	10	2	0	A2S1G1F/A2S1G1	A2S2/A2S1G1F/2 x Core + 2 x S/2 x Core + 2 x S/1 x Core + 1 x S	0.00411016
38987.5	8	84.26	38988.6	-1.053	-27	25	21	16	2	0	A2S2/A2S2	A2S2F/A2S2F/1 x Core + 2 x S/2 x Core + 3 x S/2 x Core + 3 x S	0.327956
38987.5	8	9	38988.6	-1.053	-27	25	21	16	2	0	A2S2/A3S3	A2S2F/A2S2F/1 x Core + 2 x S/2 x Core + 3 x S/1 x Core + 2 x S	0.0350297
38987.5	8	6.75	38988.6	-1.053	-27	25	21	16	2	0	A2S2F/A2S2	A2S2/A2S2F/1 x Core + 2 x S/2 x Core + 3 x S/2 x Core + 3 x S	0.0262723
37549.2	8	55.4	37551.2	-2.0909	-56	23	19	14	1	1	A1S1/A2S2	A2S2/A2S2F/1 x Core + 2 x S/2 x Core + 3 x S/1 x Core + 2 x S	0.215627
37549.2	8	34.41	37546.3	2.864	76	24	19	13	2	0	M5-A1S1/A2S1G0	A2S2F/A2S2F/1 x Core + 2 x S/2 x Core + 3 x S/1 x Core + 2 x S	0.13393
37549.2	8	10.2	37548.3	0.8761	23	30	22	8	1	1	M7/A3S1G2	A3S1G2/A3S1G2F/2 x Core + 2 x S/2 x Core + 2 x S/1 x Core + 1 x S	0.0397004
38569.7	7.8	100	38568.2	1.518	39	26	21	14	2	0	M5-A1S1/A2S1G0	A2S2F/A2S2F/2 x Core + 2 x S/2 x Core + 3 x S/2 x Core + 3 x S	0.379489
36655.5	7.6	94.37	36658.4	-2.9699	-81	20	17	14	1	1	A2S2/A2S2	unmodified/A2S2F/1 x Core + 2 x S/2 x Core + 3 x S/2 x Core + 3 x S	0.348941
36655.5	7.6	2.97	36658.4	-2.9699	-81	20	17	14	1	1	A1S1/A2S2	unmodified/A2S2F/2 x Core + 3 x S/2 x Core + 3 x S/2 x Core + 3 x S	0.0109818
36655.5	7.6	1.59	36658.4	-2.9699	-81	20	17	14	1	1	unmodified/A2S2	A2S2/A2S2F/1 x Core + 2 x S/2 x Core + 3 x S/2 x Core + 3 x S	0.00587916
36655.5	7.6	0.59	36655.5	-0.031	-1	23	19	11	1	0	A1G1/A2S2	A2S2/A2S2F/1 x Core + 1 x S/2 x Core + 2 x S/1 x Core + 2 x S	0.00218157
36655.5	7.6	0.47	36655.5	-0.031	-1	23	19	11	1	0	A1S1/A2S1G1	A2S2/A2S2F/1 x Core + 1 x S/2 x Core + 2 x S/1 x Core + 2 x S	0.00173786
38349.4	7.5	36.25	38347	2.4451	64	27	19	13	4	1	A2S2F2/M7	A2S2F/A2S2F/2 x Core + 2 x S/2 x Core + 3 x S/1 x Core + 2 x S	0.132274
38349.4	7.5	34.87	38348	1.4571	38	29	21	12	1	1	M7/A3S1G2	A2S2/A2S2F/2 x Core + 2 x S/2 x Core + 2 x S/2 x Core + 3 x S	0.127238
38349.4	7.5	18.67	38347	2.4451	64	27	19	13	4	1	A2S2F2/M7	A2S2F/A2S2F/1 x Core + 1 x S/2 x Core + 3 x S/2 x Core + 3 x S	0.0681255
38349.4	7.5	10.22	38348	1.4571	38	29	21	12	1	1	M7/A3S1G2	A2S1G1/A2S2F/2 x Core + 2 x S/2 x Core + 3 x S/2 x Core + 3 x S	0.0372921
35835.5	7.2	19.28	35836.8	-1.279	-36	21	18	10	1	0	A2G2/A2S1G1	unmodified/A2S2F/2 x Core + 2 x S/2 x Core + 2 x S/2 x Core + 3 x S	0.0675373
35835.5	7.2	13.42	35834.7	0.737	21	19	16	12	2	0	A1S1/A2S2F	unmodified/A2S2F/2 x Core + 2 x S/2 x Core + 3 x S/1 x Core + 2 x S	0.0470099
35835.5	7.2	6.95	35834.7	0.737	21	19	16	12	2	0	A1S1/A2S2F	unmodified/A2S2F/1 x Core + 1 x S/2 x Core + 3 x S/2 x Core + 3 x S	0.0243457
35835.5	7.2	5.76	35836.8	-1.279	-36	21	18	10	1	0	A2G2/A2G2	unmodified/A2S2F/2 x Core + 2 x S/2 x Core + 3 x S/2 x Core + 3 x S	0.0201771
35835.5	7.2	5.17	35834.7	0.737	21	19	16	12	2	0	A1G1/A2S2F	unmodified/A2S2F/1 x Core + 2 x S/2 x Core + 3 x S/2 x Core + 3 x S	0.0181104
35835.5	7.2	4.74	35834.7	0.737	21	19	16	12	2	0	A2S1G1F/A1S1	unmodified/A2S2F/1 x Core + 2 x S/2 x Core + 3 x S/2 x Core + 3 x S	0.0166041
35835.5	7.2	4.67	35836.8	-1.279	-36	21	18	10	1	0	A2S1G1/A3S1G2	unmodified/A2S2F/1 x Core + 1 x S/2 x Core + 2 x S/2 x Core + 3 x S	0.0163589
35835.5	7.2	4.55	35836.8	-1.279	-36	21	18	10	1	0	A2S1G1/A3S2G1	unmodified/A2S2F/2 x Core + 2 x S/2 x Core + 2 x S/1 x Core + 1 x S	0.0159385
35835.5	7.2	4.54	35836.8	-1.279	-36	21	18	10	1	0	A2G2/A3S2G1	unmodified/A2S2F/1 x Core + 1 x S/2 x Core + 2 x S/2 x Core + 3 x S	0.0159035
35835.5	7.2	4.3	35836.8	-1.279	-36	21	18	10	1	0	A2G2/A3S1G2	unmodified/A2S2F/2 x Core + 2 x S/2 x Core + 3 x S/1 x Core + 2 x S	0.0150628
35835.5	7.2	3.54	35836.8	-1.279	-36	21	18	10	1	0	A2S1G1/A3S1G2	unmodified/A2S2F/2 x Core + 2 x S/2 x Core + 2 x S/1 x Core + 2 x S	0.0124005
35835.5	7.2	3.44	35836.8	-1.279	-36	21	18	10	1	0	A2G2/A3S2G1	unmodified/A2S2F/2 x Core + 2 x S/2 x Core + 2 x S/1 x Core + 2 x S	0.0120502
35835.5	7.2	2.38	35836.8	-1.279	-36	21	18	10	1	0	A3S1G2/A2S2	unmodified/A2S2F/2 x Core + 2 x S/2 x Core + 2 x S/1 x Core + 1 x S	0.00833708
35835.5	7.2	2.25	35836.8	-1.279	-36	21	18	10	1	0	A2G2/A3S3	unmodified/A2S2F/2 x Core + 2 x S/2 x Core + 2 x S/1 x Core + 1 x S	0.00788169
35835.5	7.2	2.23	35836.8	-1.279	-36	21	18	10	1	0	A2G2/A3S1G2	unmodified/A2S2F/1 x Core + 1 x S/2 x Core + 3 x S/2 x Core + 3 x S	0.00781163
35835.5	7.2	1.99	35836.8	-1.279	-36	21	18	10	1	0	A3G3/A2S1G1	unmodified/A2S2F/2 x Core + 2 x S/2 x Core + 3 x S/1 x Core + 2 x S	0.00697092
35835.5	7.2	1.59	35836.8	-1.279	-36	21	18	10	1	0	A2S1G1/A3S2G1	unmodified/A2S1G1F/1 x Core + 1 x S/2 x Core + 2 x S/2 x Core + 3 x S	0.00556973
35835.5	7.2	1.35	35834.7	0.7651	21	23	17	9	2	1	A2G0F/A3S2G1F	M7/A1S1/1 x Core + 2 x S/1 x Core + 2 x S/1 x Core + 2 x S	0.00472901
35835.5	7.2	1.19	35836.8	-1.279	-36	21	18	10	1	0	A2S1G1/A3S2G1	unmodified/A2S1G1F/2 x Core + 2 x S/2 x Core + 2 x S/1 x Core + 2 x S	0.00416854
35835.5	7.2	1.03	35836.8	-1.279	-36	21	18	10	1	0	A3G3/A2S1G1	unmodified/A2S2F/1 x Core + 1 x S/2 x Core + 3 x S/2 x Core + 3 x S	0.00360806
35835.5	7.2	0.83	35836.8	-1.279	-36	21	18	10	1	0	A3S1G2/A2S2	unmodified/A2S1G1F/1 x Core + 1 x S/2 x Core + 2 x S/2 x Core + 3 x S	0.00290747
35835.5	7.2	0.78	35836.8	-1.279	-36	21	18	10	1	0	A2G2/A3S3	unmodified/A2S1G1F/1 x Core + 1 x S/2 x Core + 2 x S/2 x Core + 3 x S	0.00273232
35835.5	7.2	0.7	35836.8	-1.279	-36	21	18	10	1	0	A2S1G1/A3S1G2	unmodified/A2S1G1F/2 x Core + 2 x S/2 x Core + 3 x S/1 x Core + 2 x S	0.00245208
35835.5	7.2	0.68	35836.8	-1.279	-36	21	18	10	1	0	A2G2/A3S2G1	unmodified/A2S1G1F/2 x Core + 2 x S/2 x Core + 3 x S/1 x Core + 2 x S	0.00238202
35835.5	7.2	0.62	35836.8	-1.279	-36	21	18	10	1	0	A3S1G2/A2S2	unmodified/A2S1G1F/2 x Core + 2 x S/2 x Core + 2 x S/1 x Core + 2 x S	0.00217184
35835.5	7.2	0.59	35836.8	-1.279	-36	21	18	10	1	0	A2G2/A3S3	unmodified/A2S1G1F/2 x Core + 2 x S/2 x Core + 2 x S/1 x Core + 2 x S	0.00206675
35835.5	7.2	0.52	35836.8	-1.279	-36	21	18	10	1	0	M5-A1G1/A3S1G2	A2G0F/unmodified/2 x Core + 3 x S/2 x Core + 3 x S/2 x Core + 3 x S	0.00182155
35835.5	7.2	0.41	35834.7	0.737	21	19	16	12	2	0	unmodified/A2S1G1	A2S2F/A2S2F/1 x Core + 2 x S/2 x Core + 3 x S/1 x Core + 2 x S	0.00143622
35835.5	7.2	0.29	35834.7	0.737	21	19	16	12	2	0	unmodified/A2S2	A2S2F/A2S2F/1 x Core + 1 x S/2 x Core + 3 x S/1 x Core + 2 x S	0.00101586
35835.5	7.2	0.2	35834.7	0.737	21	19	16	12	2	0	A2S2F/A2S2	unmodified/A2S2F/1 x Core + 1 x S/2 x Core + 3 x S/1 x Core + 2 x S	0.000700595
38935.1	7.1												0
36215.9	6.9	75.94	36216.1	-0.217	-6	21	17	12	1	0	M5-A1S1/A2S1G0	unmodified/A2S2F/2 x Core + 2 x S/2 x Core + 3 x S/2 x Core + 3 x S	0.254932
36215.9	6.9	24.06	36214	1.8271	50	23	16	11	2	1	A2S2F/M7	unmodified/A2S2F/2 x Core + 2 x S/2 x Core + 2 x S/2 x Core + 3 x S	0.0807698
35689.1	6.8	28.85	35688.6	0.449	13	19	16	12	1	0	A1S1/A2S2	unmodified/A2S2F/2 x Core + 2 x S/2 x Core + 3 x S/1 x Core + 2 x S	0.0954463
35689.1	6.8	19.16	35688.6	0.449	13	19	16	12	1	0	A2S2/A2S2	unmodified/A2S2F/1 x Core + 1 x S/2 x Core + 3 x S/1 x Core + 2 x S	0.0633882
35689.1	6.8	17.18	35688.6	0.449	13	19	16	12	1	0	A1G1/A2S2	unmodified/A2S2F/1 x Core + 2 x S/2 x Core + 3 x S/2 x Core + 3 x S	0.0568377
35689.1	6.8	14.93	35688.6	0.449	13	19	16	12	1	0	A1S1/A2S2	unmodified/A2S2F/1 x Core + 1 x S/2 x Core + 3 x S/2 x Core + 3 x S	0.0493939
35689.1	6.8	13.86	35688.6	0.449	13	19	16	12	1	0	A1S1/A2S1G1	unmodified/A2S2F/1 x Core + 2 x S/2 x Core + 3 x S/2 x Core + 3 x S	0.0458539
35689.1	6.8	1.88	35688.6	0.449	13	19	16	12	1	0	unmodified/A2S2	A2S2/A2S2F/1 x Core + 1 x S/2 x Core + 3 x S/1 x Core + 2 x S	0.00621972
35689.1	6.8	1.54	35691.6	-2.595	-73	21	18	9	2	0	A3S1G2F/A3G3	unmodified/A2S2F/1 x Core + 1 x S/2 x Core + 3 x S/1 x Core + 2 x S	0.00509488
35689.1	6.8	1.35	35689.6	-0.524	-15	26	14	9	2	0	A2S2F2/M7	M7/A1S1/1 x Core + 2 x S/1 x Core + 2 x S/1 x Core + 2 x S	0.00446629
35689.1	6.8	1.24	35688.6	0.449	13	19	16	12	1	0	unmodified/A2S1G1	A2S2/A2S2F/1 x Core + 2 x S/2 x Core + 3 x S/1 x Core + 2 x S	0.00410237
39427.2	6.6	49.59	39428	-0.787	-20	27	23	15	2	0	A2S1G1/A3S2G1	A2S2F/A2S2F/2 x Core + 2 x S/2 x Core + 3 x S/2 x Core + 3 x S	0.159236
39427.2	6.6	25.93	39428	-0.787	-20	27	23	15	2	0	A3S1G2/A2S2	A2S2F/A2S2F/2 x Core + 2 x S/2 x Core + 3 x S/2 x Core + 3 x S	0.0832628
39427.2	6.6	24.48	39428	-0.787	-20	27	23	15	2	0	A2G2/A3S3	A2S2F/A2S2F/2 x Core + 2 x S/2 x Core + 3 x S/2 x Core + 3 x S	0.0786067
37258.6	6.2	29.44	37260	-1.4249	-38	23	19	13	1	1	A1S1/A2S2	A2S2/A2S2F/1 x Core + 1 x S/2 x Core + 3 x S/1 x Core + 2 x S	0.0888043
37258.6	6.2	19.23	37260	-1.4249	-38	23	19	13	1	1	A1G1/A2S2	A2S2/A2S2F/1 x Core + 2 x S/2 x Core + 3 x S/1 x Core + 2 x S	0.0580063
37258.6	6.2	15.52	37260	-1.4249	-38	23	19	13	1	1	A1S1/A2S1G1	A2S2/A2S2F/1 x Core + 2 x S/2 x Core + 3 x S/1 x Core + 2 x S	0.0468153
37258.6	6.2	12.71	37261	-2.4529	-66	23	19	12	3	1	A1G1/A2S2F	A2S2F/A2S2F/1 x Core + 1 x S/2 x Core + 3 x S/1 x Core + 2 x S	0.0383391
37258.6	6.2	11.65	37261	-2.4529	-66	23	19	12	3	1	A2S1G1F/A1S1	A2S2F/A2S2F/1 x Core + 1 x S/2 x Core + 3 x S/1 x Core + 2 x S	0.0351416
37258.6	6.2	11.46	37260	-1.4249	-38	23	19	13	1	1	M5-A1S1/A2S1G0	A3S3F+LacN1/unmodified/2 x Core + 2 x S/2 x Core + 3 x S/2 x Core + 3 x S	0.0345685
36093.4	5.5	53.62	36095	-1.609	-45	19	18	12	1	0	A2S1G1/A2S2	A2G0F/unmodified/2 x Core + 3 x S/2 x Core + 3 x S/2 x Core + 3 x S	0.143481
36093.4	5.5	16.11	36096	-2.637	-73	19	18	11	3	0	A2G0F/A3S2G1F	unmodified/A2S2F/2 x Core + 2 x S/2 x Core + 3 x S/1 x Core + 2 x S	0.0431085
36093.4	5.5	10.19	36095	-1.609	-45	19	18	12	1	0	A2S2/A2S2	A2G0F/unmodified/2 x Core + 2 x S/2 x Core + 3 x S/2 x Core + 3 x S	0.0272672
36093.4	5.5	8.34	36096	-2.637	-73	19	18	11	3	0	A2G0F/A3S2G1F	unmodified/A2S2F/1 x Core + 1 x S/2 x Core + 3 x S/2 x Core + 3 x S	0.0223169
36093.4	5.5	5.8	36096	-2.637	-73	19	18	11	3	0	A2G0F/A3S3F	unmodified/A2S2F/1 x Core + 1 x S/2 x Core + 2 x S/2 x Core + 3 x S	0.0155201
36093.4	5.5	4.4	36096	-2.637	-73	19	18	11	3	0	A2G0F/A3S3F	unmodified/A2S2F/2 x Core + 2 x S/2 x Core + 2 x S/1 x Core + 2 x S	0.0117739
36093.4	5.5	0.86	36096	-2.637	-73	19	18	11	3	0	A2G0F/A3S3F	unmodified/A2S1G1F/2 x Core + 2 x S/2 x Core + 3 x S/1 x Core + 2 x S	0.00230126
36093.4	5.5	0.67	36092	1.3861	38	30	22	3	1	1	M7/A3S1G2	A3G3/A3S1G2F/2 x Core/2 x Core + 1 x S/1 x Core	0.00179284
39372.4	2.7												0
35804.9	1.6	27.4	35803.7	1.207	34	19	18	11	1	0	A2S1G1/A2S2	A2G0F/unmodified/2 x Core + 2 x S/2 x Core + 3 x S/2 x Core + 3 x S	0.0213292
35804.9	1.6	23.55	35803.7	1.207	34	19	18	11	1	0	A2S1G1/A2S1G1	A2G0F/unmodified/2 x Core + 3 x S/2 x Core + 3 x S/2 x Core + 3 x S	0.0183322
35804.9	1.6	21.83	35803.7	1.207	34	19	18	11	1	0	A2G2/A2S2	A2G0F/unmodified/2 x Core + 3 x S/2 x Core + 3 x S/2 x Core + 3 x S	0.0169933
35804.9	1.6	11.58	35804.8	0.179	5	19	18	10	3	0	A2G0F/A3S2G1F	unmodified/A2S2F/1 x Core + 1 x S/2 x Core + 2 x S/2 x Core + 3 x S	0.00901432
35804.9	1.6	8.78	35804.8	0.179	5	19	18	10	3	0	A2G0F/A3S2G1F	unmodified/A2S2F/2 x Core + 2 x S/2 x Core + 2 x S/1 x Core + 2 x S	0.00683469
35804.9	1.6	2.68	35804.8	0.179	5	19	18	10	3	0	A2G0F/A3S3F	unmodified/A2S2F/2 x Core + 2 x S/2 x Core + 2 x S/1 x Core + 1 x S	0.00208622
35804.9	1.6	1.72	35804.8	0.179	5	19	18	10	3	0	A2G0F/A3S2G1F	unmodified/A2S1G1F/2 x Core + 2 x S/2 x Core + 3 x S/1 x Core + 2 x S	0.00133891
35804.9	1.6	0.93	35804.8	0.179	5	19	18	10	3	0	A2G0F/A3S3F	unmodified/A2S1G1F/1 x Core + 1 x S/2 x Core + 2 x S/2 x Core + 3 x S	0.000723948
35804.9	1.6	0.7	35804.8	0.179	5	19	18	10	3	0	A2G0F/A3S3F	unmodified/A2S1G1F/2 x Core + 2 x S/2 x Core + 2 x S/1 x Core + 2 x S	0.000544907
35804.9	1.6	0.5	35803.6	1.2901	36	30	17	6	0	1	M7/A3S1G2	M6/M5-A1G1/2 x Core + 2 x S/2 x Core + 2 x S/1 x Core + 1 x S	0.000389219
35804.9	1.6	0.32	35804.8	0.179	5	19	18	10	3	0	A2G0F/A3S2G1F+LacN1	unmodified/A2S2F/1 x Core + 1 x S/2 x Core + 3 x S/1 x Core + 2 x S	0.0002491

## Sheet: annotation dimer desialylated
Exp. Mass [Da]	Relative Abundance [%]	Hit Score	Theo. Mass [Da]	Error [Da]	Error [ppm]	Hex	HexNAc	Fuc	hCG alpha	hCG beta	Fractional Abundance [%]
32557.8	100	88.03	32558.9	-1.014	-31	20	17	1	A2G2/A2G2	unmodified/A2G2F/2 x Core/2 x Core/1 x Core	14.4814
32557.8	100	5.87	32558.9	-1.014	-31	20	17	1	A2G2/A2G2	unmodified/A3G3F/1 x Core/2 x Core/1 x Core	0.965649
32557.8	100	3.06	32558.9	-1.014	-31	20	17	1	A2G2/A3G3	unmodified/A2G2F/1 x Core/2 x Core/1 x Core	0.503387
32557.8	100	1	32558.9	-1.014	-31	20	17	1	A1G1/A2G2	unmodified/A2G2F/2 x Core/2 x Core/2 x Core	0.164506
32557.8	100	0.83	32558.9	-1.014	-31	20	17	1	A1G1/A3G3	unmodified/A2G2F/2 x Core/2 x Core/1 x Core	0.13654
32557.8	100	0.5	32558.9	-1.014	-31	20	17	1	unmodified/A2G2	A2G2/A2G2F/2 x Core/2 x Core/1 x Core	0.0822529
32557.8	100	0.39	32558.9	-1.014	-31	20	17	1	A1G1/A2G2	unmodified/A3G3F/2 x Core/2 x Core/1 x Core	0.0641572
32557.8	100	0.12	32558.9	-1.014	-31	20	17	1	A2G2/A3G3	unmodified/A2G2F/unmodified/2 x Core/2 x Core	0.0197407
32557.8	100	0.06	32558.9	-1.014	-31	20	17	1	A1G1/A3G3	unmodified/A3G3F/1 x Core/2 x Core/1 x Core	0.00987034
32557.8	100	0.06	32558.9	-1.014	-31	20	17	1	A1G1/A2G2	A2G1/A2G2F/unmodified/1 x Core/1 x Core	0.00987034
32557.8	100	0.05	32558.9	-1.014	-31	20	17	1	unmodified/A2G2	A3G3/A2G2F/1 x Core/2 x Core/1 x Core	0.00822529
32557.8	100	0.03	32558.9	-1.014	-31	20	17	1	unmodified/A2G2	A2G2/A3G3F/1 x Core/2 x Core/1 x Core	0.00493517
32557.8	100	0.01	32558.9	-1.014	-31	20	17	1	A1G1/A2G2	A3G3F+LacN1/unmodified/1 x Core/2 x Core/1 x Core	0.00164506
34181.2	98.5	80.08	34182.3	-1.155	-34	25	21	1	A2G2/A2G2	A2G2/A2G2F/2 x Core/2 x Core/1 x Core	12.976
34181.2	98.5	7.84	34182.3	-1.155	-34	25	21	1	A2G2/A2G2	A3G3/A2G2F/1 x Core/2 x Core/1 x Core	1.27038
34181.2	98.5	5.17	34182.3	-1.155	-34	25	21	1	A2G2/A2G2	A2G2/A3G3F/1 x Core/2 x Core/1 x Core	0.837737
34181.2	98.5	4.6	34182.3	-1.155	-34	25	21	1	A2G2/A3G3	A2G2/A2G2F/1 x Core/2 x Core/1 x Core	0.745375
34181.2	98.5	0.76	34182.3	-1.155	-34	25	21	1	A1G1/A3G3	A2G2/A2G2F/2 x Core/2 x Core/1 x Core	0.123149
34181.2	98.5	0.51	34182.3	-1.155	-34	25	21	1	A1G1/A2G2	A2G2/A2G2F/2 x Core/2 x Core/2 x Core	0.0826394
34181.2	98.5	0.29	34182.3	-1.155	-34	25	21	1	A1G1/A2G2	A3G3/A2G2F/2 x Core/2 x Core/1 x Core	0.0469911
34181.2	98.5	0.2	34182.3	-1.155	-34	25	21	1	A2G2/A3G3	A2G2/A2G2F/unmodified/2 x Core/2 x Core	0.0324076
34181.2	98.5	0.19	34182.3	-1.155	-34	25	21	1	A1G1/A2G2	A2G2/A3G3F/2 x Core/2 x Core/1 x Core	0.0307872
34181.2	98.5	0.1	34182.3	-1.155	-34	25	21	1	A2G2/A3G3	A1G1/A2G2F/2 x Core/2 x Core/1 x Core	0.0162038
34181.2	98.5	0.07	34182.3	-1.155	-34	25	21	1	A1G1/A3G3	A3G3/A2G2F/1 x Core/2 x Core/1 x Core	0.0113427
34181.2	98.5	0.07	34182.3	-1.155	-34	25	21	1	A1G1/A2G2	A3G3+LacN1/A2G2F/1 x Core/2 x Core/1 x Core	0.0113427
34181.2	98.5	0.05	34182.3	-1.155	-34	25	21	1	A1G1/A3G3	A2G2/A3G3F/1 x Core/2 x Core/1 x Core	0.00810191
34181.2	98.5	0.02	34182.3	-1.155	-34	25	21	1	A1G1/A2G2	A3G3/A3G3F/1 x Core/2 x Core/1 x Core	0.00324076
34181.2	98.5	0.02	34182.3	-1.155	-34	25	21	1	M5-A1G1/A2G1	A2G1/A2G2F/2 x Core/2 x Core/2 x Core	0.00324076
34181.2	98.5	0.01	34182.3	-1.155	-34	25	21	1	A3G3/A3G3	A2G2/A2G2F/unmodified/2 x Core/1 x Core	0.00162038
34181.2	98.5	0.01	34182.3	-1.155	-34	25	21	1	A3G3/A3G3	A2G2/A2G2F/1 x Core/1 x Core/1 x Core	0.00162038
34181.2	98.5	0	34182.3	-1.155	-34	25	21	1	A2G2/A3G3+LacN1 or A4G4	A2G2/A2G2F/unmodified/2 x Core/1 x Core	0
34181.2	98.5	0	34182.3	-1.155	-34	25	21	1	A2G2/A3G3+LacN1 or A4G4	A2G2/A2G2F/1 x Core/1 x Core/1 x Core	0
34181.2	98.5	0	34180.3	0.916	27	30	17	1	M6/M5-A1G1	M7/A2G2F/2 x Core/2 x Core/2 x Core	0
32923.1	85.5	46.87	32924.2	-1.129	-34	21	18	1	A2G2/A2G2	unmodified/A2G2F/2 x Core/2 x Core/2 x Core	6.59238
32923.1	85.5	28.14	32924.2	-1.129	-34	21	18	1	A2G2/A3G3	unmodified/A2G2F/2 x Core/2 x Core/1 x Core	3.95796
32923.1	85.5	18.22	32924.2	-1.129	-34	21	18	1	A2G2/A2G2	unmodified/A3G3F/2 x Core/2 x Core/1 x Core	2.56269
32923.1	85.5	2.58	32924.2	-1.129	-34	21	18	1	A2G2/A2G2	A2G1/A2G2F/unmodified/1 x Core/1 x Core	0.362883
32923.1	85.5	1.88	32924.2	-1.129	-34	21	18	1	A2G2/A3G3	unmodified/A3G3F/1 x Core/2 x Core/1 x Core	0.264426
32923.1	85.5	0.6	32924.2	-1.129	-34	21	18	1	A2G2/A2G2	A3G3F+LacN1/unmodified/1 x Core/2 x Core/1 x Core	0.0843914
32923.1	85.5	0.44	32924.2	-1.129	-34	21	18	1	A1G1/A3G3	unmodified/A2G2F/2 x Core/2 x Core/2 x Core	0.061887
32923.1	85.5	0.27	32924.2	-1.129	-34	21	18	1	A3G3/A3G3	unmodified/A2G2F/1 x Core/2 x Core/1 x Core	0.0379761
32923.1	85.5	0.17	32924.2	-1.129	-34	21	18	1	A1G1/A3G3	unmodified/A3G3F/2 x Core/2 x Core/1 x Core	0.0239109
32923.1	85.5	0.15	32924.2	-1.129	-34	21	18	1	unmodified/A2G2	A2G2/A2G2F/2 x Core/2 x Core/2 x Core	0.0210979
32923.1	85.5	0.13	32924.2	-1.129	-34	21	18	1	A1G1/A2G2	A2G1/A2G2F/unmodified/2 x Core/1 x Core	0.0182848
32923.1	85.5	0.13	32924.2	-1.129	-34	21	18	1	A1G1/A2G2	A2G1/A2G2F/1 x Core/1 x Core/1 x Core	0.0182848
32923.1	85.5	0.09	32924.2	-1.129	-34	21	18	1	A2G2/A3G3+LacN1 or A4G4	unmodified/A2G2F/1 x Core/2 x Core/1 x Core	0.0126587
32923.1	85.5	0.09	32924.2	-1.129	-34	21	18	1	unmodified/A2G2	A3G3/A2G2F/2 x Core/2 x Core/1 x Core	0.0126587
32923.1	85.5	0.06	32924.2	-1.129	-34	21	18	1	unmodified/A2G2	A2G2/A3G3F/2 x Core/2 x Core/1 x Core	0.00843914
32923.1	85.5	0.04	32924.2	-1.129	-34	21	18	1	A1G1/A2G2	unmodified/A3G3F/2 x Core/2 x Core/2 x Core	0.0056261
32923.1	85.5	0.03	32924.2	-1.129	-34	21	18	1	A2G2F/A2G1	A2G2/A1G1/unmodified/2 x Core/1 x Core	0.00421957
32923.1	85.5	0.03	32924.2	-1.129	-34	21	18	1	A2G2F/A2G1	A2G2/A1G1/1 x Core/1 x Core/1 x Core	0.00421957
32923.1	85.5	0.02	32924.2	-1.129	-34	21	18	1	A1G1/A3G3	A2G1/A2G2F/unmodified/1 x Core/1 x Core	0.00281305
32923.1	85.5	0.02	32924.2	-1.129	-34	21	18	1	unmodified/A2G2	A3G3+LacN1/A2G2F/1 x Core/2 x Core/1 x Core	0.00281305
32923.1	85.5	0.01	32924.2	-1.129	-34	21	18	1	A3G3/A3G3	unmodified/A2G2F/unmodified/2 x Core/2 x Core	0.00140652
32923.1	85.5	0.01	32924.2	-1.129	-34	21	18	1	A2G2F/A2G1	A2G2/A2G2/unmodified/1 x Core/1 x Core	0.00140652
32923.1	85.5	0.01	32924.2	-1.129	-34	21	18	1	A1G1/A3G3	A3G3F+LacN1/unmodified/1 x Core/2 x Core/1 x Core	0.00140652
32923.1	85.5	0.01	32924.2	-1.129	-34	21	18	1	unmodified/A2G2	A3G3/A3G3F/1 x Core/2 x Core/1 x Core	0.00140652
32923.1	85.5	0	32924.2	-1.129	-34	21	18	1	A2G2/A3G3+LacN1 or A4G4	unmodified/A2G2F/unmodified/2 x Core/2 x Core	0
34546.5	77.7	31.18	34547.7	-1.18	-34	26	22	1	A2G2/A3G3	A2G2/A2G2F/2 x Core/2 x Core/1 x Core	3.98546
34546.5	77.7	29.21	34547.7	-1.18	-34	26	22	1	A2G2/A2G2	A2G2/A2G2F/2 x Core/2 x Core/2 x Core	3.73365
34546.5	77.7	16.73	34547.7	-1.18	-34	26	22	1	A2G2/A2G2	A3G3/A2G2F/2 x Core/2 x Core/1 x Core	2.13844
34546.5	77.7	11	34547.7	-1.18	-34	26	22	1	A2G2/A2G2	A2G2/A3G3F/2 x Core/2 x Core/1 x Core	1.40603
34546.5	77.7	4.11	34547.7	-1.18	-34	26	22	1	A2G2/A2G2	A3G3+LacN1/A2G2F/1 x Core/2 x Core/1 x Core	0.525344
34546.5	77.7	3.05	34547.7	-1.18	-34	26	22	1	A2G2/A3G3	A3G3/A2G2F/1 x Core/2 x Core/1 x Core	0.389854
34546.5	77.7	2.01	34547.7	-1.18	-34	26	22	1	A2G2/A3G3	A2G2/A3G3F/1 x Core/2 x Core/1 x Core	0.25692
34546.5	77.7	1.08	34547.7	-1.18	-34	26	22	1	A2G2/A2G2	A3G3/A3G3F/1 x Core/2 x Core/1 x Core	0.138047
34546.5	77.7	0.49	34547.7	-1.18	-34	26	22	1	A3G3/A3G3	A2G2/A2G2F/1 x Core/2 x Core/1 x Core	0.0626323
34546.5	77.7	0.28	34547.7	-1.18	-34	26	22	1	A1G1/A3G3	A2G2/A2G2F/2 x Core/2 x Core/2 x Core	0.0357899
34546.5	77.7	0.16	34547.7	-1.18	-34	26	22	1	A1G1/A3G3	A3G3/A2G2F/2 x Core/2 x Core/1 x Core	0.0204514
34546.5	77.7	0.16	34547.7	-1.18	-34	26	22	1	A2G2/A3G3+LacN1 or A4G4	A2G2/A2G2F/1 x Core/2 x Core/1 x Core	0.0204514
34546.5	77.7	0.14	34547.7	-1.18	-34	26	22	1	A1G1/A2G2	A3G3+LacN1/A2G2F/2 x Core/2 x Core/1 x Core	0.0178949
34546.5	77.7	0.1	34547.7	-1.18	-34	26	22	1	A1G1/A3G3	A2G2/A3G3F/2 x Core/2 x Core/1 x Core	0.0127821
34546.5	77.7	0.1	34547.7	-1.18	-34	26	22	1	A1G1/A2G2	A3G3/A2G2F/2 x Core/2 x Core/2 x Core	0.0127821
34546.5	77.7	0.06	34547.7	-1.18	-34	26	22	1	A1G1/A2G2	A2G2/A3G3F/2 x Core/2 x Core/2 x Core	0.00766926
34546.5	77.7	0.04	34547.7	-1.18	-34	26	22	1	A1G1/A3G3	A3G3+LacN1/A2G2F/1 x Core/2 x Core/1 x Core	0.00511284
34546.5	77.7	0.04	34547.7	-1.18	-34	26	22	1	A1G1/A2G2	A3G3/A3G3F/2 x Core/2 x Core/1 x Core	0.00511284
34546.5	77.7	0.02	34547.7	-1.18	-34	26	22	1	A3G3/A3G3	A2G2/A2G2F/unmodified/2 x Core/2 x Core	0.00255642
34546.5	77.7	0.01	34547.7	-1.18	-34	26	22	1	A3G3/A3G3	A1G1/A2G2F/2 x Core/2 x Core/1 x Core	0.00127821
34546.5	77.7	0.01	34547.7	-1.18	-34	26	22	1	A1G1/A3G3	A3G3/A3G3F/1 x Core/2 x Core/1 x Core	0.00127821
34546.5	77.7	0.01	34547.7	-1.18	-34	26	22	1	A2G2/A3G3+LacN1 or A4G4	A2G2/A2G2F/unmodified/2 x Core/2 x Core	0.00127821
34546.5	77.7	0	34547.7	-1.18	-34	26	22	1	A2G2/A3G3+LacN1 or A4G4	A1G1/A2G2F/2 x Core/2 x Core/1 x Core	0
34327.2	45.2	72.85	34328.5	-1.297	-38	25	21	2	A2G2/A2G2	A2G2F/A2G2F/2 x Core/2 x Core/1 x Core	5.41688
34327.2	45.2	12.61	34328.5	-1.297	-38	25	21	2	A2G2/A2G2	A3G3F/A2G2F/1 x Core/2 x Core/1 x Core	0.937637
34327.2	45.2	5.8	34328.5	-1.297	-38	25	21	2	A2G2F/A2G2	A2G2/A2G2F/2 x Core/2 x Core/1 x Core	0.431268
34327.2	45.2	2.86	34328.5	-1.297	-38	25	21	2	A2G2/A3G3	A2G2F/A2G2F/1 x Core/2 x Core/1 x Core	0.21266
34327.2	45.2	1.39	34328.5	-1.297	-38	25	21	2	A1G1/A2G2F	A2G2/A2G2F/2 x Core/2 x Core/2 x Core	0.103356
34327.2	45.2	0.8	34328.5	-1.297	-38	25	21	2	A1G1/A2G2F	A3G3/A2G2F/2 x Core/2 x Core/1 x Core	0.0594853
34327.2	45.2	0.69	34328.5	-1.297	-38	25	21	2	A1G1/A3G3	A2G2F/A2G2F/2 x Core/2 x Core/1 x Core	0.051306
34327.2	45.2	0.57	34328.5	-1.297	-38	25	21	2	A2G2F/A2G2	A3G3/A2G2F/1 x Core/2 x Core/1 x Core	0.0423833
34327.2	45.2	0.52	34328.5	-1.297	-38	25	21	2	A1G1/A2G2F	A2G2/A3G3F/2 x Core/2 x Core/1 x Core	0.0386654
34327.2	45.2	0.37	34328.5	-1.297	-38	25	21	2	A2G2F/A2G2	A2G2/A3G3F/1 x Core/2 x Core/1 x Core	0.0275119
34327.2	45.2	0.34	34328.5	-1.297	-38	25	21	2	A1G1/A2G2	A3G3F/A2G2F/2 x Core/2 x Core/1 x Core	0.0252812
34327.2	45.2	0.34	34328.5	-1.297	-38	25	21	2	A1G1/A2G2	A2G2F/A2G2F/2 x Core/2 x Core/2 x Core	0.0252812
34327.2	45.2	0.2	34328.5	-1.297	-38	25	21	2	A1G1/A2G2F	A3G3+LacN1/A2G2F/1 x Core/2 x Core/1 x Core	0.0148713
34327.2	45.2	0.19	34328.5	-1.297	-38	25	21	2	A3G3F/A2G2	A2G2/A2G2F/1 x Core/2 x Core/1 x Core	0.0141278
34327.2	45.2	0.18	34328.5	-1.297	-38	25	21	2	A2G2F/A3G3	A2G2/A2G2F/1 x Core/2 x Core/1 x Core	0.0133842
34327.2	45.2	0.12	34328.5	-1.297	-38	25	21	2	A1G1/A3G3	A3G3F/A2G2F/1 x Core/2 x Core/1 x Core	0.00892279
34327.2	45.2	0.1	34328.5	-1.297	-38	25	21	2	A1G1/A2G2	A3G3F+LacN1/A2G2F/1 x Core/2 x Core/1 x Core	0.00743566
34327.2	45.2	0.05	34328.5	-1.297	-38	25	21	2	A1G1/A2G2F	A3G3/A3G3F/1 x Core/2 x Core/1 x Core	0.00371783
34327.2	45.2	0.01	34328.5	-1.297	-38	25	21	2	A3G3F/A2G2	A2G2/A2G2F/unmodified/2 x Core/2 x Core	0.000743566
34327.2	45.2	0.01	34328.5	-1.297	-38	25	21	2	A2G2F/A3G3	A2G2/A2G2F/unmodified/2 x Core/2 x Core	0.000743566
34327.2	45.2	0	34328.5	-1.297	-38	25	21	2	A3G3F/A2G2	A1G1/A2G2F/2 x Core/2 x Core/1 x Core	0
34327.2	45.2	0	34328.5	-1.297	-38	25	21	2	A2G2F/A3G3	A1G1/A2G2F/2 x Core/2 x Core/1 x Core	0
34692.7	42.7	32.46	34693.8	-1.092	-31	26	22	2	A2G2/A3G3	A2G2F/A2G2F/2 x Core/2 x Core/1 x Core	2.28012
34692.7	42.7	22.29	34693.8	-1.092	-31	26	22	2	A2G2/A2G2	A3G3F/A2G2F/2 x Core/2 x Core/1 x Core	1.56574
34692.7	42.7	21.98	34693.8	-1.092	-31	26	22	2	A2G2/A2G2	A2G2F/A2G2F/2 x Core/2 x Core/2 x Core	1.54396
34692.7	42.7	6.8	34693.8	-1.092	-31	26	22	2	A2G2/A2G2	A3G3F+LacN1/A2G2F/1 x Core/2 x Core/1 x Core	0.477659
34692.7	42.7	5.62	34693.8	-1.092	-31	26	22	2	A2G2/A3G3	A3G3F/A2G2F/1 x Core/2 x Core/1 x Core	0.394771
34692.7	42.7	2.42	34693.8	-1.092	-31	26	22	2	A2G2F/A2G2	A2G2/A2G2F/2 x Core/2 x Core/2 x Core	0.16999
34692.7	42.7	1.45	34693.8	-1.092	-31	26	22	2	A3G3F/A2G2	A2G2/A2G2F/2 x Core/2 x Core/1 x Core	0.101854
34692.7	42.7	1.39	34693.8	-1.092	-31	26	22	2	A2G2F/A2G2	A3G3/A2G2F/2 x Core/2 x Core/1 x Core	0.0976391
34692.7	42.7	1.36	34693.8	-1.092	-31	26	22	2	A2G2F/A3G3	A2G2/A2G2F/2 x Core/2 x Core/1 x Core	0.0955318
34692.7	42.7	0.91	34693.8	-1.092	-31	26	22	2	A2G2F/A2G2	A2G2/A3G3F/2 x Core/2 x Core/1 x Core	0.063922
34692.7	42.7	0.44	34693.8	-1.092	-31	26	22	2	A1G1/A2G2F	A3G3+LacN1/A2G2F/2 x Core/2 x Core/1 x Core	0.0309073
34692.7	42.7	0.35	34693.8	-1.092	-31	26	22	2	A3G3/A3G3	A2G2F/A2G2F/1 x Core/2 x Core/1 x Core	0.0245854
34692.7	42.7	0.34	34693.8	-1.092	-31	26	22	2	A2G2F/A2G2	A3G3+LacN1/A2G2F/1 x Core/2 x Core/1 x Core	0.0238829
34692.7	42.7	0.31	34693.8	-1.092	-31	26	22	2	A1G1/A2G2F	A3G3/A2G2F/2 x Core/2 x Core/2 x Core	0.0217756
34692.7	42.7	0.26	34693.8	-1.092	-31	26	22	2	A1G1/A2G2	A3G3F+LacN1/A2G2F/2 x Core/2 x Core/1 x Core	0.0182634
34692.7	42.7	0.21	34693.8	-1.092	-31	26	22	2	A1G1/A3G3	A3G3F/A2G2F/2 x Core/2 x Core/1 x Core	0.0147512
34692.7	42.7	0.21	34693.8	-1.092	-31	26	22	2	A1G1/A3G3	A2G2F/A2G2F/2 x Core/2 x Core/2 x Core	0.0147512
34692.7	42.7	0.2	34693.8	-1.092	-31	26	22	2	A1G1/A2G2F	A2G2/A3G3F/2 x Core/2 x Core/2 x Core	0.0140488
34692.7	42.7	0.15	34693.8	-1.092	-31	26	22	2	A1G1/A2G2	A3G3F/A2G2F/2 x Core/2 x Core/2 x Core	0.0105366
34692.7	42.7	0.14	34693.8	-1.092	-31	26	22	2	A3G3F/A2G2	A3G3/A2G2F/1 x Core/2 x Core/1 x Core	0.00983415
34692.7	42.7	0.13	34693.8	-1.092	-31	26	22	2	A2G2F/A3G3	A3G3/A2G2F/1 x Core/2 x Core/1 x Core	0.00913171
34692.7	42.7	0.12	34693.8	-1.092	-31	26	22	2	A1G1/A2G2F	A3G3/A3G3F/2 x Core/2 x Core/1 x Core	0.00842927
34692.7	42.7	0.11	34693.8	-1.092	-31	26	22	2	A2G2/A3G3+LacN1 or A4G4	A2G2F/A2G2F/1 x Core/2 x Core/1 x Core	0.00772683
34692.7	42.7	0.09	34693.8	-1.092	-31	26	22	2	A3G3F/A2G2	A2G2/A3G3F/1 x Core/2 x Core/1 x Core	0.00632195
34692.7	42.7	0.09	34693.8	-1.092	-31	26	22	2	A2G2F/A2G2	A3G3/A3G3F/1 x Core/2 x Core/1 x Core	0.00632195
34692.7	42.7	0.09	34693.8	-1.092	-31	26	22	2	A2G2F/A3G3	A2G2/A3G3F/1 x Core/2 x Core/1 x Core	0.00632195
34692.7	42.7	0.06	34693.8	-1.092	-31	26	22	2	A1G1/A3G3	A3G3F+LacN1/A2G2F/1 x Core/2 x Core/1 x Core	0.00421464
33288.6	31.3	37.42	33289.5	-0.984	-30	22	19	1	A2G2/A3G3	unmodified/A2G2F/2 x Core/2 x Core/2 x Core	1.92677
33288.6	31.3	15.77	33289.5	-0.984	-30	22	19	1	A2G2/A2G2	A2G1/A2G2F/unmodified/2 x Core/1 x Core	0.812002
33288.6	31.3	15.58	33289.5	-0.984	-30	22	19	1	A2G2/A2G2	A2G1/A2G2F/1 x Core/1 x Core/1 x Core	0.802219
33288.6	31.3	14.55	33289.5	-0.984	-30	22	19	1	A2G2/A3G3	unmodified/A3G3F/2 x Core/2 x Core/1 x Core	0.749184
33288.6	31.3	6.21	33289.5	-0.984	-30	22	19	1	A3G3/A3G3	unmodified/A2G2F/2 x Core/2 x Core/1 x Core	0.319755
33288.6	31.3	4.81	33289.5	-0.984	-30	22	19	1	A2G2/A2G2	unmodified/A3G3F/2 x Core/2 x Core/2 x Core	0.247668
33288.6	31.3	2.06	33289.5	-0.984	-30	22	19	1	A2G2/A3G3	A2G1/A2G2F/unmodified/1 x Core/1 x Core	0.10607
33288.6	31.3	1.98	33289.5	-0.984	-30	22	19	1	A2G2/A3G3+LacN1 or A4G4	unmodified/A2G2F/2 x Core/2 x Core/1 x Core	0.101951
33288.6	31.3	0.48	33289.5	-0.984	-30	22	19	1	A2G2/A3G3	A3G3F+LacN1/unmodified/1 x Core/2 x Core/1 x Core	0.0247153
33288.6	31.3	0.41	33289.5	-0.984	-30	22	19	1	A3G3/A3G3	unmodified/A3G3F/1 x Core/2 x Core/1 x Core	0.021111
33288.6	31.3	0.15	33289.5	-0.984	-30	22	19	1	A1G1/A3G3	A2G1/A2G2F/unmodified/2 x Core/1 x Core	0.00772354
33288.6	31.3	0.15	33289.5	-0.984	-30	22	19	1	A1G1/A3G3	A2G1/A2G2F/1 x Core/1 x Core/1 x Core	0.00772354
33288.6	31.3	0.13	33289.5	-0.984	-30	22	19	1	A2G2/A3G3+LacN1 or A4G4	unmodified/A3G3F/1 x Core/2 x Core/1 x Core	0.00669374
33288.6	31.3	0.08	33289.5	-0.984	-30	22	19	1	unmodified/A2G2	A3G3+LacN1/A2G2F/2 x Core/2 x Core/1 x Core	0.00411922
33288.6	31.3	0.06	33289.5	-0.984	-30	22	19	1	unmodified/A2G2	A3G3/A2G2F/2 x Core/2 x Core/2 x Core	0.00308942
33288.6	31.3	0.06	33289.5	-0.984	-30	22	19	1	A1G1/A2G2	A2G1/A2G2F/1 x Core/2 x Core/1 x Core	0.00308942
33288.6	31.3	0.05	33289.5	-0.984	-30	22	19	1	A1G1/A3G3	unmodified/A3G3F/2 x Core/2 x Core/2 x Core	0.00257451
33288.6	31.3	0.04	33289.5	-0.984	-30	22	19	1	unmodified/A2G2	A2G2/A3G3F/2 x Core/2 x Core/2 x Core	0.00205961
33288.6	31.3	0.02	33289.5	-0.984	-30	22	19	1	unmodified/A2G2	A3G3/A3G3F/2 x Core/2 x Core/1 x Core	0.00102981
34912.1	22.6	23.16	34913	-0.895	-26	27	23	1	A2G2/A3G3	A2G2/A2G2F/2 x Core/2 x Core/2 x Core	0.861049
34912.1	22.6	16.44	34913	-0.895	-26	27	23	1	A2G2/A2G2	A3G3+LacN1/A2G2F/2 x Core/2 x Core/1 x Core	0.611211
34912.1	22.6	13.27	34913	-0.895	-26	27	23	1	A2G2/A3G3	A3G3/A2G2F/2 x Core/2 x Core/1 x Core	0.493356
34912.1	22.6	11.59	34913	-0.895	-26	27	23	1	A2G2/A2G2	A3G3/A2G2F/2 x Core/2 x Core/2 x Core	0.430896
34912.1	22.6	8.72	34913	-0.895	-26	27	23	1	A2G2/A3G3	A2G2/A3G3F/2 x Core/2 x Core/1 x Core	0.324195
34912.1	22.6	7.55	34913	-0.895	-26	27	23	1	A2G2/A2G2	A2G2/A3G3F/2 x Core/2 x Core/2 x Core	0.280696
34912.1	22.6	6.83	34913	-0.895	-26	27	23	1	A3G3/A3G3	A2G2/A2G2F/2 x Core/2 x Core/1 x Core	0.253928
34912.1	22.6	4.31	34913	-0.895	-26	27	23	1	A2G2/A2G2	A3G3/A3G3F/2 x Core/2 x Core/1 x Core	0.160238
34912.1	22.6	3.26	34913	-0.895	-26	27	23	1	A2G2/A3G3	A3G3+LacN1/A2G2F/1 x Core/2 x Core/1 x Core	0.121201
34912.1	22.6	2.18	34913	-0.895	-26	27	23	1	A2G2/A3G3+LacN1 or A4G4	A2G2/A2G2F/2 x Core/2 x Core/1 x Core	0.0810487
34912.1	22.6	0.86	34913	-0.895	-26	27	23	1	A2G2/A3G3	A3G3/A3G3F/1 x Core/2 x Core/1 x Core	0.0319733
34912.1	22.6	0.67	34913	-0.895	-26	27	23	1	A3G3/A3G3	A3G3/A2G2F/1 x Core/2 x Core/1 x Core	0.0249095
34912.1	22.6	0.44	34913	-0.895	-26	27	23	1	A3G3/A3G3	A2G2/A3G3F/1 x Core/2 x Core/1 x Core	0.0163584
34912.1	22.6	0.21	34913	-0.895	-26	27	23	1	A2G2/A3G3+LacN1 or A4G4	A3G3/A2G2F/1 x Core/2 x Core/1 x Core	0.00780744
34912.1	22.6	0.16	34913	-0.895	-26	27	23	1	A1G1/A3G3	A3G3+LacN1/A2G2F/2 x Core/2 x Core/1 x Core	0.00594853
34912.1	22.6	0.14	34913	-0.895	-26	27	23	1	A2G2/A3G3+LacN1 or A4G4	A2G2/A3G3F/1 x Core/2 x Core/1 x Core	0.00520496
34912.1	22.6	0.11	34913	-0.895	-26	27	23	1	A1G1/A3G3	A3G3/A2G2F/2 x Core/2 x Core/2 x Core	0.00408961
34912.1	22.6	0.07	34913	-0.895	-26	27	23	1	A1G1/A3G3	A2G2/A3G3F/2 x Core/2 x Core/2 x Core	0.00260248
34912.1	22.6	0.04	34913	-0.895	-26	27	23	1	A1G1/A3G3	A3G3/A3G3F/2 x Core/2 x Core/1 x Core	0.00148713
33816	18.1	81.57	33817	-1.02	-30	24	20	1	A2G2/A2G2	A2G2/A2G2F/1 x Core/2 x Core/1 x Core	2.42879
33816	18.1	9.68	33817	-1.02	-30	24	20	1	A1G1/A2G2	A2G2/A2G2F/2 x Core/2 x Core/1 x Core	0.288227
33816	18.1	3.48	33817	-1.02	-30	24	20	1	A2G2/A2G2	A2G2/A2G2F/unmodified/2 x Core/2 x Core	0.103619
33816	18.1	1.83	33817	-1.02	-30	24	20	1	A2G2/A2G2	A1G1/A2G2F/2 x Core/2 x Core/1 x Core	0.0544892
33816	18.1	0.95	33817	-1.02	-30	24	20	1	A1G1/A2G2	A3G3/A2G2F/1 x Core/2 x Core/1 x Core	0.0282868
33816	18.1	0.77	33817	-1.02	-30	24	20	1	A1G1/A3G3	A2G2/A2G2F/1 x Core/2 x Core/1 x Core	0.0229272
33816	18.1	0.63	33817	-1.02	-30	24	20	1	A1G1/A2G2	A2G2/A3G3F/1 x Core/2 x Core/1 x Core	0.0187586
33816	18.1	0.5	33817	-1.02	-30	24	20	1	A2G2/A3G3	A2G2/A2G2F/unmodified/2 x Core/1 x Core	0.0148878
33816	18.1	0.46	33817	-1.02	-30	24	20	1	A2G2/A3G3	A2G2/A2G2F/1 x Core/1 x Core/1 x Core	0.0136967
33816	18.1	0.04	33817	-1.02	-30	24	20	1	A3G3/A3G3	A2G2/A2G2F/unmodified/1 x Core/1 x Core	0.00119102
33816	18.1	0.03	33817	-1.02	-30	24	20	1	A1G1/A3G3	A2G2/A2G2F/unmodified/2 x Core/2 x Core	0.000893266
33816	18.1	0.02	33817	-1.02	-30	24	20	1	A1G1/A3G3	A1G1/A2G2F/2 x Core/2 x Core/1 x Core	0.000595511
33816	18.1	0.01	33817	-1.02	-30	24	20	1	A2G2/A3G3+LacN1 or A4G4	A2G2/A2G2F/unmodified/1 x Core/1 x Core	0.000297755
33816	18.1	0.01	33817	-1.02	-30	24	20	1	M5/A2G1	A2G1/A2G2F/2 x Core/2 x Core/2 x Core	0.000297755
35057.5	17.4	28.64	35059.2	-1.637	-47	27	23	2	A2G2/A2G2	A3G3F+LacN1/A2G2F/2 x Core/2 x Core/1 x Core	0.819791
35057.5	17.4	16.43	35059.2	-1.637	-47	27	23	2	A2G2/A3G3	A3G3F/A2G2F/2 x Core/2 x Core/1 x Core	0.470292
35057.5	17.4	16.2	35059.2	-1.637	-47	27	23	2	A2G2/A3G3	A2G2F/A2G2F/2 x Core/2 x Core/2 x Core	0.463709
35057.5	17.4	15.86	35059.2	-1.637	-47	27	23	2	A2G2/A2G2	A3G3F/A2G2F/2 x Core/2 x Core/2 x Core	0.453977
35057.5	17.4	6.61	35059.2	-1.637	-47	27	23	2	A3G3/A3G3	A2G2F/A2G2F/2 x Core/2 x Core/1 x Core	0.189205
35057.5	17.4	5.01	35059.2	-1.637	-47	27	23	2	A2G2/A3G3	A3G3F+LacN1/A2G2F/1 x Core/2 x Core/1 x Core	0.143406
35057.5	17.4	2.11	35059.2	-1.637	-47	27	23	2	A2G2/A3G3+LacN1 or A4G4	A2G2F/A2G2F/2 x Core/2 x Core/1 x Core	0.0603966
35057.5	17.4	1.27	35059.2	-1.637	-47	27	23	2	A2G2F/A2G2	A3G3+LacN1/A2G2F/2 x Core/2 x Core/1 x Core	0.0363525
35057.5	17.4	1.14	35059.2	-1.637	-47	27	23	2	A3G3/A3G3	A3G3F/A2G2F/1 x Core/2 x Core/1 x Core	0.0326314
35057.5	17.4	1	35059.2	-1.637	-47	27	23	2	A3G3F/A2G2	A2G2/A2G2F/2 x Core/2 x Core/2 x Core	0.028624
35057.5	17.4	0.94	35059.2	-1.637	-47	27	23	2	A2G2F/A3G3	A2G2/A2G2F/2 x Core/2 x Core/2 x Core	0.0269066
35057.5	17.4	0.89	35059.2	-1.637	-47	27	23	2	A2G2F/A2G2	A3G3/A2G2F/2 x Core/2 x Core/2 x Core	0.0254754
35057.5	17.4	0.58	35059.2	-1.637	-47	27	23	2	A2G2F/A2G2	A2G2/A3G3F/2 x Core/2 x Core/2 x Core	0.0166019
35057.5	17.4	0.57	35059.2	-1.637	-47	27	23	2	A3G3F/A2G2	A3G3/A2G2F/2 x Core/2 x Core/1 x Core	0.0163157
35057.5	17.4	0.54	35059.2	-1.637	-47	27	23	2	A2G2F/A3G3	A3G3/A2G2F/2 x Core/2 x Core/1 x Core	0.015457
35057.5	17.4	0.38	35059.2	-1.637	-47	27	23	2	A3G3F/A2G2	A2G2/A3G3F/2 x Core/2 x Core/1 x Core	0.0108771
35057.5	17.4	0.37	35059.2	-1.637	-47	27	23	2	A2G2/A3G3+LacN1 or A4G4	A3G3F/A2G2F/1 x Core/2 x Core/1 x Core	0.0105909
35057.5	17.4	0.35	35059.2	-1.637	-47	27	23	2	A2G2F/A3G3	A2G2/A3G3F/2 x Core/2 x Core/1 x Core	0.0100184
35057.5	17.4	0.33	35059.2	-1.637	-47	27	23	2	A2G2F/A2G2	A3G3/A3G3F/2 x Core/2 x Core/1 x Core	0.00944592
35057.5	17.4	0.27	35059.2	-1.637	-47	27	23	2	A1G1/A3G3	A3G3F+LacN1/A2G2F/2 x Core/2 x Core/1 x Core	0.00772848
35057.5	17.4	0.15	35059.2	-1.637	-47	27	23	2	A1G1/A3G3	A3G3F/A2G2F/2 x Core/2 x Core/2 x Core	0.0042936
35057.5	17.4	0.14	35059.2	-1.637	-47	27	23	2	A3G3F/A2G2	A3G3+LacN1/A2G2F/1 x Core/2 x Core/1 x Core	0.00400736
35057.5	17.4	0.13	35059.2	-1.637	-47	27	23	2	A2G2F/A3G3	A3G3+LacN1/A2G2F/1 x Core/2 x Core/1 x Core	0.00372112
35057.5	17.4	0.04	35059.2	-1.637	-47	27	23	2	A3G3F/A2G2	A3G3/A3G3F/1 x Core/2 x Core/1 x Core	0.00114496
35057.5	17.4	0.03	35059.2	-1.637	-47	27	23	2	A2G2F/A3G3	A3G3/A3G3F/1 x Core/2 x Core/1 x Core	0.00085872
32192.1	13	78.75	32193.5	-1.389	-43	19	16	1	A2G2/A2G2	unmodified/A2G2F/1 x Core/2 x Core/1 x Core	1.68413
32192.1	13	15.45	32193.5	-1.389	-43	19	16	1	A1G1/A2G2	unmodified/A2G2F/2 x Core/2 x Core/1 x Core	0.33041
32192.1	13	3.21	32193.5	-1.389	-43	19	16	1	A2G2/A2G2	unmodified/A2G2F/unmodified/2 x Core/2 x Core	0.0686482
32192.1	13	1.03	32193.5	-1.389	-43	19	16	1	A1G1/A2G2	unmodified/A3G3F/1 x Core/2 x Core/1 x Core	0.0220273
32192.1	13	0.75	32193.5	-1.389	-43	19	16	1	A1G1/A3G3	unmodified/A2G2F/1 x Core/2 x Core/1 x Core	0.0160393
32192.1	13	0.73	32193.5	-1.389	-43	19	16	1	unmodified/A2G2	A2G2/A2G2F/1 x Core/2 x Core/1 x Core	0.0156116
32192.1	13	0.03	32193.5	-1.389	-43	19	16	1	unmodified/A2G2	A2G2/A2G2F/unmodified/2 x Core/2 x Core	0.000641572
32192.1	13	0.03	32193.5	-1.389	-43	19	16	1	A1G1/A3G3	unmodified/A2G2F/unmodified/2 x Core/2 x Core	0.000641572
32192.1	13	0.02	32193.5	-1.389	-43	19	16	1	unmodified/A2G2	A1G1/A2G2F/2 x Core/2 x Core/1 x Core	0.000427715
33653.2	7.8	24.43	33654.9	-1.719	-51	23	20	1	A2G2/A3G3	A2G1/A2G2F/unmodified/2 x Core/1 x Core	0.313472
33653.2	7.8	24.13	33654.9	-1.719	-51	23	20	1	A2G2/A3G3	A2G1/A2G2F/1 x Core/1 x Core/1 x Core	0.309623
33653.2	7.8	16.02	33654.9	-1.719	-51	23	20	1	A3G3/A3G3	unmodified/A2G2F/2 x Core/2 x Core/2 x Core	0.20556
33653.2	7.8	13.08	33654.9	-1.719	-51	23	20	1	A2G2/A2G2	A2G1/A2G2F/1 x Core/2 x Core/1 x Core	0.167835
33653.2	7.8	7.45	33654.9	-1.719	-51	23	20	1	A2G2/A3G3	unmodified/A3G3F/2 x Core/2 x Core/2 x Core	0.0955943
33653.2	7.8	6.23	33654.9	-1.719	-51	23	20	1	A3G3/A3G3	unmodified/A3G3F/2 x Core/2 x Core/1 x Core	0.0799399
33653.2	7.8	5.11	33654.9	-1.719	-51	23	20	1	A2G2/A3G3+LacN1 or A4G4	unmodified/A2G2F/2 x Core/2 x Core/2 x Core	0.0655687
33653.2	7.8	1.99	33654.9	-1.719	-51	23	20	1	A2G2/A3G3+LacN1 or A4G4	unmodified/A3G3F/2 x Core/2 x Core/1 x Core	0.0255346
33653.2	7.8	0.88	33654.9	-1.719	-51	23	20	1	A3G3/A3G3	A2G1/A2G2F/unmodified/1 x Core/1 x Core	0.0112917
33653.2	7.8	0.28	33654.9	-1.719	-51	23	20	1	A2G2/A3G3+LacN1 or A4G4	A2G1/A2G2F/unmodified/1 x Core/1 x Core	0.0035928
33653.2	7.8	0.21	33654.9	-1.719	-51	23	20	1	A3G3/A3G3	A3G3F+LacN1/unmodified/1 x Core/2 x Core/1 x Core	0.0026946
33653.2	7.8	0.12	33654.9	-1.719	-51	23	20	1	A1G1/A3G3	A2G1/A2G2F/1 x Core/2 x Core/1 x Core	0.00153977
33653.2	7.8	0.07	33654.9	-1.719	-51	23	20	1	A2G2/A3G3+LacN1 or A4G4	A3G3F+LacN1/unmodified/1 x Core/2 x Core/1 x Core	0.000898201
34053.1	7.4										0
32429.9	7.4	100	32428.8	1.139	35	19	15	4	A2G2F2/A1G1	A2G2F/A2G2F/unmodified/unmodified/unmodified	1.21734
33978.9	5.7	81.23	33979.2	-0.201	-6	25	20	1	M5-A1G1/A2G1	A2G2/A2G2F/2 x Core/2 x Core/1 x Core	0.76168
33978.9	5.7	7.96	33979.2	-0.201	-6	25	20	1	M5-A1G1/A2G1	A3G3/A2G2F/1 x Core/2 x Core/1 x Core	0.0746395
33978.9	5.7	5.24	33979.2	-0.201	-6	25	20	1	M5-A1G1/A2G1	A2G2/A3G3F/1 x Core/2 x Core/1 x Core	0.0491346
33978.9	5.7	2.35	33979.2	-0.201	-6	25	20	1	M5/A2G1	A2G2/A2G2F/2 x Core/2 x Core/2 x Core	0.0220355
33978.9	5.7	1.34	33979.2	-0.201	-6	25	20	1	M5/A2G1	A3G3/A2G2F/2 x Core/2 x Core/1 x Core	0.0125649
33978.9	5.7	0.88	33979.2	-0.201	-6	25	20	1	M5/A2G1	A2G2/A3G3F/2 x Core/2 x Core/1 x Core	0.00825161
33978.9	5.7	0.57	33979.2	-0.201	-6	25	20	1	M5/A2G2	A2G1/A2G2F/2 x Core/2 x Core/2 x Core	0.00534479
33978.9	5.7	0.33	33979.2	-0.201	-6	25	20	1	M5/A2G1	A3G3+LacN1/A2G2F/1 x Core/2 x Core/1 x Core	0.00309435
33978.9	5.7	0.09	33979.2	-0.201	-6	25	20	1	M5/A2G1	A3G3/A3G3F/1 x Core/2 x Core/1 x Core	0.000843914
32756.5	5.2										0
32794.8	4.7	54.57	32794.1	0.714	22	20	16	4	A2G2F2/A2G2	A2G2F/A2G2F/unmodified/unmodified/unmodified	0.421923
32794.8	4.7	29.2	32794.1	0.714	22	20	16	4	A2G2F2/A1G1	A2G2F/A2G2F/unmodified/unmodified/1 x Core	0.225768
32794.8	4.7	16.22	32794.1	0.714	22	20	16	4	A2G2F/A2G2F	A2G2F/A2G2F/unmodified/unmodified/unmodified	0.125409
32391.6	4.5										0
35423.6	4.4	46.52	35424.5	-0.912	-26	28	24	2	A2G2/A3G3	A3G3F+LacN1/A2G2F/2 x Core/2 x Core/1 x Core	0.336723
35423.6	4.4	25.75	35424.5	-0.912	-26	28	24	2	A2G2/A3G3	A3G3F/A2G2F/2 x Core/2 x Core/2 x Core	0.186385
35423.6	4.4	7.38	35424.5	-0.912	-26	28	24	2	A3G3/A3G3	A3G3F/A2G2F/2 x Core/2 x Core/1 x Core	0.0534183
35423.6	4.4	7.27	35424.5	-0.912	-26	28	24	2	A3G3/A3G3	A2G2F/A2G2F/2 x Core/2 x Core/2 x Core	0.0526221
35423.6	4.4	2.35	35424.5	-0.912	-26	28	24	2	A2G2/A3G3+LacN1 or A4G4	A3G3F/A2G2F/2 x Core/2 x Core/1 x Core	0.0170099
35423.6	4.4	2.32	35424.5	-0.912	-26	28	24	2	A2G2/A3G3+LacN1 or A4G4	A2G2F/A2G2F/2 x Core/2 x Core/2 x Core	0.0167927
35423.6	4.4	2.25	35424.5	-0.912	-26	28	24	2	A3G3/A3G3	A3G3F+LacN1/A2G2F/1 x Core/2 x Core/1 x Core	0.0162861
35423.6	4.4	1.15	35424.5	-0.912	-26	28	24	2	A3G3F/A2G2	A3G3+LacN1/A2G2F/2 x Core/2 x Core/1 x Core	0.00832399
35423.6	4.4	1.09	35424.5	-0.912	-26	28	24	2	A2G2F/A3G3	A3G3+LacN1/A2G2F/2 x Core/2 x Core/1 x Core	0.00788969
35423.6	4.4	0.81	35424.5	-0.912	-26	28	24	2	A3G3F/A2G2	A3G3/A2G2F/2 x Core/2 x Core/2 x Core	0.00586298
35423.6	4.4	0.77	35424.5	-0.912	-26	28	24	2	A2G2F/A3G3	A3G3/A2G2F/2 x Core/2 x Core/2 x Core	0.00557345
35423.6	4.4	0.72	35424.5	-0.912	-26	28	24	2	A2G2/A3G3+LacN1 or A4G4	A3G3F+LacN1/A2G2F/1 x Core/2 x Core/1 x Core	0.00521154
35423.6	4.4	0.53	35424.5	-0.912	-26	28	24	2	A3G3F/A2G2	A2G2/A3G3F/2 x Core/2 x Core/2 x Core	0.00383627
35423.6	4.4	0.5	35424.5	-0.912	-26	28	24	2	A2G2F/A3G3	A2G2/A3G3F/2 x Core/2 x Core/2 x Core	0.00361913
35423.6	4.4	0.3	35424.5	-0.912	-26	28	24	2	A3G3F/A2G2	A3G3/A3G3F/2 x Core/2 x Core/1 x Core	0.00217148
35423.6	4.4	0.28	35424.5	-0.912	-26	28	24	2	A2G2F/A3G3	A3G3/A3G3F/2 x Core/2 x Core/1 x Core	0.00202671
34016.2	4.4										0
34382.4	4.3	100	34383.5	-1.028	-30	30	18	1	A2G2F/M7	M5-A1G1/M5-A1G1/2 x Core/2 x Core/2 x Core	0.707375
32720.5	3.1	37.6	32721	-0.465	-14	21	17	1	A2G2/A2G2	A2G2/A2G2F/unmodified/unmodified/1 x Core	0.191748
32720.5	3.1	36.21	32721	-0.465	-14	21	17	1	M5-A1G1/A2G1	unmodified/A2G2F/2 x Core/2 x Core/2 x Core	0.184659
32720.5	3.1	14.08	32721	-0.465	-14	21	17	1	M5-A1G1/A2G1	unmodified/A3G3F/2 x Core/2 x Core/1 x Core	0.0718035
32720.5	3.1	3.05	32721	-0.465	-14	21	17	1	A1G1/A2G2F	A2G2/A1G1/unmodified/2 x Core/1 x Core	0.015554
32720.5	3.1	2.96	32721	-0.465	-14	21	17	1	A1G1/A2G2F	A2G2/A1G1/1 x Core/1 x Core/1 x Core	0.015095
32720.5	3.1	1.99	32721	-0.465	-14	21	17	1	M5-A1G1/A2G1	A2G1/A2G2F/unmodified/1 x Core/1 x Core	0.0101484
32720.5	3.1	1.14	32721	-0.465	-14	21	17	1	A1G1/A2G2F	A2G2/A2G2/unmodified/1 x Core/1 x Core	0.00581363
32720.5	3.1	1.06	32721	-0.465	-14	21	17	1	A1G1/A2G2	A2G2/A2G2F/unmodified/1 x Core/1 x Core	0.00540566
32720.5	3.1	0.47	32721	-0.465	-14	21	17	1	M5/A2G1	A2G1/A2G2F/unmodified/2 x Core/1 x Core	0.00239685
32720.5	3.1	0.47	32721	-0.465	-14	21	17	1	M5-A1G1/A2G1	A3G3F+LacN1/unmodified/1 x Core/2 x Core/1 x Core	0.00239685
32720.5	3.1	0.46	32721	-0.465	-14	21	17	1	M5/A2G1	A2G1/A2G2F/1 x Core/1 x Core/1 x Core	0.00234585
32720.5	3.1	0.36	32721	-0.465	-14	21	17	1	A1G1/A3G3	A2G2/A2G2F/unmodified/unmodified/1 x Core	0.00183588
32720.5	3.1	0.14	32721	-0.465	-14	21	17	1	M5/A2G1	unmodified/A3G3F/2 x Core/2 x Core/2 x Core	0.000713955
33960.8	2.9	51.45	33963.2	-2.352	-69	24	20	2	A2G2/A2G2	A2G2F/A2G2F/1 x Core/2 x Core/1 x Core	0.245451
33960.8	2.9	26.75	33963.2	-2.352	-69	24	20	2	A1G1/A2G2F	A2G2/A2G2F/2 x Core/2 x Core/1 x Core	0.127615
33960.8	2.9	8.95	33963.2	-2.352	-69	24	20	2	A1G1/A2G2	A2G2F/A2G2F/2 x Core/2 x Core/1 x Core	0.0426975
33960.8	2.9	6	33963.2	-2.352	-69	24	20	2	A2G2F/A2G2	A2G2/A2G2F/1 x Core/2 x Core/1 x Core	0.028624
33960.8	2.9	2.62	33963.2	-2.352	-69	24	20	2	A1G1/A2G2F	A3G3/A2G2F/1 x Core/2 x Core/1 x Core	0.0124991
33960.8	2.9	1.73	33963.2	-2.352	-69	24	20	2	A1G1/A2G2F	A2G2/A3G3F/1 x Core/2 x Core/1 x Core	0.00825325
33960.8	2.9	1.55	33963.2	-2.352	-69	24	20	2	A1G1/A2G2	A3G3F/A2G2F/1 x Core/2 x Core/1 x Core	0.00739453
33960.8	2.9	0.49	33963.2	-2.352	-69	24	20	2	A1G1/A3G3	A2G2F/A2G2F/1 x Core/2 x Core/1 x Core	0.00233763
33960.8	2.9	0.26	33963.2	-2.352	-69	24	20	2	A2G2F/A2G2	A2G2/A2G2F/unmodified/2 x Core/2 x Core	0.00124037
33960.8	2.9	0.13	33963.2	-2.352	-69	24	20	2	A2G2F/A2G2	A1G1/A2G2F/2 x Core/2 x Core/1 x Core	0.000620187
33960.8	2.9	0.02	33963.2	-2.352	-69	24	20	2	A3G3F/A2G2	A2G2/A2G2F/unmodified/2 x Core/1 x Core	9.54133e-05
33960.8	2.9	0.02	33963.2	-2.352	-69	24	20	2	A2G2F/A3G3	A2G2/A2G2F/unmodified/2 x Core/1 x Core	9.54133e-05
33960.8	2.9	0.02	33963.2	-2.352	-69	24	20	2	A3G3F/A2G2	A2G2/A2G2F/1 x Core/1 x Core/1 x Core	9.54133e-05
33960.8	2.9	0.02	33963.2	-2.352	-69	24	20	2	A2G2F/A3G3	A2G2/A2G2F/1 x Core/1 x Core/1 x Core	9.54133e-05
33611.9	2.4	58.12	33613.8	-1.886	-56	24	19	1	M5-A1G1/A2G1	A2G2/A2G2F/1 x Core/2 x Core/1 x Core	0.229466
33611.9	2.4	31.21	33613.8	-1.886	-56	24	19	1	M5/A2G1	A2G2/A2G2F/2 x Core/2 x Core/1 x Core	0.123221
33611.9	2.4	3.06	33613.8	-1.886	-56	24	19	1	M5/A2G1	A3G3/A2G2F/1 x Core/2 x Core/1 x Core	0.0120813
33611.9	2.4	2.48	33613.8	-1.886	-56	24	19	1	M5-A1G1/A2G1	A2G2/A2G2F/unmodified/2 x Core/2 x Core	0.00979138
33611.9	2.4	2.02	33613.8	-1.886	-56	24	19	1	M5/A2G1	A2G2/A3G3F/1 x Core/2 x Core/1 x Core	0.00797524
33611.9	2.4	1.63	33613.8	-1.886	-56	24	19	1	M5-A1G1/A2G2	A2G1/A2G2F/1 x Core/2 x Core/1 x Core	0.00643546
33611.9	2.4	1.31	33613.8	-1.886	-56	24	19	1	M5-A1G1/A2G1	A1G1/A2G2F/2 x Core/2 x Core/1 x Core	0.00517206
33611.9	2.4	0.18	33613.8	-1.886	-56	24	19	1	M5/A3G3	A2G1/A2G2F/1 x Core/2 x Core/1 x Core	0.000710665
34418.9	2.1										0
35277.1	2	28.42	35278.3	-1.29	-37	28	24	1	A2G2/A3G3	A3G3+LacN1/A2G2F/2 x Core/2 x Core/1 x Core	0.093505
35277.1	2	20.04	35278.3	-1.29	-37	28	24	1	A2G2/A3G3	A3G3/A2G2F/2 x Core/2 x Core/2 x Core	0.0659339
35277.1	2	13.05	35278.3	-1.29	-37	28	24	1	A2G2/A3G3	A2G2/A3G3F/2 x Core/2 x Core/2 x Core	0.042936
35277.1	2	11.06	35278.3	-1.29	-37	28	24	1	A3G3/A3G3	A2G2/A2G2F/2 x Core/2 x Core/2 x Core	0.0363887
35277.1	2	7.46	35278.3	-1.29	-37	28	24	1	A2G2/A3G3	A3G3/A3G3F/2 x Core/2 x Core/1 x Core	0.0245443
35277.1	2	6.34	35278.3	-1.29	-37	28	24	1	A3G3/A3G3	A3G3/A2G2F/2 x Core/2 x Core/1 x Core	0.0208593
35277.1	2	4.17	35278.3	-1.29	-37	28	24	1	A3G3/A3G3	A2G2/A3G3F/2 x Core/2 x Core/1 x Core	0.0137198
35277.1	2	3.53	35278.3	-1.29	-37	28	24	1	A2G2/A3G3+LacN1 or A4G4	A2G2/A2G2F/2 x Core/2 x Core/2 x Core	0.0116141
35277.1	2	2.02	35278.3	-1.29	-37	28	24	1	A2G2/A3G3+LacN1 or A4G4	A3G3/A2G2F/2 x Core/2 x Core/1 x Core	0.00664603
35277.1	2	1.55	35278.3	-1.29	-37	28	24	1	A3G3/A3G3	A3G3+LacN1/A2G2F/1 x Core/2 x Core/1 x Core	0.00509968
35277.1	2	1.33	35278.3	-1.29	-37	28	24	1	A2G2/A3G3+LacN1 or A4G4	A2G2/A3G3F/2 x Core/2 x Core/1 x Core	0.00437585
35277.1	2	0.5	35278.3	-1.29	-37	28	24	1	A2G2/A3G3+LacN1 or A4G4	A3G3+LacN1/A2G2F/1 x Core/2 x Core/1 x Core	0.00164506
35277.1	2	0.41	35278.3	-1.29	-37	28	24	1	A3G3/A3G3	A3G3/A3G3F/1 x Core/2 x Core/1 x Core	0.00134895
35277.1	2	0.13	35278.3	-1.29	-37	28	24	1	A2G2/A3G3+LacN1 or A4G4	A3G3/A3G3F/1 x Core/2 x Core/1 x Core	0.000427715
33123	1.9										0
33774.3	1.9	35.09	33776	-1.677	-50	25	19	1	M5/A2G2	A2G2/A2G2F/2 x Core/2 x Core/1 x Core	0.109678
33774.3	1.9	20.95	33776	-1.677	-50	25	19	1	A2G2/A2G2	M5-A1G1/A2G2F/1 x Core/2 x Core/1 x Core	0.0654815
33774.3	1.9	17.96	33776	-1.677	-50	25	19	1	A2G2/A2G2	M5/A2G2F/2 x Core/2 x Core/1 x Core	0.0561359
33774.3	1.9	16.87	33776	-1.677	-50	25	19	1	M5-A1G1/A2G2	A2G2/A2G2F/1 x Core/2 x Core/1 x Core	0.052729
33774.3	1.9	3.44	33776	-1.677	-50	25	19	1	M5/A2G2	A3G3/A2G2F/1 x Core/2 x Core/1 x Core	0.0107521
33774.3	1.9	2.27	33776	-1.677	-50	25	19	1	M5/A2G2	A2G2/A3G3F/1 x Core/2 x Core/1 x Core	0.00709513
33774.3	1.9	1.83	33776	-1.677	-50	25	19	1	M5/A3G3	A2G2/A2G2F/1 x Core/2 x Core/1 x Core	0.00571986
33774.3	1.9	0.72	33776	-1.677	-50	25	19	1	M5-A1G1/A2G2	A2G2/A2G2F/unmodified/2 x Core/2 x Core	0.00225044
33774.3	1.9	0.38	33776	-1.677	-50	25	19	1	M5-A1G1/A2G2	A1G1/A2G2F/2 x Core/2 x Core/1 x Core	0.00118773
33774.3	1.9	0.2	33776	-1.677	-50	25	19	1	A1G1/A3G3	M5-A1G1/A2G2F/1 x Core/2 x Core/1 x Core	0.000625122
33774.3	1.9	0.17	33776	-1.677	-50	25	19	1	A1G1/A3G3	M5/A2G2F/2 x Core/2 x Core/1 x Core	0.000531353
33774.3	1.9	0.08	33776	-1.677	-50	25	19	1	M5/A3G3	A2G2/A2G2F/unmodified/2 x Core/2 x Core	0.000250049
33774.3	1.9	0.04	33776	-1.677	-50	25	19	1	M5/A3G3	A1G1/A2G2F/2 x Core/2 x Core/1 x Core	0.000125024
31551.3	1.8										0
34242.1	1.7										0
31215	1.6										0
33452	1.6	31.2	33451.7	0.345	10	23	19	1	A1G1/A2G2	A2G2/A2G2F/1 x Core/2 x Core/1 x Core	0.0821213
33452	1.6	28.13	33451.7	0.345	10	23	19	1	A2G2/A2G2	A2G2/A2G2F/unmodified/2 x Core/1 x Core	0.0740407
33452	1.6	25.78	33451.7	0.345	10	23	19	1	A2G2/A2G2	A2G2/A2G2F/1 x Core/1 x Core/1 x Core	0.0678553
33452	1.6	9.08	33451.7	0.345	10	23	19	1	A2G2/A3G3	A2G2/A2G2F/unmodified/1 x Core/1 x Core	0.0238994
33452	1.6	1.33	33451.7	0.345	10	23	19	1	A1G1/A2G2	A2G2/A2G2F/unmodified/2 x Core/2 x Core	0.00350068
33452	1.6	0.7	33451.7	0.345	10	23	19	1	A1G1/A2G2	A1G1/A2G2F/2 x Core/2 x Core/1 x Core	0.00184246
33452	1.6	0.61	33451.7	0.345	10	23	19	1	A3G3/A3G3	A2G2/A2G2F/unmodified/unmodified/1 x Core	0.00160558
33452	1.6	0.48	33451.7	0.345	10	23	19	1	M5-A1G1/A2G1	A2G1/A2G2F/1 x Core/2 x Core/1 x Core	0.0012634
33452	1.6	0.39	33451.7	0.345	10	23	19	1	A3G3F/A2G2	A2G2/A1G1/unmodified/2 x Core/1 x Core	0.00102652
33452	1.6	0.38	33451.7	0.345	10	23	19	1	A3G3F/A2G2	A2G2/A1G1/1 x Core/1 x Core/1 x Core	0.00100019
33452	1.6	0.37	33451.7	0.345	10	23	19	1	A2G2F/A3G3	A2G2/A1G1/unmodified/2 x Core/1 x Core	0.000973874
33452	1.6	0.35	33451.7	0.345	10	23	19	1	A2G2F/A3G3	A2G2/A1G1/1 x Core/1 x Core/1 x Core	0.000921232
33452	1.6	0.27	33451.7	0.345	10	23	19	1	A1G1/A3G3	A2G2/A2G2F/unmodified/2 x Core/1 x Core	0.000710665
33452	1.6	0.24	33451.7	0.345	10	23	19	1	A1G1/A3G3	A2G2/A2G2F/1 x Core/1 x Core/1 x Core	0.000631702
33452	1.6	0.19	33451.7	0.345	10	23	19	1	A2G2/A3G3+LacN1 or A4G4	A2G2/A2G2F/unmodified/unmodified/1 x Core	0.000500097
33452	1.6	0.15	33451.7	0.345	10	23	19	1	A3G3F/A2G2	A2G2/A2G2/unmodified/1 x Core/1 x Core	0.000394814
33452	1.6	0.14	33451.7	0.345	10	23	19	1	A2G2F/A3G3	A2G2/A2G2/unmodified/1 x Core/1 x Core	0.000368493
33452	1.6	0.12	33451.7	0.345	10	23	19	1	A2G1/A2G1	M5-A1G1/A2G2F/1 x Core/2 x Core/1 x Core	0.000315851
33452	1.6	0.1	33451.7	0.345	10	23	19	1	A2G1/A2G1	M5/A2G2F/2 x Core/2 x Core/1 x Core	0.000263209
32618.2	1.4	42.67	32615.9	2.324	71	20	18	0	A2G1/A2G1	A2G2/A1G1/unmodified/2 x Core/1 x Core	0.0982724
32618.2	1.4	41.33	32615.9	2.324	71	20	18	0	A2G1/A2G1	A2G2/A1G1/1 x Core/1 x Core/1 x Core	0.0951863
32618.2	1.4	16	32615.9	2.324	71	20	18	0	A2G1/A2G1	A2G2/A2G2/unmodified/1 x Core/1 x Core	0.0368493
33068.3	1.4	40	33070.3	-2.071	-63	21	18	2	A2G2F/A2G2	unmodified/A2G2F/2 x Core/2 x Core/2 x Core	0.0921232
33068.3	1.4	15.55	33070.3	-2.071	-63	21	18	2	A2G2F/A2G2	unmodified/A3G3F/2 x Core/2 x Core/1 x Core	0.0358129
33068.3	1.4	13.47	33070.3	-2.071	-63	21	18	2	A3G3F/A2G2	unmodified/A2G2F/2 x Core/2 x Core/1 x Core	0.0310225
33068.3	1.4	12.68	33070.3	-2.071	-63	21	18	2	A2G2F/A3G3	unmodified/A2G2F/2 x Core/2 x Core/1 x Core	0.0292031
33068.3	1.4	4.32	33070.3	-2.071	-63	21	18	2	A1G1/A2G2F	A2G1/A2G2F/unmodified/2 x Core/1 x Core	0.00994931
33068.3	1.4	4.26	33070.3	-2.071	-63	21	18	2	A1G1/A2G2F	A2G1/A2G2F/1 x Core/1 x Core/1 x Core	0.00981112
33068.3	1.4	2.2	33070.3	-2.071	-63	21	18	2	A2G2F/A2G2	A2G1/A2G2F/unmodified/1 x Core/1 x Core	0.00506678
33068.3	1.4	1.32	33070.3	-2.071	-63	21	18	2	A1G1/A2G2F	unmodified/A3G3F/2 x Core/2 x Core/2 x Core	0.00304007
33068.3	1.4	1.17	33070.3	-2.071	-63	21	18	2	unmodified/A2G2	A3G3F/A2G2F/2 x Core/2 x Core/1 x Core	0.0026946
33068.3	1.4	1.15	33070.3	-2.071	-63	21	18	2	unmodified/A2G2	A2G2F/A2G2F/2 x Core/2 x Core/2 x Core	0.00264854
33068.3	1.4	0.9	33070.3	-2.071	-63	21	18	2	A3G3F/A2G2	unmodified/A3G3F/1 x Core/2 x Core/1 x Core	0.00207277
33068.3	1.4	0.85	33070.3	-2.071	-63	21	18	2	A2G2F/A3G3	unmodified/A3G3F/1 x Core/2 x Core/1 x Core	0.00195762
33068.3	1.4	0.52	33070.3	-2.071	-63	21	18	2	A2G2F/A2G2	A3G3F+LacN1/unmodified/1 x Core/2 x Core/1 x Core	0.0011976
33068.3	1.4	0.37	33070.3	-2.071	-63	21	18	2	A2G2F2/A2G1	A2G2/A1G1/unmodified/2 x Core/1 x Core	0.00085214
33068.3	1.4	0.36	33070.3	-2.071	-63	21	18	2	unmodified/A2G2	A3G3F+LacN1/A2G2F/1 x Core/2 x Core/1 x Core	0.000829109
33068.3	1.4	0.35	33070.3	-2.071	-63	21	18	2	A2G2F2/A2G1	A2G2/A1G1/1 x Core/1 x Core/1 x Core	0.000806078
33068.3	1.4	0.32	33070.3	-2.071	-63	21	18	2	A2G2F/A2G1	A2G2/A2G2F/unmodified/1 x Core/1 x Core	0.000736986
33068.3	1.4	0.14	33070.3	-2.071	-63	21	18	2	A2G2F2/A2G1	A2G2/A2G2/unmodified/1 x Core/1 x Core	0.000322431
33068.3	1.4	0.09	33068.3	0	0	26	14	2	A3G3F/M7	M7/A2G2F/unmodified/unmodified/1 x Core	0.000207277
34140.2	1.3	60.16	34141.3	-1.122	-33	26	20	1	M5-A1G1/A2G2	A2G2/A2G2F/2 x Core/2 x Core/1 x Core	0.128657
34140.2	1.3	6.73	34141.3	-1.122	-33	26	20	1	M5/A2G2	A2G2/A2G2F/2 x Core/2 x Core/2 x Core	0.0143926
34140.2	1.3	6.52	34141.3	-1.122	-33	26	20	1	M5/A3G3	A2G2/A2G2F/2 x Core/2 x Core/1 x Core	0.0139435
34140.2	1.3	5.89	34141.3	-1.122	-33	26	20	1	M5-A1G1/A2G2	A3G3/A2G2F/1 x Core/2 x Core/1 x Core	0.0125962
34140.2	1.3	4.29	34141.3	-1.122	-33	26	20	1	A2G2/A3G3	M5-A1G1/A2G2F/1 x Core/2 x Core/1 x Core	0.00917448
34140.2	1.3	3.88	34141.3	-1.122	-33	26	20	1	M5-A1G1/A2G2	A2G2/A3G3F/1 x Core/2 x Core/1 x Core	0.00829767
34140.2	1.3	3.86	34141.3	-1.122	-33	26	20	1	M5/A2G2	A3G3/A2G2F/2 x Core/2 x Core/1 x Core	0.0082549
34140.2	1.3	3.68	34141.3	-1.122	-33	26	20	1	A2G2/A3G3	M5/A2G2F/2 x Core/2 x Core/1 x Core	0.00786995
34140.2	1.3	2.54	34141.3	-1.122	-33	26	20	1	M5/A2G2	A2G2/A3G3F/2 x Core/2 x Core/1 x Core	0.00543198
34140.2	1.3	0.95	34141.3	-1.122	-33	26	20	1	M5/A2G2	A3G3+LacN1/A2G2F/1 x Core/2 x Core/1 x Core	0.00203165
34140.2	1.3	0.64	34141.3	-1.122	-33	26	20	1	M5/A3G3	A3G3/A2G2F/1 x Core/2 x Core/1 x Core	0.00136869
34140.2	1.3	0.42	34141.3	-1.122	-33	26	20	1	M5/A3G3	A2G2/A3G3F/1 x Core/2 x Core/1 x Core	0.000898201
34140.2	1.3	0.25	34141.3	-1.122	-33	26	20	1	M5/A2G2	A3G3/A3G3F/1 x Core/2 x Core/1 x Core	0.000534644
34140.2	1.3	0.1	34141.3	-1.122	-33	26	20	1	M6/A2G2	A2G1/A2G2F/2 x Core/2 x Core/2 x Core	0.000213857
34140.2	1.3	0.1	34141.3	-1.122	-33	26	20	1	A2G1/A2G1	M7/A2G2F/2 x Core/2 x Core/2 x Core	0.000213857
34607.4	1.2										0
33161.2	1.2	77.08	33159.4	1.769	53	21	17	4	A2G2F2/A2G2	A2G2F/A2G2F/unmodified/unmodified/1 x Core	0.152161
33161.2	1.2	22.92	33159.4	1.769	53	21	17	4	A2G2F/A2G2F	A2G2F/A2G2F/unmodified/unmodified/1 x Core	0.0452457
35296.9	1.1										0
32516	1.1	67.6	32517.8	-1.771	-54	21	16	1	M5-A1G1/A2G2	unmodified/A2G2F/2 x Core/2 x Core/1 x Core	0.122326
32516	1.1	13.45	32517.8	-1.771	-54	21	16	1	M5/A2G2	unmodified/A2G2F/2 x Core/2 x Core/2 x Core	0.0243386
32516	1.1	7.33	32517.8	-1.771	-54	21	16	1	M5/A3G3	unmodified/A2G2F/2 x Core/2 x Core/1 x Core	0.0132641
32516	1.1	5.23	32517.8	-1.771	-54	21	16	1	M5/A2G2	unmodified/A3G3F/2 x Core/2 x Core/1 x Core	0.00946401
32516	1.1	4.51	32517.8	-1.771	-54	21	16	1	M5-A1G1/A2G2	unmodified/A3G3F/1 x Core/2 x Core/1 x Core	0.00816113
32516	1.1	0.74	32517.8	-1.771	-54	21	16	1	M5/A2G2	A2G1/A2G2F/unmodified/1 x Core/1 x Core	0.00133908
32516	1.1	0.49	32517.8	-1.771	-54	21	16	1	M5/A3G3	unmodified/A3G3F/1 x Core/2 x Core/1 x Core	0.000886686
32516	1.1	0.43	32517.8	-1.771	-54	21	16	1	M5-A1G1/A2G1	A2G2/A2G2F/unmodified/unmodified/1 x Core	0.000778112
32516	1.1	0.17	32517.8	-1.771	-54	21	16	1	M5/A2G2	A3G3F+LacN1/unmodified/1 x Core/2 x Core/1 x Core	0.000307626
32516	1.1	0.06	32517.8	-1.771	-54	21	16	1	M5/A2G1	A2G2/A2G2F/unmodified/1 x Core/1 x Core	0.000108574
33690.1	0.8										0
32984.1	0.8										0
33086.6	0.7	58.95	33086.3	0.25	8	22	18	1	A2G2/A2G2	A2G2/A2G2F/unmodified/1 x Core/1 x Core	0.0678833
33086.6	0.7	14.22	33086.3	0.25	8	22	18	1	A2G2/A3G3	A2G2/A2G2F/unmodified/unmodified/1 x Core	0.0163749
33086.6	0.7	5.77	33086.3	0.25	8	22	18	1	M5-A1G1/A2G1	A2G1/A2G2F/unmodified/2 x Core/1 x Core	0.00664439
33086.6	0.7	5.7	33086.3	0.25	8	22	18	1	M5-A1G1/A2G1	A2G1/A2G2F/1 x Core/1 x Core/1 x Core	0.00656378
33086.6	0.7	4.5	33086.3	0.25	8	22	18	1	A2G2F/A2G2	A2G2/A1G1/unmodified/2 x Core/1 x Core	0.00518193
33086.6	0.7	4.36	33086.3	0.25	8	22	18	1	A2G2F/A2G2	A2G2/A1G1/1 x Core/1 x Core/1 x Core	0.00502071
33086.6	0.7	1.76	33086.3	0.25	8	22	18	1	M5-A1G1/A2G1	unmodified/A3G3F/2 x Core/2 x Core/2 x Core	0.00202671
33086.6	0.7	1.69	33086.3	0.25	8	22	18	1	A2G2F/A2G2	A2G2/A2G2/unmodified/1 x Core/1 x Core	0.0019461
33086.6	0.7	1.24	33086.3	0.25	8	22	18	1	A1G1/A2G2	A2G2/A2G2F/unmodified/2 x Core/1 x Core	0.00142791
33086.6	0.7	1.14	33086.3	0.25	8	22	18	1	A1G1/A2G2	A2G2/A2G2F/1 x Core/1 x Core/1 x Core	0.00131276
33086.6	0.7	0.56	33086.3	0.25	8	22	18	1	A1G1/A3G3	A2G2/A2G2F/unmodified/1 x Core/1 x Core	0.000644862
33086.6	0.7	0.1	33086.3	0.25	8	22	18	1	M5/A2G1	A2G1/A2G2F/1 x Core/2 x Core/1 x Core	0.000115154
34489.3	0.6	42.12	34490.6	-1.318	-38	26	21	2	M5-A1G1/A2G1	A3G3F/A2G2F/2 x Core/2 x Core/1 x Core	0.0415739
34489.3	0.6	41.52	34490.6	-1.318	-38	26	21	2	M5-A1G1/A2G1	A2G2F/A2G2F/2 x Core/2 x Core/2 x Core	0.0409817
34489.3	0.6	12.84	34490.6	-1.318	-38	26	21	2	M5-A1G1/A2G1	A3G3F+LacN1/A2G2F/1 x Core/2 x Core/1 x Core	0.0126735
34489.3	0.6	2.26	34490.6	-1.318	-38	26	21	2	M5/A2G1	A3G3F+LacN1/A2G2F/2 x Core/2 x Core/1 x Core	0.0022307
34489.3	0.6	1.25	34490.6	-1.318	-38	26	21	2	M5/A2G1	A3G3F/A2G2F/2 x Core/2 x Core/2 x Core	0.00123379

## Sheet: meta data
Column name	Description
Exp. Mass [Da]	experimental (deconvoluted) monoisotopic mass
Relative Abundance [%]	peak height relative to the most intense peak
Hit Score	hit score as calculated by MoFi, indicates glycoform contribution to total peak height, totals 100 for each peak
Theo. Mass [Da]	theoretical mass of the annotation
Error [Da]	deviation of experimental and theoretical mass in Dalton
Error [ppm]	deviation of experimental and theoretical mass in parts per million
Hex	number of hexose (hex) residues in the glycan annotation
HexNAc	number of N-acetylhexosamine (HexNAc) residues in the glycan annotation
Neu5Ac	number of sialic acid (Neu5Gc) residues in the glycan annotation
Fuc	number of fucose (Fuc) residues in the glycan annotation
Na+	number of sodium adduct
hCG alpha	glycoform of the hCG alpha subunit
hCG beta	glycoform of the hCG beta subunit
Fractional Abundance [%]	abundance of glycoform relative to the total abundance in the spectrum
